# Supplementary material for: 60 million years of glaciation in the Transantarctic Mountains
Source: Nat Commun. 2022 Sep 21;13:5526. doi: 10.1038/s41467-022-33310-z (PMC9492669; doi:10.1038/s41467-022-33310-z)
Supplement: Supplementary file 4 — Supplementary Data 1 [file 41467_2022_33310_MOESM4_ESM.zip]

Archive with 6 entries (6 files):
- Supplementary Data 1/All_cirques.cpg
- Supplementary Data 1/All_cirques.dbf
- Supplementary Data 1/All_cirques.prj
- Supplementary Data 1/All_cirques.qmd
- Supplementary Data 1/All_cirques.shp
- Supplementary Data 1/All_cirques.shx
