# Supplementary material for: 60 million years of glaciation in the Transantarctic Mountains
Source: Nat Commun. 2022 Sep 21;13:5526. doi: 10.1038/s41467-022-33310-z (PMC9492669; doi:10.1038/s41467-022-33310-z)
Supplement: Supplementary file 4 — Supplementary Data 1 [file 41467_2022_33310_MOESM4_ESM.zip › Supplementary Data 1/All_cirques.prj]

PROJCS["WGS_1984_Antarctic_Polar_Stereographic",GEOGCS["GCS_WGS_1984",DATUM["D_WGS_1984",SPHEROID["WGS_1984",6378137.0,298.257223563]],PRIMEM["Greenwich",0.0],UNIT["Degree",0.0174532925199433]],PROJECTION["Stereographic_South_Pole"],PARAMETER["False_Easting",0.0],PARAMETER["False_Northing",0.0],PARAMETER["Central_Meridian",0.0],PARAMETER["Standard_Parallel_1",-71.0],UNIT["Meter",1.0]]
