# Supplementary material for: 60 million years of glaciation in the Transantarctic Mountains
Source: Nat Commun. 2022 Sep 21;13:5526. doi: 10.1038/s41467-022-33310-z (PMC9492669; doi:10.1038/s41467-022-33310-z)
Supplement: Supplementary file 7 — Supplementary Data 4 [file 41467_2022_33310_MOESM7_ESM.zip › Supplementary Data 4/Glacier_free_cirques.kml]

<?xml version="1.0" encoding="utf-8" ?>
<kml xmlns="http://www.opengis.net/kml/2.2">
<Document id="root_doc">
<Schema name="Glacier_free_cirques" id="Glacier_free_cirques">
	<SimpleField name="Id" type="float"></SimpleField>
	<SimpleField name="Lat" type="float"></SimpleField>
	<SimpleField name="lon" type="float"></SimpleField>
</Schema>
<Folder><name>Glacier_free_cirques</name>
  <Placemark>
	<Style><LineStyle><color>ff0000ff</color></LineStyle><PolyStyle><fill>0</fill></PolyStyle></Style>
	<ExtendedData><SchemaData schemaUrl="#Glacier_free_cirques">
		<SimpleData name="Id">5</SimpleData>
		<SimpleData name="Lat">-77.45910000000</SimpleData>
		<SimpleData name="lon">161.99900000000</SimpleData>
	</SchemaData></ExtendedData>
      <MultiGeometry><Polygon><outerBoundaryIs><LinearRing><coordinates>162.021156158874,-77.4592349110617 162.017436562436,-77.4608904978612 162.015434154183,-77.4609195180958 162.013003885135,-77.4615707292119 162.00410974991,-77.4628417648185 162.000907705159,-77.4640080021924 161.994831433645,-77.465730817145 161.987740482245,-77.4669845866796 161.986453330782,-77.4668481650633 161.984417043578,-77.4662614260334 161.982018820805,-77.4653326747365 161.979319339882,-77.463243450674 161.978735257018,-77.4614934667213 161.980687849598,-77.4596062827221 161.981941559288,-77.4577963209702 161.986632293318,-77.4566089205761 161.989116204997,-77.454949213491 161.991968020518,-77.4538217665231 161.995168283028,-77.4526556595399 161.999882400551,-77.452229239705 162.006466728344,-77.4526940788059 162.011662672864,-77.4535036733671 162.015107678862,-77.4543161622355 162.018909030661,-77.4552802460042 162.021222566846,-77.4562658868622 162.021876933902,-77.4573876090999 162.022082885296,-77.4582246371755 162.021156158874,-77.4592349110617</coordinates></LinearRing></outerBoundaryIs></Polygon></MultiGeometry>
  </Placemark>
  <Placemark>
	<Style><LineStyle><color>ff0000ff</color></LineStyle><PolyStyle><fill>0</fill></PolyStyle></Style>
	<ExtendedData><SchemaData schemaUrl="#Glacier_free_cirques">
		<SimpleData name="Id">10</SimpleData>
		<SimpleData name="Lat">-77.42670000000</SimpleData>
		<SimpleData name="lon">161.75500000000</SimpleData>
	</SchemaData></ExtendedData>
      <MultiGeometry><Polygon><outerBoundaryIs><LinearRing><coordinates>161.764987043812,-77.4235028751789 161.772626429954,-77.4247605372733 161.775647816552,-77.4256867928057 161.773709300874,-77.4268149067012 161.769821221462,-77.4284621473885 161.767113285649,-77.4296364872586 161.766144605985,-77.430276637502 161.764684089705,-77.430780142091 161.762099172873,-77.4309495543321 161.746771622726,-77.4301537106944 161.742357116739,-77.4295325384168 161.738495243485,-77.4283933152794 161.735757289523,-77.4275882375848 161.735192560756,-77.4271927817304 161.733362060032,-77.4262500779437 161.7339163858,-77.4258843498769 161.734817095867,-77.4252900398046 161.737046451932,-77.4247405334504 161.741368228054,-77.4238851381494 161.746321303052,-77.423227147874 161.751278398887,-77.4228735377287 161.757640018348,-77.4229755234545 161.764987043812,-77.4235028751789</coordinates></LinearRing></outerBoundaryIs></Polygon></MultiGeometry>
  </Placemark>
  <Placemark>
	<Style><LineStyle><color>ff0000ff</color></LineStyle><PolyStyle><fill>0</fill></PolyStyle></Style>
	<ExtendedData><SchemaData schemaUrl="#Glacier_free_cirques">
		<SimpleData name="Id">12</SimpleData>
		<SimpleData name="Lat">-77.46870000000</SimpleData>
		<SimpleData name="lon">162.22100000000</SimpleData>
	</SchemaData></ExtendedData>
      <MultiGeometry><Polygon><outerBoundaryIs><LinearRing><coordinates>162.240503982756,-77.4671746337157 162.239798924476,-77.468105841193 162.236700495598,-77.4704317920092 162.233201770787,-77.4718949212633 162.229898623024,-77.472318760084 162.225266586552,-77.4723959878281 162.217387937143,-77.4720656748936 162.210359990028,-77.4716127743576 162.208734136232,-77.4713543227908 162.207346136435,-77.4708219289385 162.206516362367,-77.4703647118829 162.205383264168,-77.4698863603701 162.204255873275,-77.4695173320555 162.203783965818,-77.4691576482665 162.203712815937,-77.4687532582137 162.204388792649,-77.4681830484278 162.20425770778,-77.4675929248642 162.203980596014,-77.4671015621227 162.203915067409,-77.4668065007551 162.205246193222,-77.4662456379036 162.20743839047,-77.4657810806046 162.21228858144,-77.4651022525433 162.217138243033,-77.4644233362027 162.219727594709,-77.4648214851835 162.222566009362,-77.4651643186423 162.225919782922,-77.465724514021 162.227696921496,-77.4659934104289 162.230633036462,-77.4662703090567 162.234728210886,-77.466555171238 162.238574714409,-77.4668952759343 162.240503982756,-77.4671746337157</coordinates></LinearRing></outerBoundaryIs></Polygon></MultiGeometry>
  </Placemark>
  <Placemark>
	<Style><LineStyle><color>ff0000ff</color></LineStyle><PolyStyle><fill>0</fill></PolyStyle></Style>
	<ExtendedData><SchemaData schemaUrl="#Glacier_free_cirques">
		<SimpleData name="Id">15</SimpleData>
		<SimpleData name="Lat">-77.47280000000</SimpleData>
		<SimpleData name="lon">162.13200000000</SimpleData>
	</SchemaData></ExtendedData>
      <MultiGeometry><Polygon><outerBoundaryIs><LinearRing><coordinates>162.14982212767,-77.4722567565518 162.148703786389,-77.4731230229433 162.144121880515,-77.4742921236524 162.136666834572,-77.4754783134387 162.127370074545,-77.4760996457382 162.123455196752,-77.4753534990918 162.118087855533,-77.473670013844 162.114560984797,-77.4725511721336 162.114336244871,-77.4720268075505 162.11885149455,-77.4715800159473 162.122955512147,-77.470959072182 162.129563176544,-77.4700047033187 162.133524510714,-77.4695916455755 162.137872952139,-77.4699321339362 162.143298394586,-77.4706747534878 162.147212989715,-77.471420599559 162.14982212767,-77.4722567565518</coordinates></LinearRing></outerBoundaryIs></Polygon></MultiGeometry>
  </Placemark>
  <Placemark>
	<Style><LineStyle><color>ff0000ff</color></LineStyle><PolyStyle><fill>0</fill></PolyStyle></Style>
	<ExtendedData><SchemaData schemaUrl="#Glacier_free_cirques">
		<SimpleData name="Id">16</SimpleData>
		<SimpleData name="Lat">-77.47710000000</SimpleData>
		<SimpleData name="lon">162.09300000000</SimpleData>
	</SchemaData></ExtendedData>
      <MultiGeometry><Polygon><outerBoundaryIs><LinearRing><coordinates>162.121781733492,-77.4751274162915 162.124277327909,-77.4757016504133 162.12415514401,-77.476347020807 162.122232056867,-77.4773023519967 162.11584970223,-77.4788902509126 162.106499020284,-77.4806699769603 162.097416366585,-77.4817053090599 162.088001083205,-77.4820630684115 162.077353332561,-77.4818980450474 162.072899726318,-77.4815130133346 162.066849271313,-77.4802890197588 162.060327534491,-77.4785956127961 162.059453547435,-77.4781708226436 162.062898195578,-77.4773224337139 162.066989239968,-77.4762650267095 162.071534517436,-77.4752394883586 162.073871505279,-77.4744586835921 162.077675455803,-77.4738171567524 162.082692036279,-77.473260672589 162.088965585984,-77.472646932067 162.094704297917,-77.4725042759673 162.10068303856,-77.4720876586936 162.104508599316,-77.4719923988181 162.113284407747,-77.4721711355266 162.114467939758,-77.4727263099222 162.116360930624,-77.473367471824 162.119628898578,-77.4743228249572 162.121781733492,-77.4751274162915</coordinates></LinearRing></outerBoundaryIs></Polygon></MultiGeometry>
  </Placemark>
  <Placemark>
	<Style><LineStyle><color>ff0000ff</color></LineStyle><PolyStyle><fill>0</fill></PolyStyle></Style>
	<ExtendedData><SchemaData schemaUrl="#Glacier_free_cirques">
		<SimpleData name="Id">17</SimpleData>
		<SimpleData name="Lat">-77.48320000000</SimpleData>
		<SimpleData name="lon">162.05000000000</SimpleData>
	</SchemaData></ExtendedData>
      <MultiGeometry><Polygon><outerBoundaryIs><LinearRing><coordinates>162.052855241787,-77.4783252311548 162.056638299653,-77.4783728887971 162.058610017646,-77.4785113548478 162.061460206943,-77.4791839252969 162.064208111623,-77.4798129233986 162.068482198512,-77.4807670134134 162.070623937587,-77.4813533656882 162.070690827008,-77.4817577998966 162.069905342698,-77.4822841395796 162.069874020673,-77.4827543670679 162.069896238626,-77.4833010317091 162.069324788776,-77.4841331184555 162.068391771608,-77.4847581445335 162.066601613421,-77.4853957298367 162.065409540908,-77.4858572249076 162.062154851436,-77.4864647462099 162.058985081728,-77.4866784376374 162.051636262675,-77.4871075657289 162.042974408861,-77.487516997506 162.038844234271,-77.4876993786308 162.036982150197,-77.4878229851927 162.034808221822,-77.4877065808939 162.032872165219,-77.487207042061 162.030784515852,-77.486696822749 162.029755135577,-77.4861519270332 162.02963216005,-77.4855616999796 162.029054018717,-77.4849394706111 162.028783452768,-77.4844479105473 162.028311983833,-77.4839785710965 162.028045543654,-77.4835963448476 162.029037877311,-77.4831572412532 162.029985030833,-77.4828603565956 162.030977237138,-77.4824212463138 162.031817681605,-77.4819714665866 162.033014747487,-77.4816194596091 162.034863536722,-77.4811678829363 162.036265445195,-77.4809029695123 162.037613961299,-77.4805616058869 162.038962403301,-77.4802202355941 162.039757422397,-77.4799126555003 162.040306589021,-77.4797695258674 162.041913247936,-77.4795916864866 162.043667319767,-77.4793151640796 162.046421140247,-77.4788181299265 162.04858085827,-77.4786064395699 162.052855241787,-77.4783252311548</coordinates></LinearRing></outerBoundaryIs></Polygon></MultiGeometry>
  </Placemark>
  <Placemark>
	<Style><LineStyle><color>ff0000ff</color></LineStyle><PolyStyle><fill>0</fill></PolyStyle></Style>
	<ExtendedData><SchemaData schemaUrl="#Glacier_free_cirques">
		<SimpleData name="Id">25</SimpleData>
		<SimpleData name="Lat">-77.48920000000</SimpleData>
		<SimpleData name="lon">161.64100000000</SimpleData>
	</SchemaData></ExtendedData>
      <MultiGeometry><Polygon><outerBoundaryIs><LinearRing><coordinates>161.629826156288,-77.4847796094459 161.637973113715,-77.4846556836736 161.647877359835,-77.484759343894 161.656028584366,-77.4852438792066 161.663550302815,-77.4859872326903 161.6690416778,-77.4874467803885 161.670389799513,-77.489014480737 161.670187908359,-77.4900651281813 161.669630121905,-77.490583020845 161.665347629428,-77.4910871260329 161.656637221637,-77.4915775070566 161.651719957851,-77.4918836775164 161.647156371697,-77.4925702890655 161.643363222831,-77.492906404544 161.640130870668,-77.4930291474039 161.636828432799,-77.4931975468936 161.63282220239,-77.4932138294439 161.626778186091,-77.4933371146187 161.622632453535,-77.4935968865719 161.619328961482,-77.4936128108064 161.61609556177,-77.4935830031511 161.61363516944,-77.493507338012 161.612158717285,-77.4934010251957 161.611103559147,-77.4931728256047 161.611313339146,-77.4928835009443 161.611663903702,-77.4926550541978 161.612927003744,-77.4921371558059 161.613908409816,-77.4914974988754 161.613977306169,-77.4911472964234 161.61453804638,-77.4907817769691 161.615168839649,-77.4903705664553 161.616502270035,-77.4899592189567 161.61832740564,-77.489532540823 161.620714247195,-77.4890448304334 161.622326847809,-77.4882984332162 161.625832318551,-77.486775096897 161.628495278913,-77.4854955293577 161.629826156288,-77.4847796094459</coordinates></LinearRing></outerBoundaryIs></Polygon></MultiGeometry>
  </Placemark>
  <Placemark>
	<Style><LineStyle><color>ff0000ff</color></LineStyle><PolyStyle><fill>0</fill></PolyStyle></Style>
	<ExtendedData><SchemaData schemaUrl="#Glacier_free_cirques">
		<SimpleData name="Id">27</SimpleData>
		<SimpleData name="Lat">-77.48800000000</SimpleData>
		<SimpleData name="lon">161.33300000000</SimpleData>
	</SchemaData></ExtendedData>
      <MultiGeometry><Polygon><outerBoundaryIs><LinearRing><coordinates>161.324348451985,-77.4816328394619 161.331370475779,-77.4816391424037 161.339444429309,-77.4817222863389 161.347097697275,-77.4817743859122 161.353835820811,-77.4819625631777 161.360432197068,-77.4822418116748 161.365626805765,-77.482367586568 161.372563586045,-77.4824686159884 161.385921184507,-77.4826906105833 161.38953476866,-77.4828657750666 161.390936789164,-77.4834114976738 161.390607002062,-77.4850722445639 161.386401501187,-77.4876472629345 161.380552087442,-77.4893042237573 161.37783151429,-77.4907905524184 161.371031385203,-77.4942405128366 161.365287967526,-77.4966147910089 161.356248108879,-77.4978170241865 161.343951807064,-77.499135844683 161.334552630448,-77.4996460613978 161.323686930016,-77.4997825435867 161.310247131073,-77.499730079595 161.30541067042,-77.4991539875781 161.301572893502,-77.4978080918526 161.296947218879,-77.4960494148253 161.294406282264,-77.4943991069233 161.29411840801,-77.4935350896652 161.293584642844,-77.4926973971706 161.293359071063,-77.4917935816702 161.294019105259,-77.4909977071086 161.293825251883,-77.4902209933284 161.294544525893,-77.4894604419855 161.295755862117,-77.4886851657437 161.297323249162,-77.4876818604806 161.298534238404,-77.4869065740449 161.299745076443,-77.4861312831674 161.301518984654,-77.4852956474629 161.303571034161,-77.4845820815041 161.306399529807,-77.4836713292676 161.310845624512,-77.4826250797222 161.317462627525,-77.4818396346746 161.324348451985,-77.4816328394619</coordinates></LinearRing></outerBoundaryIs></Polygon></MultiGeometry>
  </Placemark>
  <Placemark>
	<Style><LineStyle><color>ff0000ff</color></LineStyle><PolyStyle><fill>0</fill></PolyStyle></Style>
	<ExtendedData><SchemaData schemaUrl="#Glacier_free_cirques">
		<SimpleData name="Id">28</SimpleData>
		<SimpleData name="Lat">-77.48780000000</SimpleData>
		<SimpleData name="lon">161.18900000000</SimpleData>
	</SchemaData></ExtendedData>
      <MultiGeometry><Polygon><outerBoundaryIs><LinearRing><coordinates>161.189803368957,-77.4805174225792 161.195856747198,-77.4809644489272 161.200660031755,-77.4809528457037 161.204110922922,-77.4810854775191 161.208914246484,-77.4810737242502 161.215311805895,-77.4813015184718 161.221033473971,-77.48160136158 161.224732049503,-77.4819350244697 161.229344438919,-77.482763109015 161.231928919006,-77.4838078150369 161.231556485845,-77.4851228458544 161.230936492605,-77.4862365867014 161.231053977683,-77.4881369121618 161.231438698774,-77.4895077219119 161.230641952136,-77.4909135851431 161.227996577171,-77.4920613048417 161.224850669975,-77.4929891040771 161.220941624548,-77.4940437746341 161.215769163114,-77.4950053690229 161.212121668216,-77.4957131062248 161.206458531177,-77.4960891870851 161.20190728977,-77.495936808549 161.195163906901,-77.4957447530418 161.188501209673,-77.4956805393799 161.18073683433,-77.4957790015137 161.1758417142,-77.4958449302035 161.171709835732,-77.4957840049233 161.168679912701,-77.4955602263501 161.166327295113,-77.4952643494008 161.165329153462,-77.4948243311087 161.164761669731,-77.4941108917857 161.164188350205,-77.4935801560469 161.162186630034,-77.4928828062239 161.159514040239,-77.4920747864644 161.156996040756,-77.4917054884655 161.153721049196,-77.4912801764664 161.150446282055,-77.490854824245 161.147590279667,-77.4905214489784 161.145417643082,-77.4899333312596 161.144002188978,-77.4894012163978 161.143276246572,-77.4884316871135 161.142895080372,-77.4872434546747 161.143443067766,-77.48600189451 161.144409271324,-77.4848523572914 161.146568713296,-77.4833027496461 161.147860438309,-77.4824825985788 161.151175521858,-77.4816290776694 161.15540673599,-77.4810875440581 161.163850358681,-77.4805523734885 161.176500144634,-77.4802058617627 161.184833967968,-77.4804555060327 161.189803368957,-77.4805174225792</coordinates></LinearRing></outerBoundaryIs></Polygon></MultiGeometry>
  </Placemark>
  <Placemark>
	<Style><LineStyle><color>ff0000ff</color></LineStyle><PolyStyle><fill>0</fill></PolyStyle></Style>
	<ExtendedData><SchemaData schemaUrl="#Glacier_free_cirques">
		<SimpleData name="Id">32</SimpleData>
		<SimpleData name="Lat">-77.50060000000</SimpleData>
		<SimpleData name="lon">160.92400000000</SimpleData>
	</SchemaData></ExtendedData>
      <MultiGeometry><Polygon><outerBoundaryIs><LinearRing><coordinates>160.925428898446,-77.4930153574397 160.931565924837,-77.493413838905 160.937451241284,-77.4937933082431 160.942841838528,-77.4939522195815 160.947380032627,-77.4942917508071 160.953170189257,-77.4949081816232 160.955508666863,-77.4953886506101 160.959351481653,-77.496164898626 160.961333429597,-77.4970464827647 160.964646144117,-77.4983330598724 160.966959287182,-77.4993615312084 160.967915572478,-77.5005331016713 160.967688723834,-77.5017385472166 160.965773727721,-77.5029401785956 160.962692549323,-77.5038102489913 160.957913655647,-77.5048591200507 160.954422825845,-77.5054540756793 160.950679288159,-77.5060301280945 160.945228539239,-77.5069675848242 160.933109124291,-77.5078342842882 160.924724301266,-77.5083074968841 160.914591397551,-77.5082827998911 160.909282270755,-77.5080687073302 160.904478005944,-77.5078923129895 160.901702311904,-77.5076843759483 160.898839330587,-77.5075310076662 160.896063812031,-77.5073230116586 160.892473798079,-77.5065647424451 160.89066009634,-77.5057561377623 160.889438549495,-77.5049307606721 160.888129761467,-77.5041599730984 160.886229287815,-77.5034059354305 160.885193094594,-77.5022886575534 160.884564011699,-77.5014465103192 160.883343294884,-77.5006211116386 160.882277426819,-77.500051920608 160.882307594193,-77.4995038281791 160.883181525645,-77.4989579120024 160.885403346654,-77.4984520039844 160.887043383253,-77.4977801376803 160.889100086616,-77.4972006885357 160.891418607691,-77.4964574415154 160.892825773831,-77.4954012348327 160.893863699046,-77.4949287946597 160.896239270803,-77.4946790020377 160.898382319093,-77.4940448884741 160.901358771343,-77.4935955720631 160.905856965787,-77.4930769321195 160.911867021701,-77.4926715873608 160.915831699488,-77.4926630774958 160.925428898446,-77.4930153574397</coordinates></LinearRing></outerBoundaryIs></Polygon></MultiGeometry>
  </Placemark>
  <Placemark>
	<Style><LineStyle><color>ff0000ff</color></LineStyle><PolyStyle><fill>0</fill></PolyStyle></Style>
	<ExtendedData><SchemaData schemaUrl="#Glacier_free_cirques">
		<SimpleData name="Id">33</SimpleData>
		<SimpleData name="Lat">-77.50380000000</SimpleData>
		<SimpleData name="lon">160.83700000000</SimpleData>
	</SchemaData></ExtendedData>
      <MultiGeometry><Polygon><outerBoundaryIs><LinearRing><coordinates>160.876061424235,-77.4995241830474 160.879648397258,-77.5002826649734 160.881547992321,-77.5010367455618 160.881692616374,-77.501475656503 160.882321505779,-77.5023178106062 160.883629738413,-77.5030886242857 160.884006612937,-77.5039118549819 160.884908071973,-77.5044075297007 160.885042834892,-77.5050291408327 160.884915324815,-77.5058145316939 160.884643005192,-77.5061610102478 160.882312202043,-77.507086911015 160.879409182405,-77.5076641328235 160.876176255664,-77.5080942848804 160.870837180817,-77.508427521802 160.86549781897,-77.5087606512764 160.860575204867,-77.509186146754 160.854313645161,-77.5093886885329 160.849071594419,-77.5094842044277 160.843149620517,-77.5096508555071 160.826479529499,-77.5101713484063 160.816608598218,-77.5099791796557 160.808931418993,-77.5098294607774 160.802285792273,-77.5093901241848 160.797746059898,-77.5090480952094 160.796255533948,-77.5085686742856 160.796125184636,-77.5079470146655 160.795861272244,-77.5070880875501 160.795887194508,-77.5063383048678 160.795768222601,-77.5055339516699 160.796229971503,-77.5048957425122 160.796286607017,-77.5039822646894 160.797232510745,-77.502340458218 160.797246515122,-77.5007507700434 160.798673471615,-77.4995123633021 160.80294854057,-77.4986110785721 160.807463817249,-77.4979114143202 160.811868712668,-77.4976316296762 160.815616150174,-77.4970575504987 160.818015702153,-77.4964430721014 160.820897037806,-77.4962319231628 160.823931709878,-77.4962769871501 160.827547135119,-77.4964880879535 160.833343125572,-77.4969244483742 160.837605957059,-77.4976122841234 160.84221952073,-77.4980817398218 160.846493824083,-77.4985867382917 160.852543541441,-77.4990416366204 160.855491503219,-77.4991409204319 160.85813856925,-77.4991976398941 160.861891770549,-77.4993772747199 160.864664937986,-77.4995856258525 160.876061424235,-77.4995241830474</coordinates></LinearRing></outerBoundaryIs></Polygon></MultiGeometry>
  </Placemark>
  <Placemark>
	<Style><LineStyle><color>ff0000ff</color></LineStyle><PolyStyle><fill>0</fill></PolyStyle></Style>
	<ExtendedData><SchemaData schemaUrl="#Glacier_free_cirques">
		<SimpleData name="Id">35</SimpleData>
		<SimpleData name="Lat">-77.50660000000</SimpleData>
		<SimpleData name="lon">160.68600000000</SimpleData>
	</SchemaData></ExtendedData>
      <MultiGeometry><Polygon><outerBoundaryIs><LinearRing><coordinates>160.718395389407,-77.5084408107789 160.718396223191,-77.5096651279595 160.717829603706,-77.5105404384672 160.716846865081,-77.5113230499393 160.715788303694,-77.5119775019387 160.712624253664,-77.5125338159317 160.709623813622,-77.5131637161386 160.705803665196,-77.5134254552516 160.698440587752,-77.5136024787156 160.69328390237,-77.5136403794452 160.68762293493,-77.5136399627508 160.681634497899,-77.5134921437745 160.676327208891,-77.5132733803524 160.670944866651,-77.5129263407462 160.664819894925,-77.5123391096319 160.659907289243,-77.5113538596924 160.657263564632,-77.5105407680347 160.654218098464,-77.5094521632885 160.652684946897,-77.508478380987 160.651894412743,-77.5077447101249 160.651307835598,-77.506536627861 160.651463610695,-77.5055686657994 160.652300023536,-77.5045299591516 160.653626600378,-77.503712222437 160.654701146992,-77.5028753407074 160.657640215457,-77.5019352152761 160.659531528521,-77.5014665850177 160.662845302,-77.5011672556665 160.664974870631,-77.5009004070981 160.669485559783,-77.5003857846291 160.672131654257,-77.4999744412289 160.675382622529,-77.4993641010888 160.677953076004,-77.4988245348608 160.681844581148,-77.4986913679194 160.684627523941,-77.4987189160434 160.68622669244,-77.4987790519568 160.688732029108,-77.4991528245697 160.692761437016,-77.4994585091971 160.697307538377,-77.4996196417931 160.699914323225,-77.4997560894047 160.702420269559,-77.5001297330816 160.705757547328,-77.5006887848663 160.707734802772,-77.5013895769617 160.710468056352,-77.5021476161187 160.712294598455,-77.502592063405 160.714940235287,-77.5034045935361 160.715873012889,-77.5045770721054 160.716805966897,-77.505749549911 160.716970500382,-77.5070474791199 160.718395389407,-77.5084408107789</coordinates></LinearRing></outerBoundaryIs></Polygon></MultiGeometry>
  </Placemark>
  <Placemark>
	<Style><LineStyle><color>ff0000ff</color></LineStyle><PolyStyle><fill>0</fill></PolyStyle></Style>
	<ExtendedData><SchemaData schemaUrl="#Glacier_free_cirques">
		<SimpleData name="Id">37</SimpleData>
		<SimpleData name="Lat">-77.50970000000</SimpleData>
		<SimpleData name="lon">160.53100000000</SimpleData>
	</SchemaData></ExtendedData>
      <MultiGeometry><Polygon><outerBoundaryIs><LinearRing><coordinates>160.534494857694,-77.5068203782511 160.541351143541,-77.5076510433304 160.545675324344,-77.5084717925375 160.54788158899,-77.5093757144212 160.548562146004,-77.5103468634371 160.54841326119,-77.5111320863544 160.547508739512,-77.5118595854204 160.545270759745,-77.512362659795 160.541536392258,-77.5125675481134 160.537817046002,-77.5125896984518 160.532838366496,-77.512515519737 160.528615308525,-77.5124990284686 160.524570387238,-77.5123735227738 160.520540946622,-77.5120652711047 160.517801699702,-77.5114879447968 160.515818116886,-77.5109684081205 160.515020049896,-77.5104170107198 160.514311142901,-77.5098111416155 160.514535770732,-77.5091541529083 160.515693782187,-77.5084460424083 160.516836213643,-77.5079206103384 160.519593427589,-77.5072736350425 160.522853807581,-77.5066651627833 160.525490779987,-77.5064379647012 160.529874507591,-77.5065282390032 160.534494857694,-77.5068203782511</coordinates></LinearRing></outerBoundaryIs></Polygon></MultiGeometry>
  </Placemark>
  <Placemark>
	<Style><LineStyle><color>ff0000ff</color></LineStyle><PolyStyle><fill>0</fill></PolyStyle></Style>
	<ExtendedData><SchemaData schemaUrl="#Glacier_free_cirques">
		<SimpleData name="Id">38</SimpleData>
		<SimpleData name="Lat">-77.48730000000</SimpleData>
		<SimpleData name="lon">160.77500000000</SimpleData>
	</SchemaData></ExtendedData>
      <MultiGeometry><Polygon><outerBoundaryIs><LinearRing><coordinates>160.750937034974,-77.474610615837 160.756241012541,-77.4746451852322 160.762211615984,-77.4747913073922 160.770620990104,-77.4749994574056 160.775825894889,-77.4752708701773 160.783534527127,-77.4759150390973 160.788782095888,-77.4768623830823 160.793329383207,-77.4782461045446 160.79663097448,-77.4793520479994 160.800360023562,-77.4803678281283 160.803662804567,-77.4814736880221 160.807874146386,-77.4828927372081 160.811747130806,-77.4843473002558 160.81620110992,-77.4859679037416 160.82248459262,-77.4880321111944 160.826437594629,-77.4896145936298 160.82637237197,-77.4907107458618 160.825540575312,-77.4919326638878 160.823591507448,-77.4934986274215 160.821488575473,-77.4948083361136 160.818464976277,-77.4959875284799 160.814783572697,-77.4968724655215 160.806620135697,-77.4979089971843 160.798817660544,-77.4985443302255 160.792495435502,-77.4984345826376 160.785230317334,-77.4985594513419 160.780167995086,-77.4985444827918 160.774273613402,-77.4983442044798 160.766967480136,-77.4977923573255 160.758754191631,-77.4969269068788 160.750969814326,-77.4959711558056 160.745289282317,-77.4951130658973 160.740540938776,-77.4942029421942 160.737203838777,-77.493644335801 160.734810599487,-77.4928511060596 160.73260592401,-77.4917660851387 160.731711467479,-77.4912699050702 160.731508801855,-77.4905200864194 160.730991009028,-77.4894403671818 160.729705986931,-77.4884861339267 160.729503487846,-77.4877363175757 160.728871535128,-77.4858522463058 160.730502041736,-77.4829155322591 160.734659125161,-77.4799867796456 160.736793053952,-77.4783124299801 160.741716640889,-77.4764823311498 160.745421300503,-77.4752330775545 160.750937034974,-77.474610615837</coordinates></LinearRing></outerBoundaryIs></Polygon></MultiGeometry>
  </Placemark>
  <Placemark>
	<Style><LineStyle><color>ff0000ff</color></LineStyle><PolyStyle><fill>0</fill></PolyStyle></Style>
	<ExtendedData><SchemaData schemaUrl="#Glacier_free_cirques">
		<SimpleData name="Id">39</SimpleData>
		<SimpleData name="Lat">-77.49100000000</SimpleData>
		<SimpleData name="lon">160.86500000000</SimpleData>
	</SchemaData></ExtendedData>
      <MultiGeometry><Polygon><outerBoundaryIs><LinearRing><coordinates>160.905663595828,-77.4856032411516 160.908327911807,-77.4862311146782 160.909239056447,-77.4881336459407 160.905285371978,-77.4895490162327 160.901767042417,-77.4906913461646 160.899353154786,-77.4916719676974 160.897190904874,-77.4926714775445 160.895804123701,-77.4933623103623 160.892730317951,-77.4940488543809 160.889636284927,-77.4951007557888 160.887240540828,-77.4957158817833 160.885610791924,-77.4962050503292 160.883970885943,-77.4968769058102 160.881399744399,-77.4976011645653 160.881272080043,-77.4983865429591 160.877923866048,-77.4994193917537 160.871852616545,-77.4993304671345 160.864675253075,-77.4994029291497 160.857683234124,-77.4991833335011 160.850372903601,-77.4986337891684 160.845583727898,-77.4982736336836 160.841736734395,-77.4976784268019 160.837309212581,-77.4969171155446 160.833112672685,-77.4965400897857 160.830340716131,-77.496331409203 160.827568852816,-77.4961226996577 160.825136681303,-77.4958783663591 160.823821929814,-77.4952899678257 160.823438391659,-77.4946493583277 160.824665020175,-77.4938853544207 160.825902378112,-77.4929386529181 160.826931106009,-77.4912422018003 160.828298968066,-77.4895101535352 160.834329818771,-77.4873342315648 160.846027680734,-77.4847899518346 160.856214266335,-77.4835384329909 160.877795947738,-77.4834492622944 160.893438838831,-77.4840741749009 160.905663595828,-77.4856032411516</coordinates></LinearRing></outerBoundaryIs></Polygon></MultiGeometry>
  </Placemark>
  <Placemark>
	<Style><LineStyle><color>ff0000ff</color></LineStyle><PolyStyle><fill>0</fill></PolyStyle></Style>
	<ExtendedData><SchemaData schemaUrl="#Glacier_free_cirques">
		<SimpleData name="Id">40</SimpleData>
		<SimpleData name="Lat">-77.48900000000</SimpleData>
		<SimpleData name="lon">160.93300000000</SimpleData>
	</SchemaData></ExtendedData>
      <MultiGeometry><Polygon><outerBoundaryIs><LinearRing><coordinates>160.914431305279,-77.4855884242655 160.918761290703,-77.4849960800116 160.923594646947,-77.4844414319912 160.929416433069,-77.4843275957252 160.936566212494,-77.4846187685742 160.943029258586,-77.4851639349086 160.948475976404,-77.4858162034737 160.952576380844,-77.4864287000477 160.956485315721,-77.4875157551197 160.957709605201,-77.4883407958921 160.957073839262,-77.4892711916108 160.955768811031,-77.490090415812 160.954376591067,-77.4909642492193 160.954592724832,-77.4917138920034 160.954052579325,-77.4924069739316 160.951747594952,-77.4929680661506 160.947860822569,-77.4931051995403 160.94430400958,-77.4933892258728 160.941512534844,-77.4935471068436 160.938730209182,-77.4935222609356 160.935530825938,-77.4934050337346 160.93099328033,-77.4930652997814 160.926960115008,-77.4927632488753 160.922927145997,-77.4924611366376 160.919728185659,-77.4923437185191 160.916199600363,-77.4920792773809 160.913504862005,-77.4919995642428 160.910994220096,-77.4916279274802 160.908978089845,-77.491476757621 160.907640480908,-77.4912541721451 160.906816609491,-77.4908866835265 160.906758446272,-77.4903931962474 160.907630661167,-77.4898472085104 160.907746897812,-77.4892445246637 160.909316605914,-77.4882617412674 160.909461684587,-77.4871109754525 160.910343182509,-77.4863822880398 160.914431305279,-77.4855884242655</coordinates></LinearRing></outerBoundaryIs></Polygon></MultiGeometry>
  </Placemark>
  <Placemark>
	<Style><LineStyle><color>ff0000ff</color></LineStyle><PolyStyle><fill>0</fill></PolyStyle></Style>
	<ExtendedData><SchemaData schemaUrl="#Glacier_free_cirques">
		<SimpleData name="Id">41</SimpleData>
		<SimpleData name="Lat">-77.49380000000</SimpleData>
		<SimpleData name="lon">161.00600000000</SimpleData>
	</SchemaData></ExtendedData>
      <MultiGeometry><Polygon><outerBoundaryIs><LinearRing><coordinates>160.959275244107,-77.4873577178946 160.965289609732,-77.4867684676897 160.975083496472,-77.4864616184046 160.984364316398,-77.4862994531688 160.997165081319,-77.486583063925 161.011037016833,-77.4874347165124 161.01775689974,-77.4879968577162 161.025304588799,-77.4889259483921 161.032601239545,-77.489836046002 161.038811276777,-77.490542794853 161.045195265455,-77.4911401103418 161.051745506744,-77.4918106799493 161.061410192491,-77.492651479599 161.06417044325,-77.4932231384519 161.065827857344,-77.4939571332603 161.064789199495,-77.494612946909 161.062149920861,-77.4952109045765 161.059344650277,-77.4957354333001 161.056524167272,-77.4966253370461 161.054467868276,-77.4973887869419 161.051575139902,-77.4979678833151 161.047657432996,-77.4988372950068 161.044251618968,-77.4995614847414 161.040435057039,-77.5000107410846 161.034930433276,-77.5004565671753 161.028581491946,-77.500900569746 161.02418035478,-77.5011839619559 161.019960655326,-77.5011753045109 161.016924090155,-77.5011324889823 161.012547020041,-77.5008675802141 161.00858798812,-77.5006948378177 161.004298116976,-77.5003751596578 160.99949548696,-77.5002004918966 160.994858404472,-77.5000991813387 160.986010654738,-77.4998058895348 160.980451640271,-77.4995744031376 160.975153794821,-77.4991789339877 160.971117567875,-77.4988775531641 160.968699601527,-77.4982691388914 160.967281979689,-77.4979187722886 160.966464714209,-77.4973687654766 160.965734532118,-77.4967641379863 160.964169678587,-77.4959748952113 160.962343980874,-77.4953494968217 160.960518467172,-77.494724086552 160.958615041915,-77.493970582234 160.956798872781,-77.4931624498548 160.955583139273,-77.4921546999695 160.955898001346,-77.4908946711622 160.95764704088,-77.4896196718024 160.959275244107,-77.4873577178946</coordinates></LinearRing></outerBoundaryIs></Polygon></MultiGeometry>
  </Placemark>
  <Placemark>
	<Style><LineStyle><color>ff0000ff</color></LineStyle><PolyStyle><fill>0</fill></PolyStyle></Style>
	<ExtendedData><SchemaData schemaUrl="#Glacier_free_cirques">
		<SimpleData name="Id">43</SimpleData>
		<SimpleData name="Lat">-77.38400000000</SimpleData>
		<SimpleData name="lon">161.05100000000</SimpleData>
	</SchemaData></ExtendedData>
      <MultiGeometry><Polygon><outerBoundaryIs><LinearRing><coordinates>161.036034985976,-77.3776949383533 161.040434119066,-77.3774145419806 161.044969791142,-77.3771952355016 161.048796442914,-77.3772789161469 161.053111202518,-77.3773482716451 161.057485156754,-77.3776764622471 161.062061526877,-77.3781724215527 161.065590610525,-77.3787424225161 161.06898313839,-77.379251225351 161.071893808025,-77.3796220706491 161.075149914195,-77.3800696446459 161.079448071322,-77.3805952257388 161.083329832217,-77.3810895253016 161.086515326284,-77.3815824973894 161.088938862287,-77.3819674866357 161.090731555567,-77.3824578747193 161.092167439621,-77.3831759541602 161.091656175651,-77.3837991797271 161.090662340537,-77.3842845242421 161.088143696123,-77.3845539727906 161.083528827688,-77.3849717887691 161.08072411288,-77.3854233199439 161.077293845293,-77.3858279895907 161.074691203423,-77.3864472891252 161.072159790208,-77.3870210280809 161.070045084386,-77.3876259769398 161.06730474334,-77.388184053496 161.065338726932,-77.388545675343 161.062389489267,-77.3890880809396 161.05762280999,-77.3897487324676 161.054470670914,-77.3901232015555 161.050067384174,-77.3904038400802 161.04636097565,-77.3906857838539 161.041403459072,-77.3908738410755 161.035826778251,-77.390862651805 161.030399932053,-77.390608073813 161.026582429408,-77.3902196799573 161.024230891588,-77.3897885860499 161.02348195518,-77.3893760077735 161.023019771563,-77.3887813389653 161.022284140163,-77.3880643169077 161.022245480184,-77.3873487368056 161.021926764528,-77.3866630246214 161.021823073105,-77.3858407480907 161.021576078281,-77.3851095158129 161.021394156706,-77.3844849823608 161.023113753502,-77.3833924641747 161.025054506619,-77.3820111514961 161.027196593243,-77.3807976971696 161.03109563169,-77.3792072347846 161.033204332386,-77.3787548276343 161.036034985976,-77.3776949383533</coordinates></LinearRing></outerBoundaryIs></Polygon></MultiGeometry>
  </Placemark>
  <Placemark>
	<Style><LineStyle><color>ff0000ff</color></LineStyle><PolyStyle><fill>0</fill></PolyStyle></Style>
	<ExtendedData><SchemaData schemaUrl="#Glacier_free_cirques">
		<SimpleData name="Id">47</SimpleData>
		<SimpleData name="Lat">-77.28700000000</SimpleData>
		<SimpleData name="lon">160.86700000000</SimpleData>
	</SchemaData></ExtendedData>
      <MultiGeometry><Polygon><outerBoundaryIs><LinearRing><coordinates>160.863823062936,-77.2819854961874 160.867278304702,-77.2819947865257 160.872170549293,-77.2822666165081 160.87547435282,-77.2825189279057 160.878858158076,-77.2825735372124 160.88209883269,-77.282719051736 160.887396531826,-77.2831743080778 160.890414659332,-77.283608334502 160.892876819176,-77.2841017734322 160.895116456821,-77.2848838123203 160.897276772842,-77.2858635001394 160.89723648559,-77.2866244409529 160.896782997181,-77.2873538803996 160.894175634088,-77.2882756497899 160.891234364355,-77.2889682167498 160.888364368846,-77.2896152744726 160.885843930001,-77.2901871091958 160.883403111513,-77.290561255526 160.88158206013,-77.2909826706387 160.880587462041,-77.2914671320948 160.877931297894,-77.2919776528064 160.874528301903,-77.292227408679 160.872508419473,-77.2924808031106 160.870146831304,-77.2926571646982 160.867793594394,-77.2926813158432 160.862007633875,-77.2922395643346 160.856293803939,-77.2917522163771 160.851019480921,-77.2908397553337 160.847524718849,-77.2902669634783 160.844443415287,-77.2897257116391 160.84233213541,-77.2891566759113 160.84091245223,-77.2885895481185 160.839492896728,-77.2880224131842 160.838899576486,-77.2875184617244 160.838575818705,-77.2871370306223 160.838045566132,-77.2867398014892 160.837245859183,-77.2862200494189 160.837415720277,-77.2856725659241 160.837998541871,-77.2851566791495 160.83941599587,-77.2845517944032 160.842143886563,-77.283996210111 160.844504244711,-77.2838201053764 160.848048983026,-77.283479815335 160.850902420992,-77.2831375811603 160.853899069232,-77.2827043822867 160.857299904994,-77.2824549004996 160.863823062936,-77.2819854961874</coordinates></LinearRing></outerBoundaryIs></Polygon></MultiGeometry>
  </Placemark>
  <Placemark>
	<Style><LineStyle><color>ff0000ff</color></LineStyle><PolyStyle><fill>0</fill></PolyStyle></Style>
	<ExtendedData><SchemaData schemaUrl="#Glacier_free_cirques">
		<SimpleData name="Id">51</SimpleData>
		<SimpleData name="Lat">-77.32260000000</SimpleData>
		<SimpleData name="lon">161.00900000000</SimpleData>
	</SchemaData></ExtendedData>
      <MultiGeometry><Polygon><outerBoundaryIs><LinearRing><coordinates>160.973521185329,-77.3229745575577 160.972577788942,-77.3223939931048 160.972820888567,-77.3216486826124 160.973821472923,-77.3210116418602 160.975743755737,-77.319935254563 160.97758005538,-77.3192087587822 160.97939488937,-77.3189388503674 160.981617023375,-77.318852499523 160.984403428103,-77.3185542845164 160.9865750467,-77.3180567978592 160.989160911476,-77.3175906517628 160.993346696722,-77.3169909986949 160.995646642475,-77.3167068210562 160.9995327619,-77.3165935030158 161.004104987587,-77.316633817964 161.007848371966,-77.3166113978869 161.01054223151,-77.3168150166797 161.013035625278,-77.3168507477167 161.014985290705,-77.3166417662573 161.019887585663,-77.3170630354577 161.022160679624,-77.3173874255225 161.024977863249,-77.317956465434 161.026836714368,-77.3182495139827 161.028553142669,-77.318633585053 161.030554676365,-77.3188355718257 161.033456667812,-77.3190546008273 161.03641720034,-77.3195324805214 161.039306733664,-77.3200558478996 161.042468725705,-77.3207015007739 161.044458214356,-77.3212077857686 161.04540483853,-77.321788088653 161.045794404765,-77.3224281668033 161.046320165462,-77.3231294018639 161.045316795779,-77.3239189255127 161.043554957608,-77.3246003814957 161.040464579799,-77.3255379275427 161.035429334128,-77.3265323877749 161.02909042673,-77.3271739826857 161.024702076618,-77.3276063661024 161.019127035496,-77.3282036371742 161.014816006507,-77.3284381355939 161.010654282399,-77.3284293321199 161.006699973955,-77.3284361277041 161.002745661256,-77.3284428634028 160.999012450374,-77.3281608046977 160.995279407005,-77.3278786927662 160.992998185198,-77.3277062648294 160.991203218565,-77.3275196643202 160.988793172292,-77.3271338113339 160.986726536003,-77.326824805898 160.983437025282,-77.3259650787805 160.981720974775,-77.3255807057746 160.978210613626,-77.3250096328078 160.97635902188,-77.3245640328532 160.974371745127,-77.3240572258799 160.973564033625,-77.3235378580108 160.973521185329,-77.3229745575577</coordinates></LinearRing></outerBoundaryIs></Polygon></MultiGeometry>
  </Placemark>
  <Placemark>
	<Style><LineStyle><color>ff0000ff</color></LineStyle><PolyStyle><fill>0</fill></PolyStyle></Style>
	<ExtendedData><SchemaData schemaUrl="#Glacier_free_cirques">
		<SimpleData name="Id">55</SimpleData>
		<SimpleData name="Lat">-77.31330000000</SimpleData>
		<SimpleData name="lon">161.36500000000</SimpleData>
	</SchemaData></ExtendedData>
      <MultiGeometry><Polygon><outerBoundaryIs><LinearRing><coordinates>161.36125725682,-77.3099122512107 161.364795229089,-77.309564918526 161.367360512252,-77.3093994496244 161.370478389766,-77.3093256921216 161.372968950425,-77.3095101860322 161.375737088485,-77.3096644166603 161.377187719694,-77.3099242161429 161.37918668388,-77.3105801350977 161.381531097891,-77.3113123859304 161.383727150582,-77.3127446641485 161.383097703975,-77.3131551842435 161.381840903075,-77.3138240152414 161.378640745968,-77.3147045497427 161.376828299467,-77.3154338441543 161.374254988231,-77.3160560262379 161.370227770085,-77.3165705564761 161.364608936402,-77.3169163782536 161.361281484904,-77.3169746836575 161.358021551684,-77.3171395460177 161.355181923281,-77.3170307312735 161.352274844171,-77.3168152848241 161.350481329272,-77.3163267496276 161.349723477919,-77.3160673714234 161.34917589322,-77.3156711780533 161.348420728171,-77.3152595906996 161.347458005908,-77.3148326075948 161.346773026806,-77.3143754122887 161.346158176348,-77.313872612159 161.346724069222,-77.313203374114 161.347637602227,-77.3124583222557 161.350771897962,-77.3114715718074 161.352442636026,-77.3109858781014 161.354248209389,-77.3107133723109 161.356608838176,-77.3103804159828 161.36125725682,-77.3099122512107</coordinates></LinearRing></outerBoundaryIs></Polygon></MultiGeometry>
  </Placemark>
  <Placemark>
	<Style><LineStyle><color>ff0000ff</color></LineStyle><PolyStyle><fill>0</fill></PolyStyle></Style>
	<ExtendedData><SchemaData schemaUrl="#Glacier_free_cirques">
		<SimpleData name="Id">76</SimpleData>
		<SimpleData name="Lat">-77.48870000000</SimpleData>
		<SimpleData name="lon">161.07600000000</SimpleData>
	</SchemaData></ExtendedData>
      <MultiGeometry><Polygon><outerBoundaryIs><LinearRing><coordinates>161.074128744854,-77.4841846182806 161.078120668552,-77.4844812966831 161.082461005516,-77.4848546809403 161.086093344821,-77.4853789717236 161.090986869765,-77.4859968334085 161.095244629867,-77.4867200573236 161.095929846901,-77.4871780548637 161.094706188458,-77.4879524087534 161.092791374189,-77.488421003231 161.092054005501,-77.4893332501679 161.091088870004,-77.4906866464224 161.089444086431,-77.4914297746917 161.085552562918,-77.4921079253685 161.081444430892,-77.49292266039 161.077708118294,-77.4932051005718 161.075317270053,-77.4932311368966 161.072788259264,-77.4931959895216 161.070475573377,-77.4930241862856 161.067190001372,-77.4925764607147 161.063556354544,-77.4920519032442 161.060559812933,-77.4914219283333 161.05820035587,-77.4906865579993 161.056898270926,-77.4898770702394 161.056785168002,-77.4892069007826 161.057368422922,-77.4886903317059 161.058306011531,-77.488098310616 161.059519557092,-77.4876286238258 161.061237728729,-77.4868401460907 161.062385109554,-77.4862637390076 161.064247073917,-77.4853841615011 161.066798902903,-77.4848103946542 161.0710433533,-77.4840570613427 161.074128744854,-77.4841846182806</coordinates></LinearRing></outerBoundaryIs></Polygon></MultiGeometry>
  </Placemark>
  <Placemark>
	<Style><LineStyle><color>ff0000ff</color></LineStyle><PolyStyle><fill>0</fill></PolyStyle></Style>
	<ExtendedData><SchemaData schemaUrl="#Glacier_free_cirques">
		<SimpleData name="Id">77</SimpleData>
		<SimpleData name="Lat">-77.48220000000</SimpleData>
		<SimpleData name="lon">161.09800000000</SimpleData>
	</SchemaData></ExtendedData>
      <MultiGeometry><Polygon><outerBoundaryIs><LinearRing><coordinates>161.097960613576,-77.4780156613334 161.104123364142,-77.4784223557322 161.113359944267,-77.4792605006327 161.117722034223,-77.4809579844076 161.116981447787,-77.4820225373324 161.115328336208,-77.483070313339 161.113614120477,-77.4838591368097 161.112391891639,-77.4846335677916 161.111169510371,-77.4854079942238 161.108973621024,-77.4859066711001 161.104886003297,-77.4862650103472 161.100239595176,-77.4865309490844 161.094625670723,-77.486368758275 161.085961088425,-77.4851655680811 161.081698476707,-77.4845944457475 161.080461571575,-77.4838917857632 161.079434892444,-77.4832047329712 161.079470603738,-77.4822912421257 161.079716365563,-77.4813933646065 161.081162216827,-77.4803302043384 161.082236089483,-77.4797992637397 161.085001848902,-77.4790886890999 161.091847011126,-77.4781722645737 161.097960613576,-77.4780156613334</coordinates></LinearRing></outerBoundaryIs></Polygon></MultiGeometry>
  </Placemark>
  <Placemark>
	<Style><LineStyle><color>ff0000ff</color></LineStyle><PolyStyle><fill>0</fill></PolyStyle></Style>
	<ExtendedData><SchemaData schemaUrl="#Glacier_free_cirques">
		<SimpleData name="Id">100</SimpleData>
		<SimpleData name="Lat">-76.64390000000</SimpleData>
		<SimpleData name="lon">161.69000000000</SimpleData>
	</SchemaData></ExtendedData>
      <MultiGeometry><Polygon><outerBoundaryIs><LinearRing><coordinates>161.7021205166,-76.6392229105767 161.704699983163,-76.640635169147 161.706682686667,-76.6415461099246 161.707483202027,-76.6425945288844 161.708283844162,-76.6436429474175 161.708092909111,-76.6442359037053 161.707507732782,-76.6448746909623 161.706826990618,-76.6458099562797 161.705457961566,-76.6469964329358 161.702217332962,-76.6485715801964 161.697001564693,-76.650147748077 161.693456108045,-76.6510160867977 161.6895049665,-76.6507900798347 161.680710025848,-76.6498138489288 161.674777612664,-76.6486764451253 161.672794181134,-76.6475372182882 161.671792480688,-76.6457135026191 161.672066602696,-76.6429999751659 161.677076729092,-76.6404211761619 161.678249566912,-76.6391437560463 161.679522184807,-76.6380258977582 161.680600530498,-76.6372729489922 161.682862967789,-76.636610642155 161.685721423937,-76.6364496567835 161.689866319251,-76.6367668237066 161.693913457363,-76.6371523768096 161.69786289244,-76.6376063210419 161.701124776553,-76.6383113979158 161.7021205166,-76.6392229105767</coordinates></LinearRing></outerBoundaryIs></Polygon></MultiGeometry>
  </Placemark>
  <Placemark>
	<Style><LineStyle><color>ff0000ff</color></LineStyle><PolyStyle><fill>0</fill></PolyStyle></Style>
	<ExtendedData><SchemaData schemaUrl="#Glacier_free_cirques">
		<SimpleData name="Id">119</SimpleData>
		<SimpleData name="Lat">-76.66400000000</SimpleData>
		<SimpleData name="lon">161.10900000000</SimpleData>
	</SchemaData></ExtendedData>
      <MultiGeometry><Polygon><outerBoundaryIs><LinearRing><coordinates>161.08584170828,-76.6606881916002 161.092247681666,-76.6583745512528 161.096044862317,-76.6571503890631 161.101893715016,-76.6565456916464 161.107819512159,-76.6565566802731 161.115308480186,-76.6570720307143 161.124447520513,-76.6584794066896 161.133566186546,-76.6605705034575 161.137077007519,-76.6619903739963 161.139319407043,-76.6629291589135 161.140364584444,-76.6642307315858 161.13845240126,-76.6652992071938 161.13536424178,-76.6660463922482 161.131979959728,-76.6667702210376 161.129583760894,-76.6674957397698 161.125685586357,-76.6687886712921 161.121794297649,-76.6698535230809 161.118400589895,-76.670805194362 161.115201042116,-76.6718483881679 161.111035641625,-76.6722056699465 161.107477528788,-76.6721535351233 161.10402866684,-76.6718051040569 161.099514057452,-76.6708389311699 161.095194590674,-76.6699642605302 161.090681256044,-76.6689979306229 161.087841601734,-76.6682399727432 161.083556983612,-76.6664530267317 161.08271987052,-76.6650147828844 161.083057086941,-76.6638980698192 161.08170531567,-76.6630289134872 161.082329819287,-76.6621636013555 161.08584170828,-76.6606881916002</coordinates></LinearRing></outerBoundaryIs></Polygon></MultiGeometry>
  </Placemark>
  <Placemark>
	<Style><LineStyle><color>ff0000ff</color></LineStyle><PolyStyle><fill>0</fill></PolyStyle></Style>
	<ExtendedData><SchemaData schemaUrl="#Glacier_free_cirques">
		<SimpleData name="Id">133</SimpleData>
		<SimpleData name="Lat">-76.66480000000</SimpleData>
		<SimpleData name="lon">160.65000000000</SimpleData>
	</SchemaData></ExtendedData>
      <MultiGeometry><Polygon><outerBoundaryIs><LinearRing><coordinates>160.657938699973,-76.6589459556272 160.661594824334,-76.6589364859771 160.66641451822,-76.6592504506934 160.669434838487,-76.6598771076656 160.67095056082,-76.6608403910415 160.671478567108,-76.6618001128626 160.671991248874,-76.6629878331436 160.672990387233,-76.6642913298738 160.673327192858,-76.665159144612 160.674667654908,-76.6658025065187 160.676215104034,-76.666309769778 160.677172747362,-76.6667693045537 160.676345306115,-76.6673136763095 160.674736300309,-76.6677184125027 160.671636875226,-76.6682318098783 160.66675179181,-76.6688299406493 160.660862161292,-76.6696523797464 160.655872502337,-76.6703183384775 160.650204516251,-76.6707764502225 160.643077050801,-76.6708869341672 160.637368745111,-76.6705007883033 160.633358988151,-76.6698700223349 160.628305923526,-76.6686195000881 160.625198067832,-76.6678323601422 160.622680320056,-76.6670930327129 160.62163711174,-76.6664733149611 160.621980770944,-76.6658132525816 160.622635477623,-76.6649491198727 160.624485545175,-76.6639526843401 160.627116037351,-76.6630960212936 160.62856709926,-76.6621436645232 160.631093347037,-76.6613549879701 160.633515691485,-76.6606343145375 160.636407647965,-76.6602574581667 160.640080098539,-76.6600203110977 160.642278705419,-76.6596636085414 160.644787796136,-76.6591027906585 160.647296674064,-76.658541948032 160.65027550711,-76.6583248927798 160.657938699973,-76.6589459556272</coordinates></LinearRing></outerBoundaryIs></Polygon></MultiGeometry>
  </Placemark>
  <Placemark>
	<Style><LineStyle><color>ff0000ff</color></LineStyle><PolyStyle><fill>0</fill></PolyStyle></Style>
	<ExtendedData><SchemaData schemaUrl="#Glacier_free_cirques">
		<SimpleData name="Id">135</SimpleData>
		<SimpleData name="Lat">-76.67240000000</SimpleData>
		<SimpleData name="lon">160.59500000000</SimpleData>
	</SchemaData></ExtendedData>
      <MultiGeometry><Polygon><outerBoundaryIs><LinearRing><coordinates>160.631517831018,-76.6693385744617 160.632114802392,-76.6706863649124 160.630854341703,-76.6717307016375 160.628118648738,-76.6726554457311 160.624760077994,-76.673988316268 160.619701692323,-76.6755655549775 160.61415577258,-76.6770268036911 160.608554298603,-76.6778719506988 160.597519962689,-76.6785818543879 160.587386556981,-76.6791351728824 160.577893579083,-76.6790520396544 160.573537677567,-76.6790803153558 160.568522008536,-76.6786725430019 160.563419841069,-76.6781046729403 160.5598104126,-76.6774287056591 160.558595858055,-76.6764887156037 160.557797913837,-76.6752767301035 160.558561384041,-76.674344753062 160.560330860348,-76.673188780795 160.561787843645,-76.6722367961396 160.564736170881,-76.6711767833332 160.568360517481,-76.6703247100366 160.572105516857,-76.6691765881275 160.577947593056,-76.6677402786318 160.581968853997,-76.6668439848744 160.585574006159,-76.6662196610675 160.589456766137,-76.6658472436638 160.592853597367,-76.6653588349209 160.598782690753,-76.6653819780249 160.603030227721,-76.6654212762844 160.609532503954,-76.6657200526202 160.614162346373,-76.6659430773317 160.6177003697,-76.6662302698363 160.623124608021,-76.667223504036 160.625198067832,-76.6678323601422 160.628191867233,-76.6685906148845 160.631517831018,-76.6693385744617</coordinates></LinearRing></outerBoundaryIs></Polygon></MultiGeometry>
  </Placemark>
  <Placemark>
	<Style><LineStyle><color>ff0000ff</color></LineStyle><PolyStyle><fill>0</fill></PolyStyle></Style>
	<ExtendedData><SchemaData schemaUrl="#Glacier_free_cirques">
		<SimpleData name="Id">136</SimpleData>
		<SimpleData name="Lat">-76.68150000000</SimpleData>
		<SimpleData name="lon">160.91400000000</SimpleData>
	</SchemaData></ExtendedData>
      <MultiGeometry><Polygon><outerBoundaryIs><LinearRing><coordinates>160.898855875086,-76.6774056739165 160.90372216117,-76.6770309898226 160.910054864703,-76.6770021504256 160.915989648035,-76.6770177201708 160.925449994853,-76.6777719938453 160.931158848121,-76.6783795391725 160.934867898223,-76.6794379840511 160.936792289839,-76.6805830893676 160.936544482268,-76.6816314807677 160.935909504545,-76.682496456385 160.93478508148,-76.6832461677341 160.933558292477,-76.6840640301156 160.929270896377,-76.6847144476941 160.925688058838,-76.6851157509969 160.921012919073,-76.6855825922326 160.917736600803,-76.6857793312209 160.914062014501,-76.6860205953135 160.910193854649,-76.686170075648 160.907019622973,-76.6862985279682 160.903754343568,-76.6862670620966 160.901092148128,-76.6860547231318 160.898453070466,-76.6853863153601 160.897691241246,-76.6847913398975 160.897646456845,-76.6837193823662 160.895156731827,-76.6820707274005 160.894918906408,-76.6809070346115 160.895193139324,-76.6794026517072 160.896137802074,-76.6783333691636 160.898855875086,-76.6774056739165</coordinates></LinearRing></outerBoundaryIs></Polygon></MultiGeometry>
  </Placemark>
  <Placemark>
	<Style><LineStyle><color>ff0000ff</color></LineStyle><PolyStyle><fill>0</fill></PolyStyle></Style>
	<ExtendedData><SchemaData schemaUrl="#Glacier_free_cirques">
		<SimpleData name="Id">137</SimpleData>
		<SimpleData name="Lat">-76.68340000000</SimpleData>
		<SimpleData name="lon">160.87800000000</SimpleData>
	</SchemaData></ExtendedData>
      <MultiGeometry><Polygon><outerBoundaryIs><LinearRing><coordinates>160.89805486385,-76.6854308578705 160.896734696388,-76.6860886621453 160.894731920738,-76.6865393752991 160.891636656192,-76.6870555331461 160.888245343786,-76.687548043025 160.882873875793,-76.6880350850262 160.875751004479,-76.6879242268673 160.869527603491,-76.687656043851 160.866183614461,-76.6872361744404 160.862477883734,-76.6861766893474 160.861162685304,-76.6848502642764 160.858936370208,-76.6839089378514 160.858586886926,-76.6830413475367 160.859432169372,-76.6820403209144 160.860983293708,-76.680790437884 160.862521993441,-76.6797685640689 160.866117366442,-76.6791401593853 160.872577591383,-76.6785881169097 160.877819385554,-76.6786254696087 160.881764568717,-76.6788643947113 160.885390812209,-76.6795356779169 160.889017424376,-76.6802069091034 160.892940069444,-76.680901692691 160.895036447066,-76.6814821928135 160.895156731827,-76.6820707274005 160.897646456845,-76.6837193823662 160.897687188059,-76.6846943300739 160.89805486385,-76.6854308578705</coordinates></LinearRing></outerBoundaryIs></Polygon></MultiGeometry>
  </Placemark>
  <Placemark>
	<Style><LineStyle><color>ff0000ff</color></LineStyle><PolyStyle><fill>0</fill></PolyStyle></Style>
	<ExtendedData><SchemaData schemaUrl="#Glacier_free_cirques">
		<SimpleData name="Id">141</SimpleData>
		<SimpleData name="Lat">-76.70290000000</SimpleData>
		<SimpleData name="lon">160.85300000000</SimpleData>
	</SchemaData></ExtendedData>
      <MultiGeometry><Polygon><outerBoundaryIs><LinearRing><coordinates>160.870436980355,-76.7004753414895 160.873089625809,-76.7009160403155 160.873053720302,-76.7016001182579 160.872516312211,-76.7023968326869 160.869779205397,-76.7035523119134 160.866666887223,-76.7042962032981 160.863850371821,-76.7050636970033 160.861547427993,-76.7054905194413 160.85844641359,-76.7060062833188 160.855447973319,-76.7064538833153 160.851560807833,-76.7068304852172 160.847389665251,-76.7069553399485 160.844106937104,-76.7071511170436 160.841737642516,-76.7069617975418 160.839689667835,-76.7063400711425 160.838040909896,-76.7056738811417 160.835800112625,-76.7049603351806 160.834937074652,-76.7044332624494 160.835464215719,-76.7038646513573 160.836287376739,-76.7033197126101 160.836724129422,-76.7025911926679 160.8366464456,-76.7022032607994 160.83807409191,-76.7014776371504 160.838999854264,-76.7008645740661 160.840530070249,-76.7000708200437 160.842137927862,-76.699664985808 160.845340900342,-76.699081310754 160.847630843299,-76.6988826671579 160.849715146584,-76.6988202474902 160.852379090912,-76.6990331416057 160.853949567001,-76.6993113037698 160.856909696632,-76.6995478009121 160.859676646347,-76.6996924917048 160.862739692004,-76.699860793004 160.865700102609,-76.7000971858808 160.870436980355,-76.7004753414895</coordinates></LinearRing></outerBoundaryIs></Polygon></MultiGeometry>
  </Placemark>
  <Placemark>
	<Style><LineStyle><color>ff0000ff</color></LineStyle><PolyStyle><fill>0</fill></PolyStyle></Style>
	<ExtendedData><SchemaData schemaUrl="#Glacier_free_cirques">
		<SimpleData name="Id">142</SimpleData>
		<SimpleData name="Lat">-76.68980000000</SimpleData>
		<SimpleData name="lon">161.01100000000</SimpleData>
	</SchemaData></ExtendedData>
      <MultiGeometry><Polygon><outerBoundaryIs><LinearRing><coordinates>161.008391245087,-76.686272419171 161.012369712896,-76.6858251990528 161.015848279136,-76.6854908358406 161.01959438647,-76.6858639538872 161.02302596085,-76.6866696178408 161.027642162562,-76.687569015735 161.029982894259,-76.6884406393115 161.029751593844,-76.68926111098 161.026457374595,-76.6899153382605 161.023958702798,-76.6904800357824 161.021052454058,-76.6913174765359 161.01805342599,-76.6919950473374 161.01664619103,-76.6924936575547 161.014044718432,-76.6931264486244 161.011146832464,-76.6937357492364 161.00825830414,-76.6941169881153 161.00528701357,-76.6941103223102 161.001529228066,-76.6939650110133 160.997985290753,-76.693455249617 160.99603404088,-76.6927666447302 160.996593072384,-76.6912855993139 160.997263744545,-76.6895083488215 160.998690966972,-76.6885537993478 161.000608076778,-76.687714379913 161.003218833893,-76.6868537107614 161.008391245087,-76.686272419171</coordinates></LinearRing></outerBoundaryIs></Polygon></MultiGeometry>
  </Placemark>
  <Placemark>
	<Style><LineStyle><color>ff0000ff</color></LineStyle><PolyStyle><fill>0</fill></PolyStyle></Style>
	<ExtendedData><SchemaData schemaUrl="#Glacier_free_cirques">
		<SimpleData name="Id">144</SimpleData>
		<SimpleData name="Lat">-76.71470000000</SimpleData>
		<SimpleData name="lon">161.38300000000</SimpleData>
	</SchemaData></ExtendedData>
      <MultiGeometry><Polygon><outerBoundaryIs><LinearRing><coordinates>161.405528691593,-76.7120429133356 161.407606883471,-76.7124319172729 161.409385208692,-76.7130259607525 161.411561001946,-76.7135746274562 161.412247686142,-76.7142363916993 161.413429145114,-76.7150124810977 161.414013388763,-76.7159706447582 161.413805537087,-76.7167914992475 161.413402887973,-76.7172929655966 161.412702795549,-76.717771445133 161.406643743064,-76.7182921859278 161.396514779028,-76.7188784777003 161.388773341316,-76.71896434497 161.37875940505,-76.7183413243779 161.370533808648,-76.7176280829126 161.363401555612,-76.7168470418761 161.357158378353,-76.7163630063909 161.351610504726,-76.7158566058995 161.349243651705,-76.7149879758809 161.348166302193,-76.7141432550832 161.347687248888,-76.7131166137921 161.350477196445,-76.7123436639012 161.358426235495,-76.7114381864297 161.368748159607,-76.7109448253835 161.379062872008,-76.7109071284767 161.388385792892,-76.7108683034015 161.400975402964,-76.7113102026841 161.405528691593,-76.7120429133356</coordinates></LinearRing></outerBoundaryIs></Polygon></MultiGeometry>
  </Placemark>
  <Placemark>
	<Style><LineStyle><color>ff0000ff</color></LineStyle><PolyStyle><fill>0</fill></PolyStyle></Style>
	<ExtendedData><SchemaData schemaUrl="#Glacier_free_cirques">
		<SimpleData name="Id">150</SimpleData>
		<SimpleData name="Lat">-76.69970000000</SimpleData>
		<SimpleData name="lon">160.59800000000</SimpleData>
	</SchemaData></ExtendedData>
      <MultiGeometry><Polygon><outerBoundaryIs><LinearRing><coordinates>160.603245550718,-76.7100095416386 160.601000065966,-76.7095218972349 160.600025272345,-76.7092900444704 160.597954886829,-76.7091223605798 160.596476072294,-76.7090025758722 160.593901653297,-76.7089469371509 160.591831399632,-76.7087792024859 160.587986782664,-76.7084676497565 160.58288923594,-76.7076721340399 160.579079275163,-76.706904421066 160.575356894969,-76.7062966524454 160.569078423131,-76.7054049238207 160.564870014803,-76.7046810129926 160.561670491185,-76.7037330186951 160.557393555763,-76.7026209703792 160.555672677553,-76.7017929177927 160.551901046292,-76.7005687839813 160.550198331263,-76.6995126906524 160.550268526874,-76.6986006672055 160.551537936344,-76.6975566854327 160.554023716617,-76.6961527229142 160.55577906852,-76.6952247380991 160.557864355101,-76.6938647373996 160.557343332154,-76.6929047155485 160.558194689605,-76.6921327107744 160.559740767545,-76.6913407055778 160.562346265571,-76.690940688997 160.564465222438,-76.690424653334 160.567191815385,-76.6897285813181 160.569015121332,-76.6891885163042 160.571741218881,-76.6884923961122 160.573251785103,-76.6881563174169 160.578114149815,-76.6880160091592 160.584452735753,-76.6879954657869 160.592911915394,-76.6887584952996 160.602000165079,-76.6904131429142 160.60702133082,-76.6908202490043 160.6165449244,-76.6919742819403 160.622164130345,-76.6937289708607 160.627417830175,-76.695071629554 160.629996584232,-76.6964269484477 160.630818596757,-76.6974107406921 160.630857890698,-76.6982547523562 160.632686935812,-76.6990142465577 160.634620095993,-76.6997056952119 160.638327317849,-76.7005405824741 160.641044115319,-76.7013717403876 160.644560389671,-76.7021145966443 160.649228249193,-76.7034090152455 160.651826675964,-76.7045361149757 160.654721338146,-76.7056870787527 160.653563182856,-76.706663559561 160.649758256852,-76.7071969843405 160.645569202359,-76.70754647517 160.641955587999,-76.7081717200372 160.637973928799,-76.7083850087673 160.633904276881,-76.7084382523545 160.630338392781,-76.7083792823086 160.623918619981,-76.7080129957025 160.619032995042,-76.70838221937 160.616792809756,-76.7091947796044 160.614064809885,-76.7098914214702 160.611736452893,-76.7105439493643 160.60766602857,-76.7105967645514 160.603245550718,-76.7100095416386</coordinates></LinearRing></outerBoundaryIs></Polygon></MultiGeometry>
  </Placemark>
  <Placemark>
	<Style><LineStyle><color>ff0000ff</color></LineStyle><PolyStyle><fill>0</fill></PolyStyle></Style>
	<ExtendedData><SchemaData schemaUrl="#Glacier_free_cirques">
		<SimpleData name="Id">159</SimpleData>
		<SimpleData name="Lat">-76.90760000000</SimpleData>
		<SimpleData name="lon">162.49000000000</SimpleData>
	</SchemaData></ExtendedData>
      <MultiGeometry><Polygon><outerBoundaryIs><LinearRing><coordinates>162.483680607052,-76.9025151998555 162.490995271269,-76.9020549999855 162.497256658803,-76.9023514078105 162.502129334349,-76.9029266093625 162.505309874985,-76.9037589990101 162.507883672278,-76.904547982684 162.507646330472,-76.9054387060192 162.508432062491,-76.906553779126 162.509201340099,-76.9074407492782 162.508548097845,-76.9081504991692 162.508215033648,-76.9091100359351 162.507611346032,-76.9105040980247 162.50636695098,-76.9113985812012 162.5044191384,-76.9123184893967 162.501526824923,-76.9127170984342 162.49701975838,-76.9130759957231 162.49156860354,-76.9129134898029 162.487220462359,-76.9126783980539 162.482360909941,-76.9123310049647 162.478508596937,-76.911979883775 162.47595112146,-76.9114186965228 162.473297966549,-76.9109262776634 162.472067370376,-76.9106112648624 162.470613183329,-76.9099776183436 162.46965457841,-76.9092281107637 162.468200664061,-76.9085944520589 162.467865333296,-76.9081165082449 162.468712596411,-76.907269280917 162.469767417045,-76.9065125737735 162.471221530118,-76.9057087995683 162.472867180994,-76.9047674329924 162.475726608918,-76.9039129506886 162.477387730351,-76.9031996610415 162.483680607052,-76.9025151998555</coordinates></LinearRing></outerBoundaryIs></Polygon></MultiGeometry>
  </Placemark>
  <Placemark>
	<Style><LineStyle><color>ff0000ff</color></LineStyle><PolyStyle><fill>0</fill></PolyStyle></Style>
	<ExtendedData><SchemaData schemaUrl="#Glacier_free_cirques">
		<SimpleData name="Id">164</SimpleData>
		<SimpleData name="Lat">-76.84120000000</SimpleData>
		<SimpleData name="lon">161.30500000000</SimpleData>
	</SchemaData></ExtendedData>
      <MultiGeometry><Polygon><outerBoundaryIs><LinearRing><coordinates>161.317880706304,-76.8378633054016 161.321674887399,-76.8384600792204 161.325866659296,-76.8392396591253 161.328457287164,-76.8399720479395 161.329146407484,-76.8406342031131 161.328631146217,-76.8414320923409 161.326213816979,-76.8421597513725 161.32189414056,-76.8428171250873 161.318077092751,-76.8433608658333 161.313659500588,-76.8438583287265 161.308641342374,-76.8443094820134 161.303922952611,-76.8447836580688 161.297311293394,-76.8447310890733 161.291604744581,-76.844519655283 161.287800481499,-76.8443786275834 161.284407842966,-76.8437361626948 161.280222084965,-76.8427277827766 161.280125397199,-76.8425679976149 161.283256894342,-76.8413625529453 161.285473220574,-76.8407719464594 161.288192543147,-76.8400678219676 161.289706894539,-76.8394992172622 161.292324148574,-76.8388633705048 161.29464119873,-76.838204364436 161.298462373784,-76.8374328840686 161.30037279191,-76.8370471225494 161.303773610205,-76.8372331625659 161.305970196141,-76.8375547822487 161.308471339985,-76.8376713987861 161.310972528522,-76.8377879904785 161.312873814288,-76.8378583354683 161.317880706304,-76.8378633054016</coordinates></LinearRing></outerBoundaryIs></Polygon></MultiGeometry>
  </Placemark>
  <Placemark>
	<Style><LineStyle><color>ff0000ff</color></LineStyle><PolyStyle><fill>0</fill></PolyStyle></Style>
	<ExtendedData><SchemaData schemaUrl="#Glacier_free_cirques">
		<SimpleData name="Id">180</SimpleData>
		<SimpleData name="Lat">-77.03620000000</SimpleData>
		<SimpleData name="lon">161.69000000000</SimpleData>
	</SchemaData></ExtendedData>
      <MultiGeometry><Polygon><outerBoundaryIs><LinearRing><coordinates>161.68713393893,-77.0317220613021 161.692012148239,-77.0316284058344 161.695268098541,-77.0319462296643 161.698118072358,-77.0323098620077 161.699245061678,-77.0331535720063 161.700778381518,-77.0339514247922 161.700381804161,-77.0349100331221 161.701514013401,-77.0362101159805 161.703966252564,-77.037304110278 161.705192528649,-77.0378510994489 161.706222022472,-77.0389914910507 161.705719737217,-77.0395622484887 161.703284093801,-77.0400656015682 161.700542864909,-77.0405462748357 161.697592340134,-77.0404793653024 161.695149275485,-77.0402980674762 161.692504208299,-77.0402537626933 161.687824854053,-77.0402104165622 161.684362721752,-77.039801311414 161.683238224379,-77.0391857158916 161.680486187753,-77.0385252187854 161.678854512086,-77.0380239300163 161.676608443307,-77.0370208803682 161.674257748071,-77.0356299342434 161.673847556379,-77.0352193670957 161.674755435815,-77.0343746759956 161.67708607307,-77.0334837246243 161.680942241303,-77.0327061597564 161.68713393893,-77.0317220613021</coordinates></LinearRing></outerBoundaryIs></Polygon></MultiGeometry>
  </Placemark>
  <Placemark>
	<Style><LineStyle><color>ff0000ff</color></LineStyle><PolyStyle><fill>0</fill></PolyStyle></Style>
	<ExtendedData><SchemaData schemaUrl="#Glacier_free_cirques">
		<SimpleData name="Id">195</SimpleData>
		<SimpleData name="Lat">-77.09320000000</SimpleData>
		<SimpleData name="lon">161.58500000000</SimpleData>
	</SchemaData></ExtendedData>
      <MultiGeometry><Polygon><outerBoundaryIs><LinearRing><coordinates>161.590162833482,-77.0845782399946 161.598225774553,-77.0844175752712 161.605678148374,-77.0848957455653 161.609864387718,-77.0852830070202 161.6155851781,-77.0864686437529 161.618246155288,-77.0881112341587 161.618249947106,-77.0890240849697 161.616111512532,-77.0904622642635 161.614176324442,-77.091763462109 161.610709118548,-77.0931790332715 161.608261851818,-77.0943661759655 161.605712193342,-77.0956217789245 161.604284949595,-77.0965805089144 161.603573995224,-77.0979727380766 161.603474766985,-77.0989540866428 161.603683541323,-77.1004146483413 161.603175630781,-77.1014417062231 161.602054903684,-77.102651429313 161.59950236988,-77.1036787709181 161.595926591166,-77.1044779944493 161.590202261549,-77.1046611950673 161.585294737251,-77.1042964775537 161.578649496693,-77.1037263669611 161.574969166391,-77.103224453221 161.573231207364,-77.1027908983052 161.569960090087,-77.102015037845 161.56730258186,-77.1012847758415 161.566689281887,-77.100554482419 161.565871667242,-77.0997329022152 161.56576944397,-77.0991167152707 161.564134539731,-77.0986146366699 161.562601908947,-77.0982723010011 161.561171624385,-77.0976332761383 161.560252445085,-77.0966519295805 161.560457068157,-77.0958303552824 161.559844420073,-77.0951000530552 161.559538171389,-77.0946207940496 161.559232049377,-77.0939133199503 161.55678149098,-77.092589606612 161.554126885524,-77.0916310070319 161.553413033836,-77.0905127275615 161.552699306822,-77.0893944484763 161.552802133358,-77.088641350506 161.552292428221,-77.0878425813129 161.553007535565,-77.0873633698954 161.553518499247,-77.0867928629937 161.554948091495,-77.0862908570935 161.558929671386,-77.0854466000773 161.561685814662,-77.0849674072647 161.564135519507,-77.08492178548 161.568116286779,-77.0849902321565 161.571790989759,-77.085264015433 161.574853362222,-77.0854921280193 161.578732117675,-77.0854006657263 161.582508526399,-77.0851494037763 161.590162833482,-77.0845782399946</coordinates></LinearRing></outerBoundaryIs></Polygon></MultiGeometry>
  </Placemark>
  <Placemark>
	<Style><LineStyle><color>ff0000ff</color></LineStyle><PolyStyle><fill>0</fill></PolyStyle></Style>
	<ExtendedData><SchemaData schemaUrl="#Glacier_free_cirques">
		<SimpleData name="Id">196</SimpleData>
		<SimpleData name="Lat">-77.11280000000</SimpleData>
		<SimpleData name="lon">161.52200000000</SimpleData>
	</SchemaData></ExtendedData>
      <MultiGeometry><Polygon><outerBoundaryIs><LinearRing><coordinates>161.562907824619,-77.1019466102671 161.571084764344,-77.1028594234422 161.576292397967,-77.1034049226102 161.578649496693,-77.1037263669611 161.585294737251,-77.1042964775537 161.586214876739,-77.1043648692163 161.588669894359,-77.1052318904324 161.591126175404,-77.1065553305113 161.591537416828,-77.1076507484665 161.590926121672,-77.1087462731382 161.507289336619,-77.1286195585267 161.496157095012,-77.1265718773076 161.48960840262,-77.1257027678 161.479485382112,-77.1235770710859 161.473554901797,-77.1225251795006 161.470593403151,-77.1215427294803 161.468145001248,-77.1204463275345 161.466209629501,-77.1192359890323 161.464785403083,-77.1181399515377 161.463976826818,-77.1168615709456 161.467062342004,-77.1148087420643 161.467072839199,-77.1134394009279 161.467085083084,-77.1118418407562 161.46913935093,-77.1107015015323 161.473545232369,-77.1095848195955 161.479897356852,-77.1078525194914 161.483380096353,-77.1068951222114 161.486552938579,-77.1063712041809 161.492589979757,-77.1055285635557 161.496275100052,-77.104662341026 161.501391043508,-77.1037507821533 161.506302250185,-77.1027477886281 161.510496183372,-77.1019955922202 161.517345820786,-77.101517698062 161.525217647885,-77.1008115641054 161.529817468135,-77.100469909899 161.533701084869,-77.1003791266469 161.538095371621,-77.1004024477547 161.547701053088,-77.1008140695916 161.55648968645,-77.1013165934459 161.562907824619,-77.1019466102671</coordinates></LinearRing></outerBoundaryIs></Polygon></MultiGeometry>
  </Placemark>
  <Placemark>
	<Style><LineStyle><color>ff0000ff</color></LineStyle><PolyStyle><fill>0</fill></PolyStyle></Style>
	<ExtendedData><SchemaData schemaUrl="#Glacier_free_cirques">
		<SimpleData name="Id">215</SimpleData>
		<SimpleData name="Lat">-77.17370000000</SimpleData>
		<SimpleData name="lon">161.61500000000</SimpleData>
	</SchemaData></ExtendedData>
      <MultiGeometry><Polygon><outerBoundaryIs><LinearRing><coordinates>161.620662597116,-77.1696665479284 161.629606374821,-77.1705546322741 161.63485037728,-77.1711695374992 161.637319004702,-77.1715797054218 161.637938474225,-77.1720816787712 161.638559311168,-77.1728119000333 161.637842624477,-77.1732914270848 161.637433064971,-77.1735654418435 161.634869160491,-77.1745932728402 161.630762278688,-77.1755073525215 161.626346282578,-77.1763986167864 161.622957785039,-77.1772895783334 161.619363759701,-77.1783174910739 161.61556132108,-77.1787975918396 161.612683447419,-77.1791176916146 161.610317543513,-77.1788670402916 161.607642424634,-77.1783653417923 161.604556392957,-77.1779093295798 161.602909829936,-77.1774074235087 161.601364706853,-77.1763805162034 161.600232153853,-77.1757643964462 161.600538069043,-77.1748741784479 161.59806880403,-77.1740071566062 161.597039803829,-77.173550787006 161.594160562328,-77.1729576795283 161.59210357102,-77.1722731561088 161.591794729609,-77.1720221145183 161.594260038238,-77.1715196999299 161.598368851749,-77.1708344564825 161.602066339216,-77.1701948573852 161.609257564836,-77.1697372291618 161.615421706052,-77.1695078511581 161.620662597116,-77.1696665479284</coordinates></LinearRing></outerBoundaryIs></Polygon></MultiGeometry>
  </Placemark>
  <Placemark>
	<Style><LineStyle><color>ff0000ff</color></LineStyle><PolyStyle><fill>0</fill></PolyStyle></Style>
	<ExtendedData><SchemaData schemaUrl="#Glacier_free_cirques">
		<SimpleData name="Id">218</SimpleData>
		<SimpleData name="Lat">-77.15040000000</SimpleData>
		<SimpleData name="lon">161.41900000000</SimpleData>
	</SchemaData></ExtendedData>
      <MultiGeometry><Polygon><outerBoundaryIs><LinearRing><coordinates>161.422212361969,-77.1457130879301 161.425082451579,-77.1458516072122 161.429182340317,-77.1460820417466 161.43318146785,-77.1461525926031 161.43656343342,-77.1464053647338 161.439844537445,-77.1464982765798 161.442816027912,-77.1467964143931 161.44403945082,-77.1475730036581 161.443417922269,-77.1482117798588 161.443303793031,-77.1494213944508 161.442269131555,-77.1503338624747 161.441030007339,-77.151154933457 161.439790723465,-77.1519759997501 161.437832754422,-77.1528195316073 161.43495163703,-77.1535941130496 161.431454888492,-77.1543226967014 161.427549182265,-77.1548684224577 161.42333802899,-77.1551628553729 161.41861481624,-77.155342807996 161.413790731019,-77.1553628452321 161.409995754693,-77.1551551710983 161.406508511476,-77.154970454862 161.404458762077,-77.1547409430218 161.400560611466,-77.1546015382865 161.399022673892,-77.1544864306314 161.396772105977,-77.1539371892865 161.395237324339,-77.1535938192257 161.394935862284,-77.153114312568 161.395660547379,-77.1526354828099 161.396488692238,-77.1520882468346 161.397523773307,-77.1514041989165 161.398147757359,-77.1507655298432 161.397745756199,-77.1501261956068 161.397544770741,-77.1498065285427 161.398068183799,-77.1490080282631 161.397970685989,-77.1486199573664 161.398594511378,-77.1479812905683 161.399422227987,-77.147434049971 161.400456773829,-77.1467499962783 161.402985039917,-77.1463453350924 161.403846905923,-77.1463184875237 161.408770985616,-77.1462302280551 161.414619924624,-77.1459826496088 161.417831480427,-77.1458059431338 161.422212361969,-77.1457130879301</coordinates></LinearRing></outerBoundaryIs></Polygon></MultiGeometry>
  </Placemark>
  <Placemark>
	<Style><LineStyle><color>ff0000ff</color></LineStyle><PolyStyle><fill>0</fill></PolyStyle></Style>
	<ExtendedData><SchemaData schemaUrl="#Glacier_free_cirques">
		<SimpleData name="Id">273</SimpleData>
		<SimpleData name="Lat">-77.38940000000</SimpleData>
		<SimpleData name="lon">162.65900000000</SimpleData>
	</SchemaData></ExtendedData>
      <MultiGeometry><Polygon><outerBoundaryIs><LinearRing><coordinates>162.632652541409,-77.3858406491922 162.634861923102,-77.3847810991901 162.636794603363,-77.3841565827754 162.640205603322,-77.3837086978061 162.644720283851,-77.3839413643715 162.652586824543,-77.38425142565 162.663727176395,-77.3849358048976 162.673212857283,-77.3858094205079 162.681142356992,-77.3868035191073 162.685839083764,-77.3878797346998 162.688839514778,-77.3886890823059 162.690991722389,-77.3893650092305 162.691783085834,-77.3900239302285 162.692139896472,-77.3905020082976 162.687921210955,-77.3912737730864 162.680269935495,-77.3922656290998 162.671354557752,-77.3931712370636 162.66194504914,-77.3944211823652 162.653441177126,-77.3952787760887 162.650224786931,-77.3955889960005 162.647797520076,-77.395347797735 162.644640229372,-77.3951324200955 162.642430190582,-77.3949816332016 162.640694024468,-77.3942579261263 162.639423789799,-77.3933541630194 162.638643095787,-77.3923022283612 162.637617871891,-77.3913243761256 162.63763825322,-77.3903422493869 162.635213287975,-77.3888905111876 162.633419905773,-77.3874818609396 162.632337657939,-77.3866746389865 162.632652541409,-77.3858406491922</coordinates></LinearRing></outerBoundaryIs></Polygon></MultiGeometry>
  </Placemark>
  <Placemark>
	<Style><LineStyle><color>ff0000ff</color></LineStyle><PolyStyle><fill>0</fill></PolyStyle></Style>
	<ExtendedData><SchemaData schemaUrl="#Glacier_free_cirques">
		<SimpleData name="Id">277</SimpleData>
		<SimpleData name="Lat">-77.39820000000</SimpleData>
		<SimpleData name="lon">162.69200000000</SimpleData>
	</SchemaData></ExtendedData>
      <MultiGeometry><Polygon><outerBoundaryIs><LinearRing><coordinates>162.654589815043,-77.401257739079 162.651292554488,-77.4006547545682 162.649870941434,-77.3999526322691 162.647876959833,-77.3986818993328 162.64676094404,-77.3981576987893 162.645330779951,-77.3970708509103 162.645291333068,-77.39661424265 162.647541071382,-77.3960111720815 162.651586412444,-77.3956062008814 162.660504956773,-77.3947012604367 162.67137475108,-77.3933995377086 162.680802912609,-77.3923775562142 162.689065111949,-77.3912003588563 162.694468714723,-77.390811733704 162.697289398327,-77.3907767365984 162.70040505572,-77.3905348844658 162.703085811842,-77.3901121723655 162.709870465758,-77.3899684578941 162.713778223134,-77.3903853117821 162.720647252641,-77.3911545034477 162.724640390374,-77.3924843814003 162.725510752531,-77.3928459570225 162.725497266522,-77.393828093987 162.725069698813,-77.394857741584 162.723771512007,-77.3955258099074 162.722157302861,-77.3961724263908 162.720564023983,-77.3970473320388 162.720178124529,-77.3985335755926 162.722431995492,-77.3991403066805 162.727067725198,-77.4017235100474 162.728339836337,-77.4030197236169 162.726036864691,-77.4041490484809 162.722546195502,-77.404895319545 162.718085696227,-77.4053488897861 162.712360434381,-77.4057165532828 162.706712391711,-77.4057868430828 162.69991911347,-77.4059304799822 162.692965361761,-77.4054579693289 162.686426699469,-77.4049378269153 162.68251530478,-77.404520554424 162.676174703573,-77.4038622844104 162.671927787169,-77.4031950483115 162.666318922601,-77.4025106227612 162.659980194067,-77.4018519642578 162.654589815043,-77.401257739079</coordinates></LinearRing></outerBoundaryIs></Polygon></MultiGeometry>
  </Placemark>
  <Placemark>
	<Style><LineStyle><color>ff0000ff</color></LineStyle><PolyStyle><fill>0</fill></PolyStyle></Style>
	<ExtendedData><SchemaData schemaUrl="#Glacier_free_cirques">
		<SimpleData name="Id">278</SimpleData>
		<SimpleData name="Lat">-77.38650000000</SimpleData>
		<SimpleData name="lon">162.75900000000</SimpleData>
	</SchemaData></ExtendedData>
      <MultiGeometry><Polygon><outerBoundaryIs><LinearRing><coordinates>162.734528390308,-77.3818889599743 162.738306068973,-77.3809356979476 162.742637650401,-77.3803224715913 162.749101018594,-77.3801563238721 162.757141888965,-77.3800970400576 162.761635612134,-77.3800994035203 162.767707115082,-77.3802086495926 162.771471894753,-77.3802370269441 162.775236691471,-77.3802653502329 162.781014979663,-77.3805811929044 162.785748957344,-77.3809017748976 162.788514001019,-77.3813913425849 162.791910544498,-77.381923606138 162.794458141622,-77.3823227752709 162.797321573418,-77.3827432755657 162.799380884937,-77.3834872815698 162.800756359907,-77.384714121685 162.800117282822,-77.3856535432696 162.800229939766,-77.3867949791204 162.799470435273,-77.387575093502 162.797372285798,-77.3885670537845 162.793619222675,-77.3897494690367 162.788699836326,-77.3907773965838 162.784148899119,-77.3913010511013 162.778432010689,-77.3916701447232 162.774272055528,-77.3919177445714 162.769916019894,-77.3923032143089 162.766877310613,-77.3922486331847 162.763304916221,-77.3920822585706 162.759830628419,-77.3918468713766 162.756574271128,-77.3917018059815 162.751880274093,-77.3918372778095 162.747741323528,-77.3923127508714 162.744310309764,-77.3925337463897 162.741903303893,-77.3925217145437 162.73781907782,-77.3924714846456 162.733517237276,-77.3923308044194 162.729945263744,-77.3921639756493 162.725622436128,-77.3917948706424 162.721388183124,-77.3914012892676 162.720647252641,-77.3911545034477 162.713778223134,-77.3903853117821 162.712332548441,-77.3902311066848 162.712157757905,-77.3898214334473 162.712726343931,-77.3891794616938 162.714536607621,-77.3883950183869 162.71841597748,-77.3873730850104 162.720267772376,-77.3870451932034 162.723459095312,-77.3865058264342 162.726551994878,-77.38603537222 162.730015915655,-77.3850607814433 162.732511215872,-77.3837935561474 162.734528390308,-77.3818889599743</coordinates></LinearRing></outerBoundaryIs></Polygon></MultiGeometry>
  </Placemark>
  <Placemark>
	<Style><LineStyle><color>ff0000ff</color></LineStyle><PolyStyle><fill>0</fill></PolyStyle></Style>
	<ExtendedData><SchemaData schemaUrl="#Glacier_free_cirques">
		<SimpleData name="Id">279</SimpleData>
		<SimpleData name="Lat">-77.38410000000</SimpleData>
		<SimpleData name="lon">162.82700000000</SimpleData>
	</SchemaData></ExtendedData>
      <MultiGeometry><Polygon><outerBoundaryIs><LinearRing><coordinates>162.821690067301,-77.3787220883881 162.833470993728,-77.3784597839418 162.84155690919,-77.3788544733398 162.847967552635,-77.3792114426185 162.853334097336,-77.3795733911174 162.857656459242,-77.3799403829815 162.86110280924,-77.3809283079447 162.86202360657,-77.3817459816666 162.860855102282,-77.3825739890737 162.857694284663,-77.3833433029131 162.853609171113,-77.384276999849 162.851492400151,-77.3850411044456 162.849375370744,-77.3858051930372 162.845023778972,-77.3861919048428 162.840671918315,-77.3865785447234 162.836124684196,-77.3871030964097 162.832742918195,-77.3877818149423 162.830503595935,-77.3883864604925 162.828579940946,-77.3890124058372 162.824927333096,-77.3901262803126 162.821130560931,-77.3908525182438 162.817483016373,-77.390984155746 162.813496700173,-77.3908661184716 162.810239977257,-77.3907217193924 162.808246885743,-77.3906626533307 162.805719790547,-77.3904919004562 162.804020026039,-77.3902258593389 162.802613615036,-77.38975286835 162.801575791151,-77.3887756653571 162.800853935647,-77.3878198115979 162.800207406733,-77.3865666917609 162.800117282822,-77.3856535432696 162.800756359907,-77.384714121685 162.799461787767,-77.3835594487578 162.798028164669,-77.3824887227575 162.799343544861,-77.3820485893046 162.802357355775,-77.38187450826 162.805273401609,-77.3817693723196 162.808189398463,-77.3816642039689 162.810330947482,-77.381128737972 162.812765207408,-77.3803863082721 162.815003955445,-77.3797818231403 162.821690067301,-77.3787220883881</coordinates></LinearRing></outerBoundaryIs></Polygon></MultiGeometry>
  </Placemark>
  <Placemark>
	<Style><LineStyle><color>ff0000ff</color></LineStyle><PolyStyle><fill>0</fill></PolyStyle></Style>
	<ExtendedData><SchemaData schemaUrl="#Glacier_free_cirques">
		<SimpleData name="Id">280</SimpleData>
		<SimpleData name="Lat">-77.38380000000</SimpleData>
		<SimpleData name="lon">162.87600000000</SimpleData>
	</SchemaData></ExtendedData>
      <MultiGeometry><Polygon><outerBoundaryIs><LinearRing><coordinates>162.867398673625,-77.37916128971 162.871091923938,-77.3785034020178 162.876653364842,-77.378726865019 162.883259404359,-77.3789449592906 162.887266686415,-77.3792902104692 162.89180851128,-77.379746895786 162.89644783462,-77.3801344894633 162.900310257932,-77.3810741213686 162.901840907114,-77.3817058409787 162.901088043899,-77.3824862409965 162.899897709908,-77.3830861464667 162.897565284488,-77.3837603738564 162.894406424018,-77.3845301317519 162.891805939573,-77.3856396278077 162.889472602432,-77.3863137864038 162.886336704358,-77.3873117303692 162.882860303821,-77.3880601056018 162.878508963343,-77.3884473745215 162.875202582091,-77.3888293527185 162.872285480666,-77.388935267688 162.869465714511,-77.3889721457862 162.867059279015,-77.3889612620336 162.86494507431,-77.3887433480475 162.862928359918,-77.3884564151497 162.860888095563,-77.3879411843014 162.858337237521,-77.3875426567158 162.856636755749,-77.387276958042 162.854523017087,-77.3870589607462 162.852311889964,-77.3869099443535 162.850927484563,-77.3866654981645 162.850685638137,-77.3863469269093 162.849375370744,-77.3858051930372 162.851492400151,-77.3850411044456 162.853609171113,-77.384276999849 162.857694284663,-77.3833433029131 162.860855102282,-77.3825739890737 162.861341997851,-77.3822289864658 162.86399445465,-77.3805942396922 162.867398673625,-77.37916128971</coordinates></LinearRing></outerBoundaryIs></Polygon></MultiGeometry>
  </Placemark>
  <Placemark>
	<Style><LineStyle><color>ff0000ff</color></LineStyle><PolyStyle><fill>0</fill></PolyStyle></Style>
	<ExtendedData><SchemaData schemaUrl="#Glacier_free_cirques">
		<SimpleData name="Id">281</SimpleData>
		<SimpleData name="Lat">-77.39000000000</SimpleData>
		<SimpleData name="lon">162.84500000000</SimpleData>
	</SchemaData></ExtendedData>
      <MultiGeometry><Polygon><outerBoundaryIs><LinearRing><coordinates>162.86581922774,-77.3891044547274 162.865258501656,-77.3897467558999 162.863652354816,-77.3903942336182 162.862872902535,-77.3909462526787 162.861801043336,-77.3917052760274 162.859586050007,-77.392538458521 162.856812587136,-77.3930317703154 162.85350433189,-77.393413478261 162.849516902339,-77.3932959877375 162.845943113298,-77.3931307380156 162.841202967634,-77.3928112358085 162.836681457667,-77.3925819494354 162.83288967741,-77.3923262209356 162.827518254106,-77.3919638453156 162.824140448631,-77.391660320563 162.822612506311,-77.3910281362639 162.82298017598,-77.3905238997214 162.825109978934,-77.3900705877421 162.828579940946,-77.3890124058372 162.830503595935,-77.3883864604925 162.832742918195,-77.3877818149423 162.836124684196,-77.3871030964097 162.840671918315,-77.3865785447234 162.845023778972,-77.3861919048428 162.845626985964,-77.3861383055199 162.850927484563,-77.3866654981645 162.852311889964,-77.3869099443535 162.854523017087,-77.3870589607462 162.856636755749,-77.387276958042 162.858337237521,-77.3875426567158 162.860888095563,-77.3879411843014 162.862928359918,-77.3884564151497 162.86376547542,-77.388575521235 162.86581922774,-77.3891044547274</coordinates></LinearRing></outerBoundaryIs></Polygon></MultiGeometry>
  </Placemark>
  <Placemark>
	<Style><LineStyle><color>ff0000ff</color></LineStyle><PolyStyle><fill>0</fill></PolyStyle></Style>
	<ExtendedData><SchemaData schemaUrl="#Glacier_free_cirques">
		<SimpleData name="Id">283</SimpleData>
		<SimpleData name="Lat">-77.37780000000</SimpleData>
		<SimpleData name="lon">162.94100000000</SimpleData>
	</SchemaData></ExtendedData>
      <MultiGeometry><Polygon><outerBoundaryIs><LinearRing><coordinates>162.920077439353,-77.3773411072417 162.922066990182,-77.3764172108811 162.925416049192,-77.3755090845848 162.931046523325,-77.3744519895774 162.937016723295,-77.3736442321215 162.944299110325,-77.3733775923471 162.950246855157,-77.3733233705568 162.95476348396,-77.3735506916558 162.959280276641,-77.3737779349934 162.963725974191,-77.3743024051254 162.966206280383,-77.3749972030577 162.969221703918,-77.3758033148854 162.96825432995,-77.3764937106322 162.965397284082,-77.3780393057842 162.958968172112,-77.3794211681486 162.953750556035,-77.3804310053732 162.950570726705,-77.3809731636627 162.946952628097,-77.3813348695452 162.943625076647,-77.3814894329134 162.939884616882,-77.3816918003454 162.935853146892,-77.3821011991722 162.932744162347,-77.3823458413623 162.930557840043,-77.382425759511 162.926792055799,-77.3823996667008 162.923220360208,-77.3822354728013 162.920255774498,-77.381885371156 162.9182388981,-77.3815988672379 162.91651330966,-77.3811052853694 162.916439384016,-77.3804204621751 162.916656623079,-77.3795285776871 162.917311297365,-77.3788171581965 162.920077439353,-77.3773411072417</coordinates></LinearRing></outerBoundaryIs></Polygon></MultiGeometry>
  </Placemark>
  <Placemark>
	<Style><LineStyle><color>ff0000ff</color></LineStyle><PolyStyle><fill>0</fill></PolyStyle></Style>
	<ExtendedData><SchemaData schemaUrl="#Glacier_free_cirques">
		<SimpleData name="Id">293</SimpleData>
		<SimpleData name="Lat">-77.39890000000</SimpleData>
		<SimpleData name="lon">161.48800000000</SimpleData>
	</SchemaData></ExtendedData>
      <MultiGeometry><Polygon><outerBoundaryIs><LinearRing><coordinates>161.49760854269,-77.3947180274283 161.502313793245,-77.3950617103706 161.508796664064,-77.39561120596 161.512350600828,-77.3962513079761 161.513184088776,-77.3970735150282 161.511820250831,-77.3979637878998 161.510352284,-77.3986941915746 161.508149492557,-77.3999039564825 161.505632424865,-77.4010908001219 161.503221010067,-77.4019807960384 161.500077647489,-77.4026650786664 161.496307418665,-77.4030751442062 161.48939814536,-77.4032559228847 161.483955861182,-77.4031629597698 161.47903778934,-77.4029558822871 161.473700881001,-77.4027942368824 161.470352235283,-77.4027017117467 161.467214041984,-77.4024722139241 161.464913992947,-77.4021516606552 161.463976286865,-77.401626102855 161.464194075301,-77.400575790996 161.46535121489,-77.3998226895231 161.467032288188,-77.3989556071966 161.468502815692,-77.3982254455953 161.470914257863,-77.3975641194944 161.47259126541,-77.3971536940859 161.475422704812,-77.3962184618886 161.476578765134,-77.3954653170246 161.477209284809,-77.3950545090319 161.478154986666,-77.3944382947891 161.478470199912,-77.3942328894405 161.479517713257,-77.394004889103 161.481401003272,-77.3939141586339 161.48464234448,-77.3940750123664 161.487675143581,-77.3941444271687 161.490602973553,-77.3942822803113 161.492171242858,-77.3943968924104 161.49760854269,-77.3947180274283</coordinates></LinearRing></outerBoundaryIs></Polygon></MultiGeometry>
  </Placemark>
  <Placemark>
	<Style><LineStyle><color>ff0000ff</color></LineStyle><PolyStyle><fill>0</fill></PolyStyle></Style>
	<ExtendedData><SchemaData schemaUrl="#Glacier_free_cirques">
		<SimpleData name="Id">294</SimpleData>
		<SimpleData name="Lat">-77.40690000000</SimpleData>
		<SimpleData name="lon">161.41300000000</SimpleData>
	</SchemaData></ExtendedData>
      <MultiGeometry><Polygon><outerBoundaryIs><LinearRing><coordinates>161.408781909764,-77.4048187684613 161.412763779315,-77.4045014188766 161.414962900517,-77.4044341800822 161.417892336704,-77.404572846909 161.419558734499,-77.4053044916343 161.420806025205,-77.4060815667377 161.423311433139,-77.4067223089887 161.423617519788,-77.407430358136 161.422982017524,-77.4080693953219 161.421404792401,-77.4086394134683 161.419202300104,-77.4089350557546 161.415849686821,-77.4090701837579 161.411033169166,-77.4090217344695 161.40778890076,-77.4088599672617 161.405280940392,-77.4084474231435 161.403400817367,-77.4080809124102 161.402676447394,-77.4074182500333 161.403524125738,-77.4066423828219 161.404371698828,-77.4058665139893 161.405741140158,-77.4052051351848 161.408781909764,-77.4048187684613</coordinates></LinearRing></outerBoundaryIs></Polygon></MultiGeometry>
  </Placemark>
  <Placemark>
	<Style><LineStyle><color>ff0000ff</color></LineStyle><PolyStyle><fill>0</fill></PolyStyle></Style>
	<ExtendedData><SchemaData schemaUrl="#Glacier_free_cirques">
		<SimpleData name="Id">295</SimpleData>
		<SimpleData name="Lat">-77.38690000000</SimpleData>
		<SimpleData name="lon">161.55900000000</SimpleData>
	</SchemaData></ExtendedData>
      <MultiGeometry><Polygon><outerBoundaryIs><LinearRing><coordinates>161.553267372827,-77.3820306607088 161.555775416665,-77.3817567553582 161.560895608592,-77.3813687114768 161.566015500707,-77.3812089059416 161.570404070847,-77.3815285265077 161.574165880713,-77.3818024286756 161.577300847986,-77.382030639358 161.581689994152,-77.3823500715014 161.584930349959,-77.3829663604208 161.586185674625,-77.3837426149305 161.586814387775,-77.3847015889545 161.587233988061,-77.3855692449605 161.586295103398,-77.3866425215779 161.584833173062,-77.3876016664999 161.581593734617,-77.388583757195 161.578144818456,-77.3897028251844 161.573440422625,-77.3907305564092 161.568421462393,-77.3915070326826 161.565179722072,-77.3922605849338 161.561728505885,-77.3926944153804 161.55817267771,-77.3927400148606 161.555139830105,-77.3926714149476 161.552002600818,-77.3924429347952 161.549178902736,-77.3924656134804 161.546669238537,-77.3922827754111 161.543218171553,-77.392259676689 161.540081719074,-77.3918027115821 161.538932681422,-77.3911860750393 161.538202603693,-77.3902954669298 161.536844888492,-77.3895874648268 161.535382613968,-77.3889479472232 161.53454709563,-77.3885825052736 161.53235379386,-77.3877373790748 161.530996065718,-77.3872576906374 161.52974381205,-77.3864811672345 161.529954537853,-77.3858875108682 161.531315154817,-77.3852255034662 161.533616086315,-77.3846321061046 161.536752570909,-77.3841757843435 161.540619977967,-77.3839249999003 161.543860264876,-77.3836284407955 161.546891522297,-77.3832404918386 161.549504817782,-77.3826698126732 161.553267372827,-77.3820306607088</coordinates></LinearRing></outerBoundaryIs></Polygon></MultiGeometry>
  </Placemark>
  <Placemark>
	<Style><LineStyle><color>ff0000ff</color></LineStyle><PolyStyle><fill>0</fill></PolyStyle></Style>
	<ExtendedData><SchemaData schemaUrl="#Glacier_free_cirques">
		<SimpleData name="Id">296</SimpleData>
		<SimpleData name="Lat">-77.47080000000</SimpleData>
		<SimpleData name="lon">162.67700000000</SimpleData>
	</SchemaData></ExtendedData>
      <MultiGeometry><Polygon><outerBoundaryIs><LinearRing><coordinates>162.668980313843,-77.4646477977484 162.677175220371,-77.4645220193921 162.687295894875,-77.4647532696768 162.694282580869,-77.4652259817102 162.700894971825,-77.4662026440175 162.704331841887,-77.4669644545505 162.708029887712,-77.468273300691 162.710514625087,-77.4689706329365 162.71186972381,-77.4699698016456 162.70984959346,-77.4708922555064 162.70741245139,-77.4718621832146 162.705730438049,-77.4730344071619 162.704126150387,-77.4739093371636 162.701489991122,-77.4750171230186 162.698832529342,-77.4758965514445 162.695955840019,-77.4766855225715 162.691489300907,-77.4773670354949 162.688153527281,-77.4777467166684 162.6839049717,-77.478518541417 162.680449019551,-77.478738737018 162.676873352527,-77.4787994952629 162.673913075208,-77.4786748848899 162.670416272501,-77.4784382764453 162.668031090804,-77.4776716142498 162.666897315421,-77.4767626628784 162.666081517366,-77.4758752254241 162.664650464786,-77.4751730857276 162.661193619673,-77.4741824115855 162.658730699832,-77.4737129441463 162.65519552883,-77.4730194657605 162.650946059264,-77.4725801406624 162.647312378538,-77.4719554915848 162.64473131565,-77.4713264920645 162.643301992358,-77.4706242426234 162.642389004804,-77.4698056723368 162.642488620504,-77.4685261384544 162.643143862528,-77.4675869607488 162.644334842031,-77.4667597995913 162.647093423089,-77.4658120034843 162.649792214557,-77.4653897774846 162.657769432417,-77.4651741331214 162.668980313843,-77.4646477977484</coordinates></LinearRing></outerBoundaryIs></Polygon></MultiGeometry>
  </Placemark>
  <Placemark>
	<Style><LineStyle><color>ff0000ff</color></LineStyle><PolyStyle><fill>0</fill></PolyStyle></Style>
	<ExtendedData><SchemaData schemaUrl="#Glacier_free_cirques">
		<SimpleData name="Id">297</SimpleData>
		<SimpleData name="Lat">-77.49190000000</SimpleData>
		<SimpleData name="lon">162.56500000000</SimpleData>
	</SchemaData></ExtendedData>
      <MultiGeometry><Polygon><outerBoundaryIs><LinearRing><coordinates>162.587056055847,-77.4880705337337 162.58673229316,-77.4892595676967 162.585672620809,-77.4904742873043 162.584076367744,-77.4915768625011 162.582180448888,-77.4928861609324 162.581182436189,-77.4935752611754 162.579666538349,-77.4943805560787 162.578368762514,-77.4952763759566 162.576534300358,-77.4960600318467 162.575535718817,-77.4967491147985 162.574537026358,-77.4974381948531 162.572102634804,-77.4986352703607 162.568757495871,-77.4990134578886 162.565593614249,-77.4990254410359 162.561138498474,-77.4987224594498 162.55674707209,-77.4978937954588 162.552356232297,-77.4970650598544 162.54838411814,-77.4961890146085 162.545885001318,-77.4952617713954 162.545094677072,-77.4946022844277 162.543986374511,-77.4939211314392 162.542560151792,-77.4932183085143 162.543224257604,-77.4922793376309 162.543806273047,-77.4916376134719 162.544870140965,-77.4904230593612 162.545315945126,-77.4893935289108 162.547251347618,-77.4885412027979 162.550140222955,-77.4877538365839 162.554082339688,-77.4869624999345 162.558877750623,-77.4863049468785 162.564226960451,-77.4859878381648 162.569694178267,-77.485830063937 162.576033795042,-77.4860343091161 162.579848862151,-77.4862937912117 162.583583082512,-77.4868504747867 162.585409835148,-77.4872774256281 162.587056055847,-77.4880705337337</coordinates></LinearRing></outerBoundaryIs></Polygon></MultiGeometry>
  </Placemark>
  <Placemark>
	<Style><LineStyle><color>ff0000ff</color></LineStyle><PolyStyle><fill>0</fill></PolyStyle></Style>
	<ExtendedData><SchemaData schemaUrl="#Glacier_free_cirques">
		<SimpleData name="Id">312</SimpleData>
		<SimpleData name="Lat">-77.43700000000</SimpleData>
		<SimpleData name="lon">161.09900000000</SimpleData>
	</SchemaData></ExtendedData>
      <MultiGeometry><Polygon><outerBoundaryIs><LinearRing><coordinates>161.085628389469,-77.4306835767119 161.093212576662,-77.4312491691192 161.107273821576,-77.4340144060625 161.117967414348,-77.4381814733245 161.122838969411,-77.4414059045231 161.121247883241,-77.4418599695933 161.118519909521,-77.4422930701058 161.113008338561,-77.4422646391609 161.107421177618,-77.4419124358497 161.100532608914,-77.4412723582014 161.093906481421,-77.4406516003935 161.087019303916,-77.4400111708603 161.082682138394,-77.4390517182893 161.081657553969,-77.4384027898976 161.079862936285,-77.437314731159 161.078860905522,-77.4360949109225 161.079533098964,-77.4345546594373 161.080025824099,-77.4331282644058 161.082700294883,-77.4318010327496 161.085628389469,-77.4306835767119</coordinates></LinearRing></outerBoundaryIs></Polygon></MultiGeometry>
  </Placemark>
  <Placemark>
	<Style><LineStyle><color>ff0000ff</color></LineStyle><PolyStyle><fill>0</fill></PolyStyle></Style>
	<ExtendedData><SchemaData schemaUrl="#Glacier_free_cirques">
		<SimpleData name="Id">317</SimpleData>
		<SimpleData name="Lat">-77.57000000000</SimpleData>
		<SimpleData name="lon">162.70300000000</SimpleData>
	</SchemaData></ExtendedData>
      <MultiGeometry><Polygon><outerBoundaryIs><LinearRing><coordinates>162.716033803677,-77.5660247688355 162.722806175848,-77.5666046101229 162.725344750265,-77.5672789377641 162.727367714201,-77.5681078056163 162.728424165447,-77.5689980047243 162.729379808823,-77.5697553719431 162.728668722081,-77.5706533026217 162.727571652106,-77.571210221413 162.725792363815,-77.5720366551334 162.724012837079,-77.5728630782037 162.721046234082,-77.5732948338423 162.717462306399,-77.573748268349 162.71351026644,-77.5740509324555 162.710709239266,-77.5743676240312 162.707356386348,-77.574458189791 162.703635745791,-77.5743979770786 162.699564969278,-77.5743772825563 162.696093936017,-77.574144552853 162.692605631717,-77.5737214656635 162.688333998232,-77.5734349113528 162.684229021265,-77.5730333575409 162.681542267839,-77.5726638726451 162.677254094739,-77.5721868285645 162.675368485791,-77.5718710492427 162.674332733737,-77.5711709477528 162.67523143691,-77.570348549175 162.675863152073,-77.5695082247698 162.6773957274,-77.5688545180502 162.679111765115,-77.5682761876771 162.680227963498,-77.5679097828812 162.682026937099,-77.5672739709726 162.683642096107,-77.5665627667256 162.686875199577,-77.5661493465141 162.689425506438,-77.5660053099812 162.694976439841,-77.5658104419698 162.699376819211,-77.5656013284145 162.705745473732,-77.5656502449191 162.716033803677,-77.5660247688355</coordinates></LinearRing></outerBoundaryIs></Polygon></MultiGeometry>
  </Placemark>
  <Placemark>
	<Style><LineStyle><color>ff0000ff</color></LineStyle><PolyStyle><fill>0</fill></PolyStyle></Style>
	<ExtendedData><SchemaData schemaUrl="#Glacier_free_cirques">
		<SimpleData name="Id">323</SimpleData>
		<SimpleData name="Lat">-77.49230000000</SimpleData>
		<SimpleData name="lon">161.11300000000</SimpleData>
	</SchemaData></ExtendedData>
      <MultiGeometry><Polygon><outerBoundaryIs><LinearRing><coordinates>161.115715344199,-77.4860992240962 161.120209076385,-77.4856690786893 161.125463721606,-77.4860585176904 161.130878341935,-77.4869048930073 161.131690032107,-77.4888094714533 161.131982912141,-77.4904848137879 161.131570429011,-77.4922351361002 161.131427396784,-77.4938146113556 161.131823512941,-77.4950523856681 161.13045549873,-77.4964775975991 161.127489066928,-77.4983569561992 161.125974026537,-77.4989444650382 161.121572429075,-77.4991274534822 161.11638856418,-77.4990616160783 161.113405622359,-77.4989042783044 161.110159771013,-77.4987274220714 161.107094013233,-77.498436640271 161.103959606688,-77.4976318152401 161.099615267489,-77.4962919078357 161.094731679646,-77.4952935632206 161.092380221159,-77.4947374202714 161.089863451793,-77.4939145005857 161.089014052938,-77.4931516621721 161.09010908966,-77.4920877972504 161.091189408932,-77.4914045576376 161.092539640798,-77.4905505031227 161.0937996896,-77.4897533805654 161.0954123158,-77.4889188147609 161.097902912368,-77.4880857935692 161.100033370771,-77.4874805079182 161.102426343119,-77.4868946981759 161.106837931692,-77.4863314070313 161.115715344199,-77.4860992240962</coordinates></LinearRing></outerBoundaryIs></Polygon></MultiGeometry>
  </Placemark>
  <Placemark>
	<Style><LineStyle><color>ff0000ff</color></LineStyle><PolyStyle><fill>0</fill></PolyStyle></Style>
	<ExtendedData><SchemaData schemaUrl="#Glacier_free_cirques">
		<SimpleData name="Id">339</SimpleData>
		<SimpleData name="Lat">-77.61290000000</SimpleData>
		<SimpleData name="lon">161.63200000000</SimpleData>
	</SchemaData></ExtendedData>
      <MultiGeometry><Polygon><outerBoundaryIs><LinearRing><coordinates>161.615674295584,-77.6099310049513 161.619394642338,-77.6088642484669 161.62444586943,-77.6080826909131 161.629498449383,-77.6076817603872 161.637213114707,-77.6076607499567 161.642625557884,-77.6081732069262 161.645820756548,-77.6085910541627 161.648042305688,-77.6092566381578 161.648844768226,-77.6098845813796 161.648139609551,-77.610532032632 161.646991506878,-77.6112748002573 161.646996581377,-77.612036248727 161.646736657356,-77.6129691060916 161.645853273495,-77.6135404640447 161.644704751715,-77.6142832259023 161.644177068546,-77.6150067641904 161.64444829496,-77.615787175233 161.643564602187,-77.6163585285438 161.642060943109,-77.6171394597514 161.640645491124,-77.617863249209 161.638963495057,-77.6185680694676 161.63719176451,-77.6191396486783 161.634618528627,-77.6192735867197 161.632310579567,-77.6192361047461 161.629645808529,-77.6188560323812 161.626270605289,-77.6183618786374 161.62422553535,-77.6175818446275 161.622002889311,-77.6167256883772 161.619869032907,-77.615812387666 161.618801391211,-77.6151653680097 161.617289023779,-77.6142328872343 161.617019555709,-77.6134524509045 161.615863005599,-77.6126721857047 161.613997257399,-77.6119681925779 161.614615057068,-77.6111875929439 161.615674295584,-77.6099310049513</coordinates></LinearRing></outerBoundaryIs></Polygon></MultiGeometry>
  </Placemark>
  <Placemark>
	<Style><LineStyle><color>ff0000ff</color></LineStyle><PolyStyle><fill>0</fill></PolyStyle></Style>
	<ExtendedData><SchemaData schemaUrl="#Glacier_free_cirques">
		<SimpleData name="Id">362</SimpleData>
		<SimpleData name="Lat">-77.63100000000</SimpleData>
		<SimpleData name="lon">161.93600000000</SimpleData>
	</SchemaData></ExtendedData>
      <MultiGeometry><Polygon><outerBoundaryIs><LinearRing><coordinates>161.917785103716,-77.6324138001856 161.9185535296,-77.6313276598038 161.919943127596,-77.6302216581704 161.922406176562,-77.6293807394853 161.925054350848,-77.6288060704611 161.930982460523,-77.6280174968683 161.939492987111,-77.6274726703698 161.944113802581,-77.6275423066544 161.947405369902,-77.6277089537555 161.950174856077,-77.6282189832716 161.953577796177,-77.6290897731191 161.954322218753,-77.630154778635 161.952674603498,-77.6314326733972 161.95146792116,-77.6326147367651 161.945806076677,-77.6334224283135 161.94049778471,-77.6341914292208 161.936501725418,-77.6342921958909 161.929218091444,-77.6344164365946 161.923427834156,-77.6339483230476 161.919507934043,-77.6336108742846 161.917785103716,-77.6324138001856</coordinates></LinearRing></outerBoundaryIs></Polygon></MultiGeometry>
  </Placemark>
  <Placemark>
	<Style><LineStyle><color>ff0000ff</color></LineStyle><PolyStyle><fill>0</fill></PolyStyle></Style>
	<ExtendedData><SchemaData schemaUrl="#Glacier_free_cirques">
		<SimpleData name="Id">363</SimpleData>
		<SimpleData name="Lat">-77.63580000000</SimpleData>
		<SimpleData name="lon">161.87100000000</SimpleData>
	</SchemaData></ExtendedData>
      <MultiGeometry><Polygon><outerBoundaryIs><LinearRing><coordinates>161.862677691517,-77.6317193214617 161.867198166552,-77.6312763967559 161.872956368685,-77.6306035272229 161.881388799279,-77.6303081263702 161.887884461795,-77.6307001432963 161.891807629552,-77.6312284196753 161.894580708625,-77.6319293943513 161.897816438453,-77.6332960714107 161.899183009939,-77.6345317937012 161.900087281207,-77.6351017832687 161.89912160443,-77.6355408506956 161.896034066107,-77.6364013714995 161.89418950506,-77.637222256266 161.890207213426,-77.6378934362579 161.886661488475,-77.6382784709903 161.883470145757,-77.6386249623008 161.878418033423,-77.6392210883828 161.875051289219,-77.6396819095341 161.869459203887,-77.6400500417941 161.86324949549,-77.6406281583933 161.858988073896,-77.6408993980151 161.855435994217,-77.641093650953 161.851520129698,-77.6409455715602 161.848313913148,-77.6407205348892 161.845283028631,-77.6403810517378 161.842690392088,-77.6397555188099 161.842143194269,-77.6391468887173 161.843185851091,-77.6380797131673 161.84847113728,-77.6359800588396 161.854118140521,-77.63422258595 161.858884104965,-77.6328467113581 161.862677691517,-77.6317193214617</coordinates></LinearRing></outerBoundaryIs></Polygon></MultiGeometry>
  </Placemark>
  <Placemark>
	<Style><LineStyle><color>ff0000ff</color></LineStyle><PolyStyle><fill>0</fill></PolyStyle></Style>
	<ExtendedData><SchemaData schemaUrl="#Glacier_free_cirques">
		<SimpleData name="Id">366</SimpleData>
		<SimpleData name="Lat">-77.56220000000</SimpleData>
		<SimpleData name="lon">160.46500000000</SimpleData>
	</SchemaData></ExtendedData>
      <MultiGeometry><Polygon><outerBoundaryIs><LinearRing><coordinates>160.455012229038,-77.5614582917465 160.455496632006,-77.5609843623325 160.457993592577,-77.5607282384509 160.461356636276,-77.5606660683195 160.464362967313,-77.5606404552298 160.469288707468,-77.5608892569694 160.473034428242,-77.5614948438002 160.475124050452,-77.5618461005823 160.476033559115,-77.5625542313966 160.47483644755,-77.5631014275891 160.473035982533,-77.5634748003407 160.469748751704,-77.563670699964 160.466011219256,-77.5639598892903 160.463190969029,-77.5638720669673 160.460914443659,-77.5636341677814 160.459597825365,-77.5635335075457 160.45786513196,-77.5631455371478 160.455546698064,-77.5623933881631 160.455012229038,-77.5614582917465</coordinates></LinearRing></outerBoundaryIs></Polygon></MultiGeometry>
  </Placemark>
  <Placemark>
	<Style><LineStyle><color>ff0000ff</color></LineStyle><PolyStyle><fill>0</fill></PolyStyle></Style>
	<ExtendedData><SchemaData schemaUrl="#Glacier_free_cirques">
		<SimpleData name="Id">371</SimpleData>
		<SimpleData name="Lat">-77.53640000000</SimpleData>
		<SimpleData name="lon">160.17700000000</SimpleData>
	</SchemaData></ExtendedData>
      <MultiGeometry><Polygon><outerBoundaryIs><LinearRing><coordinates>160.162802739086,-77.5336629088967 160.166887508757,-77.5330819469082 160.174198920534,-77.5331394208718 160.181656841023,-77.5334640039018 160.186660498975,-77.5336614008391 160.192692216654,-77.5341305687145 160.195723871459,-77.534622208354 160.197328847301,-77.53525877385 160.198314933473,-77.5359111813892 160.198514164494,-77.5365024173096 160.197758551785,-77.5369554620248 160.19507208913,-77.5373223877523 160.192007519146,-77.5379158008793 160.189488515535,-77.5383596957205 160.186444636435,-77.5387627635744 160.183547111373,-77.5394331092332 160.181384409116,-77.5398407073199 160.178959198658,-77.5402278787884 160.175789497096,-77.5401732284934 160.17228431157,-77.539964465075 160.168035233936,-77.539313834533 160.164216597067,-77.5387606037099 160.161469074493,-77.5380987475637 160.160033219714,-77.5375390071828 160.158786762172,-77.5368660264914 160.157918966645,-77.5359665762632 160.159192338953,-77.5348500067264 160.162802739086,-77.5336629088967</coordinates></LinearRing></outerBoundaryIs></Polygon></MultiGeometry>
  </Placemark>
  <Placemark>
	<Style><LineStyle><color>ff0000ff</color></LineStyle><PolyStyle><fill>0</fill></PolyStyle></Style>
	<ExtendedData><SchemaData schemaUrl="#Glacier_free_cirques">
		<SimpleData name="Id">376</SimpleData>
		<SimpleData name="Lat">-77.59440000000</SimpleData>
		<SimpleData name="lon">160.70800000000</SimpleData>
	</SchemaData></ExtendedData>
      <MultiGeometry><Polygon><outerBoundaryIs><LinearRing><coordinates>160.694222868132,-77.5848511553328 160.70378633804,-77.5848060959984 160.71094570065,-77.5849624080858 160.71959805249,-77.5852946060345 160.726929732517,-77.5855271834262 160.734777348803,-77.5859896147077 160.73989055354,-77.5863100974605 160.74614080346,-77.5868433890921 160.750344292351,-77.587541618488 160.752077044338,-77.5881180305039 160.751577851685,-77.5889731877251 160.749085354856,-77.5905075970352 160.745442301855,-77.5920194164055 160.741626316633,-77.5934545085335 160.739316482192,-77.5948751839482 160.736425922017,-77.5970174733048 160.731641760141,-77.5983161691708 160.727517000774,-77.599026683972 160.722585164685,-77.5998678544541 160.719080974703,-77.6005611655084 160.715655812486,-77.6013879500726 160.712322773809,-77.6021578738291 160.708579285133,-77.6024504897742 160.705893863277,-77.602822615803 160.701329609601,-77.6034361348081 160.699186296025,-77.6036576447997 160.696380776041,-77.6044671656191 160.693574886837,-77.6052766581301 160.690689445555,-77.6059525951147 160.686917110552,-77.6066255857869 160.682827941727,-77.6067644049388 160.678501513374,-77.6065025685658 160.674546423526,-77.6060134409581 160.672471239439,-77.6052830509672 160.672605456675,-77.6046552357141 160.673454286755,-77.6039536571242 160.674488552645,-77.6031384667003 160.675972690186,-77.6022295826595 160.676676899921,-77.6010706001964 160.67585949594,-77.6001159695579 160.6760209833,-77.5991074882824 160.677068404123,-77.5981019603199 160.676793689794,-77.596996839686 160.678369611183,-77.5960311473509 160.679958969192,-77.5948751135873 160.681534370782,-77.5939094062828 160.681695312006,-77.5929009329807 160.683006032846,-77.5919153066333 160.683496480963,-77.5912506065554 160.6843573777,-77.5903586779941 160.685866419853,-77.5890690959658 160.689384870155,-77.5869103904593 160.69187058342,-77.5855668814562 160.694222868132,-77.5848511553328</coordinates></LinearRing></outerBoundaryIs></Polygon></MultiGeometry>
  </Placemark>
  <Placemark>
	<Style><LineStyle><color>ff0000ff</color></LineStyle><PolyStyle><fill>0</fill></PolyStyle></Style>
	<ExtendedData><SchemaData schemaUrl="#Glacier_free_cirques">
		<SimpleData name="Id">378</SimpleData>
		<SimpleData name="Lat">-77.62760000000</SimpleData>
		<SimpleData name="lon">160.93200000000</SimpleData>
	</SchemaData></ExtendedData>
      <MultiGeometry><Polygon><outerBoundaryIs><LinearRing><coordinates>160.942599771677,-77.6235453264206 160.946523209421,-77.6249822697661 160.94857022084,-77.6266623279194 160.949666533296,-77.6278261641962 160.949893883269,-77.6286072414484 160.950130795824,-77.629197962162 160.949918811484,-77.6298828406066 160.948388608508,-77.6302791130199 160.946052059149,-77.6308067776805 160.94335801575,-77.6313716680203 160.940122898219,-77.632087572973 160.937172459586,-77.6324423852435 160.931474326483,-77.6326574030263 160.927930182954,-77.6324586013779 160.924294325614,-77.6323166472219 160.92207811028,-77.6322161369742 160.920219317342,-77.6320783941334 160.918554297062,-77.6316364966149 160.916562192947,-77.6306607284333 160.914590575241,-77.6293042347036 160.915130429766,-77.6274969342365 160.916252507536,-77.6264335330475 160.918354172815,-77.6253153880109 160.920639026024,-77.6240834442362 160.92237281783,-77.623192840788 160.925075949074,-77.6224378161073 160.928197935533,-77.6221597086727 160.932921608039,-77.6218092083898 160.935136034766,-77.6219096268805 160.937606124796,-77.6222200425263 160.940597393837,-77.622760106624 160.942599771677,-77.6235453264206</coordinates></LinearRing></outerBoundaryIs></Polygon></MultiGeometry>
  </Placemark>
  <Placemark>
	<Style><LineStyle><color>ff0000ff</color></LineStyle><PolyStyle><fill>0</fill></PolyStyle></Style>
	<ExtendedData><SchemaData schemaUrl="#Glacier_free_cirques">
		<SimpleData name="Id">379</SimpleData>
		<SimpleData name="Lat">-77.62480000000</SimpleData>
		<SimpleData name="lon">160.97300000000</SimpleData>
	</SchemaData></ExtendedData>
      <MultiGeometry><Polygon><outerBoundaryIs><LinearRing><coordinates>160.941958096252,-77.62044068347 160.944220441936,-77.6195892565796 160.948778526682,-77.6189715698283 160.954470010903,-77.618756188782 160.96466239189,-77.6190648544203 160.971122042905,-77.6194790824623 160.977490639495,-77.6199500659645 160.985186678322,-77.6205189689987 160.990760116783,-77.6209307952309 160.994467109569,-77.6213956378424 161.000197798399,-77.6222645024838 161.002121227775,-77.6229158375906 161.003331090628,-77.6236418104586 161.003204864972,-77.6244601608568 161.00335285289,-77.6251077503564 161.003309322015,-77.6260595402848 161.003540050879,-77.6268405690663 161.003239658581,-77.6275824075802 161.00328754483,-77.6284772807338 161.002007382302,-77.6292741729429 160.999673329482,-77.6298023049656 160.997247599814,-77.6303873363119 160.992888463267,-77.6305113084004 160.98258529687,-77.6304509862525 160.97876628054,-77.6304236015236 160.970166797331,-77.6300428866022 160.964040165239,-77.6299720710136 160.958902964281,-77.6296558668858 160.95598198311,-77.6294398113408 160.954489896727,-77.6290746874759 160.95053564123,-77.6282089213816 160.949038030558,-77.6271589780961 160.94857022084,-77.6266623279194 160.946523209421,-77.6249822697661 160.942599771677,-77.6235453264206 160.942427611488,-77.6234778193818 160.940626421183,-77.6221890423657 160.940858133164,-77.6211234721559 160.941958096252,-77.62044068347</coordinates></LinearRing></outerBoundaryIs></Polygon></MultiGeometry>
  </Placemark>
  <Placemark>
	<Style><LineStyle><color>ff0000ff</color></LineStyle><PolyStyle><fill>0</fill></PolyStyle></Style>
	<ExtendedData><SchemaData schemaUrl="#Glacier_free_cirques">
		<SimpleData name="Id">408</SimpleData>
		<SimpleData name="Lat">-77.63150000000</SimpleData>
		<SimpleData name="lon">160.74300000000</SimpleData>
	</SchemaData></ExtendedData>
      <MultiGeometry><Polygon><outerBoundaryIs><LinearRing><coordinates>160.736610263977,-77.6271936513486 160.741753435608,-77.6273237746832 160.747944696515,-77.6277235467416 160.75139194569,-77.6279815652969 160.755980141592,-77.628452420491 160.759840650405,-77.6291875474663 160.762202755495,-77.629746774329 160.764460108412,-77.6305531702126 160.766131817164,-77.6308056742585 160.768056508611,-77.6312683481948 160.770604462986,-77.63171382196 160.770752583901,-77.6321711923056 160.770808173422,-77.6326854044676 160.770160352404,-77.633083294364 160.768228995937,-77.6340866046639 160.764982962741,-77.6348003910356 160.763353587001,-77.6352524457083 160.759693837255,-77.6354889572495 160.754521909158,-77.6357398802022 160.745475036779,-77.6354457667564 160.74069923048,-77.6350883879774 160.732912728867,-77.6345692607877 160.727527315386,-77.6340383963702 160.722075740209,-77.6331835503037 160.715564066288,-77.6322490702906 160.713216814097,-77.6314990808581 160.712182499263,-77.631038847301 160.71319005943,-77.6306041623009 160.713839595578,-77.6302064123917 160.715549729881,-77.6298881892686 160.71744530829,-77.6294563100817 160.71871770048,-77.6290414849566 160.719897258797,-77.6286834775544 160.722495178319,-77.6283680173792 160.725358102373,-77.6280724039731 160.727770342516,-77.6278705433361 160.730447641312,-77.627688527778 160.736610263977,-77.6271936513486</coordinates></LinearRing></outerBoundaryIs></Polygon></MultiGeometry>
  </Placemark>
  <Placemark>
	<Style><LineStyle><color>ff0000ff</color></LineStyle><PolyStyle><fill>0</fill></PolyStyle></Style>
	<ExtendedData><SchemaData schemaUrl="#Glacier_free_cirques">
		<SimpleData name="Id">409</SimpleData>
		<SimpleData name="Lat">-77.64350000000</SimpleData>
		<SimpleData name="lon">160.67200000000</SimpleData>
	</SchemaData></ExtendedData>
      <MultiGeometry><Polygon><outerBoundaryIs><LinearRing><coordinates>160.680778341546,-77.6340402234604 160.686692164585,-77.6346118500986 160.690391721183,-77.6350809165486 160.692393617462,-77.6356776727692 160.695270936572,-77.6364676548349 160.699023983518,-77.6374508353294 160.703042958111,-77.63845385926 160.705205127105,-77.6393175864088 160.70602742677,-77.6402721950391 160.706319070595,-77.6411870212077 160.705880774162,-77.6423660579758 160.704924864281,-77.6433149601547 160.703159070315,-77.6443945309424 160.701047940222,-77.6453206622758 160.69840551579,-77.6462069808679 160.695483707148,-77.6472637256033 160.687804751061,-77.6501327150682 160.683539548687,-77.6512801383984 160.679739118678,-77.65214343688 160.677638668711,-77.6528790426737 160.675020573818,-77.6533844345865 160.671964203657,-77.6537931411715 160.669732287511,-77.6538808904019 160.667076265539,-77.6536815993229 160.664420329959,-77.6534822819825 160.661871714078,-77.6530357795734 160.659947616287,-77.6525723238164 160.658116876005,-77.6520520502457 160.655941660152,-77.6513782749604 160.654470003821,-77.6508211151933 160.652295206855,-77.6501473117978 160.651261606449,-77.6496868272672 160.649776153032,-77.6493199945138 160.646776995333,-77.6489670064281 160.645105272124,-77.6487137483777 160.641934213992,-77.6482839548938 160.639810721257,-77.6481243052842 160.638684492087,-77.6477205714683 160.63863437576,-77.6472063191725 160.639050559325,-77.646408081798 160.63901480915,-77.6457034815368 160.638620451278,-77.6450357209769 160.63803964406,-77.6444815539501 160.637910715327,-77.6438337525448 160.638764241501,-77.6431322344835 160.639337993823,-77.6426011053662 160.641360103505,-77.6417322633053 160.641933677953,-77.6412011299736 160.643052064345,-77.6405195563322 160.64398395808,-77.6399515753717 160.643947943397,-77.6392469840291 160.644786527326,-77.6387357996578 160.645983433085,-77.6381877654002 160.647696438454,-77.6378699718915 160.650377104345,-77.6376887551465 160.65385336998,-77.6375673416249 160.65598932164,-77.6375365294742 160.658404561765,-77.637335291454 160.659572629535,-77.6371678922938 160.660661609923,-77.636866944475 160.662201906474,-77.6364723189689 160.663742103962,-77.6360776848775 160.665547408272,-77.6357029736191 160.667352602342,-77.6353282504327 160.669515911678,-77.6349166362861 160.670869639945,-77.6346355753306 160.672581505019,-77.6343176245688 160.67482365053,-77.6340395076175 160.680778341546,-77.6340402234604</coordinates></LinearRing></outerBoundaryIs></Polygon></MultiGeometry>
  </Placemark>
  <Placemark>
	<Style><LineStyle><color>ff0000ff</color></LineStyle><PolyStyle><fill>0</fill></PolyStyle></Style>
	<ExtendedData><SchemaData schemaUrl="#Glacier_free_cirques">
		<SimpleData name="Id">417</SimpleData>
		<SimpleData name="Lat">-77.67760000000</SimpleData>
		<SimpleData name="lon">161.08500000000</SimpleData>
	</SchemaData></ExtendedData>
      <MultiGeometry><Polygon><outerBoundaryIs><LinearRing><coordinates>161.101569128202,-77.6745859629338 161.106012729956,-77.6749743822069 161.109824676742,-77.6755710862555 161.110793473781,-77.6758963917503 161.111579748305,-77.6763356198484 161.111909631236,-77.6770596618882 161.111614579427,-77.6778016884394 161.110252083619,-77.6784657525642 161.1078148782,-77.6792422172916 161.104317037003,-77.6797502943275 161.101893620398,-77.6801459473273 161.097594640947,-77.680595437334 161.092227833915,-77.6809668237327 161.086952140861,-77.6812811480438 161.081149966604,-77.6813659490479 161.074547136362,-77.6813920451557 161.070452858602,-77.6811560613146 161.067075467677,-77.6808451882281 161.064590254419,-77.6805359372538 161.062997150142,-77.6802283331641 161.062311740232,-77.6795416348351 161.061710110846,-77.6789883676165 161.061558380828,-77.6783407474776 161.060431187057,-77.6775580209515 161.060287398749,-77.6767200243292 161.061377853392,-77.6762270537561 161.062460398468,-77.6759244563534 161.064175617779,-77.6754136056955 161.06695750816,-77.6749808835346 161.069739201749,-77.6745481328744 161.07357983887,-77.6743838431849 161.075454398311,-77.6743301529588 161.079470176552,-77.6742422551213 161.083844012003,-77.6741168615781 161.089284635134,-77.674069446854 161.095342712645,-77.6741943547913 161.101569128202,-77.6745859629338</coordinates></LinearRing></outerBoundaryIs></Polygon></MultiGeometry>
  </Placemark>
  <Placemark>
	<Style><LineStyle><color>ff0000ff</color></LineStyle><PolyStyle><fill>0</fill></PolyStyle></Style>
	<ExtendedData><SchemaData schemaUrl="#Glacier_free_cirques">
		<SimpleData name="Id">434</SimpleData>
		<SimpleData name="Lat">-77.80250000000</SimpleData>
		<SimpleData name="lon">162.16200000000</SimpleData>
	</SchemaData></ExtendedData>
      <MultiGeometry><Polygon><outerBoundaryIs><LinearRing><coordinates>162.158382882073,-77.7991476820756 162.163534903958,-77.7994981845962 162.167602500261,-77.7997748280869 162.170953458317,-77.8001291891774 162.172774165463,-77.8005059886606 162.173868558651,-77.8007701459165 162.173810060687,-77.8013987233155 162.173315434165,-77.8023139381666 162.173973875821,-77.8028647321914 162.174545148706,-77.803472852982 162.174040914812,-77.8041976548007 162.173071697848,-77.8046378404512 162.171831105897,-77.8050595863065 162.169776496258,-77.8054260113809 162.166365201279,-77.8057002129986 162.164116876296,-77.8058004091952 162.161859126312,-77.8057101680524 162.15960140999,-77.8056199081266 162.157780343799,-77.8052430167156 162.155242180971,-77.8049438509564 162.154051218114,-77.8045465193051 162.152501740852,-77.8041880476063 162.150865011569,-77.803886887524 162.149412251732,-77.8036614967161 162.148957127488,-77.8035672582111 162.148514731175,-77.8032430286097 162.150083419211,-77.8026316836945 162.150676352565,-77.8018496085775 162.15170580869,-77.8007809326306 162.152657015874,-77.7999599922188 162.153801197967,-77.7994052418721 162.155322261038,-77.799192452728 162.158382882073,-77.7991476820756</coordinates></LinearRing></outerBoundaryIs></Polygon></MultiGeometry>
  </Placemark>
  <Placemark>
	<Style><LineStyle><color>ff0000ff</color></LineStyle><PolyStyle><fill>0</fill></PolyStyle></Style>
	<ExtendedData><SchemaData schemaUrl="#Glacier_free_cirques">
		<SimpleData name="Id">442</SimpleData>
		<SimpleData name="Lat">-77.75140000000</SimpleData>
		<SimpleData name="lon">160.31200000000</SimpleData>
	</SchemaData></ExtendedData>
      <MultiGeometry><Polygon><outerBoundaryIs><LinearRing><coordinates>160.320027386806,-77.7477596385891 160.32384265342,-77.7481771667626 160.325845137309,-77.7487767765961 160.326225676196,-77.7494451132468 160.326758500914,-77.7503807850067 160.326489904713,-77.7512556445037 160.32553465964,-77.7518226250709 160.324483787158,-77.7524463004589 160.32297450514,-77.7531630922598 160.322018946236,-77.7537300623329 160.320872157893,-77.7544104227201 160.31783505254,-77.7551391920909 160.314721557338,-77.7557342561427 160.313174500429,-77.7559365916608 160.311647026131,-77.7559485519099 160.310139206274,-77.7557701372107 160.307295282764,-77.7554902650867 160.305902954326,-77.7550647691845 160.304758188193,-77.7548499250332 160.304606372063,-77.7545825756548 160.303481433384,-77.7541773609152 160.302623751487,-77.7537924369491 160.301498952005,-77.753387214527 160.299935565077,-77.7528847037834 160.298372307382,-77.7523821844428 160.297514913869,-77.7519972454946 160.297116019409,-77.7515192292231 160.296450044834,-77.7510209118658 160.29723513317,-77.7503770471516 160.298115778745,-77.7496764929245 160.299510652787,-77.7492068962937 160.301076868967,-77.7488142782334 160.303081507135,-77.7485189301159 160.3064410821,-77.7481346625122 160.308521385321,-77.7479729469028 160.312662221269,-77.7478398314401 160.31626882394,-77.7476660903959 160.320027386806,-77.7477596385891</coordinates></LinearRing></outerBoundaryIs></Polygon></MultiGeometry>
  </Placemark>
  <Placemark>
	<Style><LineStyle><color>ff0000ff</color></LineStyle><PolyStyle><fill>0</fill></PolyStyle></Style>
	<ExtendedData><SchemaData schemaUrl="#Glacier_free_cirques">
		<SimpleData name="Id">443</SimpleData>
		<SimpleData name="Lat">-77.76070000000</SimpleData>
		<SimpleData name="lon">160.31800000000</SimpleData>
	</SchemaData></ExtendedData>
      <MultiGeometry><Polygon><outerBoundaryIs><LinearRing><coordinates>160.311644483056,-77.7568436914526 160.31641845577,-77.756694394454 160.322203004538,-77.7571972206804 160.326440945687,-77.7579023356924 160.330946713985,-77.7586276524171 160.333142373936,-77.7591138181581 160.33493674981,-77.7600171444505 160.336903241258,-77.7609974245874 160.337704814825,-77.7619533554408 160.337818983768,-77.7626014308 160.336958940162,-77.7631117599123 160.335296465326,-77.7635612987704 160.333825039677,-77.7638974236592 160.331646749545,-77.7641160402499 160.328035482501,-77.7642899918891 160.324959020584,-77.7645044424999 160.322169388341,-77.7645487642297 160.318940501785,-77.7644958020878 160.315731226928,-77.7642524317572 160.314030958271,-77.7641874274612 160.311891547313,-77.7640251460221 160.309923912945,-77.7639398295497 160.30791971543,-77.763340085264 160.305361205304,-77.7628901103664 160.303872382765,-77.7625212901832 160.301657478427,-77.762225251469 160.300073123129,-77.7619131012673 160.299043385632,-77.7614511727978 160.298109455444,-77.7609325516666 160.297921551728,-77.76015078373 160.298248418031,-77.7595999830699 160.298766676021,-77.7589358042868 160.300182405201,-77.7582758300291 160.302762727442,-77.757640341339 160.306316156575,-77.7571426881266 160.311644483056,-77.7568436914526</coordinates></LinearRing></outerBoundaryIs></Polygon></MultiGeometry>
  </Placemark>
  <Placemark>
	<Style><LineStyle><color>ff0000ff</color></LineStyle><PolyStyle><fill>0</fill></PolyStyle></Style>
	<ExtendedData><SchemaData schemaUrl="#Glacier_free_cirques">
		<SimpleData name="Id">444</SimpleData>
		<SimpleData name="Lat">-77.77380000000</SimpleData>
		<SimpleData name="lon">160.33200000000</SimpleData>
	</SchemaData></ExtendedData>
      <MultiGeometry><Polygon><outerBoundaryIs><LinearRing><coordinates>160.32619037091,-77.7709286112281 160.331848825629,-77.7709735258642 160.336857195103,-77.7712248766458 160.342037802675,-77.7715530972679 160.34630102446,-77.7720675447005 160.347849708167,-77.7727601788974 160.347868925931,-77.7734649705771 160.347696943297,-77.7742831792895 160.346090701367,-77.7750568364841 160.343528111164,-77.7755023833063 160.340410651494,-77.776097765259 160.337407818415,-77.7764460319498 160.333869331105,-77.7767537361538 160.331344652151,-77.776818418398 160.328303885442,-77.7766521618912 160.324995482757,-77.776465597668 160.321515213155,-77.7762020169638 160.318857738711,-77.7758088583982 160.316583462475,-77.7751888857117 160.315858831662,-77.7743665457954 160.316224448601,-77.7734349637386 160.317736649874,-77.7727181835498 160.320530067097,-77.7717787418325 160.32619037091,-77.7709286112281</coordinates></LinearRing></outerBoundaryIs></Polygon></MultiGeometry>
  </Placemark>
  <Placemark>
	<Style><LineStyle><color>ff0000ff</color></LineStyle><PolyStyle><fill>0</fill></PolyStyle></Style>
	<ExtendedData><SchemaData schemaUrl="#Glacier_free_cirques">
		<SimpleData name="Id">445</SimpleData>
		<SimpleData name="Lat">-77.76800000000</SimpleData>
		<SimpleData name="lon">160.33600000000</SimpleData>
	</SchemaData></ExtendedData>
      <MultiGeometry><Polygon><outerBoundaryIs><LinearRing><coordinates>160.329944022466,-77.7658414429543 160.33319262685,-77.765703902391 160.336517483905,-77.7656999911731 160.339116179389,-77.7657689295964 160.341963242673,-77.7660484717504 160.344332660543,-77.7666115147676 160.346434748318,-77.7671542855507 160.347371220601,-77.7676727452552 160.347218382867,-77.7683005718825 160.346893503908,-77.7688514402024 160.345765802122,-77.7693415511456 160.343835197217,-77.7697708945059 160.340662024412,-77.7700422322022 160.337316725443,-77.7702365675773 160.334258223313,-77.7702607531119 160.331582292965,-77.7700580966175 160.328562607252,-77.7697014724019 160.326269553682,-77.7692719601508 160.324703096431,-77.768769578518 160.324054502861,-77.7680809422845 160.324227990588,-77.7672627577891 160.326006452794,-77.7665662133005 160.329944022466,-77.7658414429543</coordinates></LinearRing></outerBoundaryIs></Polygon></MultiGeometry>
  </Placemark>
  <Placemark>
	<Style><LineStyle><color>ff0000ff</color></LineStyle><PolyStyle><fill>0</fill></PolyStyle></Style>
	<ExtendedData><SchemaData schemaUrl="#Glacier_free_cirques">
		<SimpleData name="Id">446</SimpleData>
		<SimpleData name="Lat">-77.78310000000</SimpleData>
		<SimpleData name="lon">160.33500000000</SimpleData>
	</SchemaData></ExtendedData>
      <MultiGeometry><Polygon><outerBoundaryIs><LinearRing><coordinates>160.325776188142,-77.7785071397265 160.329813360073,-77.7777256551079 160.33566636984,-77.7776570862355 160.339243034475,-77.7778637801592 160.34316408372,-77.7782243523674 160.346760205608,-77.7791357463156 160.349974319877,-77.78027393201 160.353055353719,-77.7818495489503 160.354261738448,-77.7832834267093 160.35497050674,-77.7842960559236 160.354033585942,-77.785567977396 160.353211175196,-77.7865928073542 160.351852605398,-77.7875771421368 160.35081905853,-77.7880105797045 160.347909285928,-77.7883022598245 160.342070414491,-77.7881807151224 160.337571639721,-77.788160356358 160.333723978715,-77.7879333711319 160.330508202863,-77.787690166083 160.327656321583,-77.7874104923882 160.325111472212,-77.786770306915 160.322911126039,-77.7862840517375 160.320059750738,-77.7860042987382 160.317668083734,-77.7856314003865 160.31556408082,-77.7850883879553 160.314072222572,-77.7847196092821 160.313403727941,-77.7842213040488 160.313538867984,-77.7837838547748 160.312526424943,-77.7831315836485 160.312125914832,-77.7826535628322 160.312836049751,-77.781875937032 160.314005523183,-77.7810052019802 160.318542776068,-77.7797500232258 160.325776188142,-77.7785071397265</coordinates></LinearRing></outerBoundaryIs></Polygon></MultiGeometry>
  </Placemark>
  <Placemark>
	<Style><LineStyle><color>ff0000ff</color></LineStyle><PolyStyle><fill>0</fill></PolyStyle></Style>
	<ExtendedData><SchemaData schemaUrl="#Glacier_free_cirques">
		<SimpleData name="Id">447</SimpleData>
		<SimpleData name="Lat">-77.78850000000</SimpleData>
		<SimpleData name="lon">160.36800000000</SimpleData>
	</SchemaData></ExtendedData>
      <MultiGeometry><Polygon><outerBoundaryIs><LinearRing><coordinates>160.386002224949,-77.7872137664651 160.381986742631,-77.7887009108363 160.37921281751,-77.7894506326523 160.375461720983,-77.7900627122869 160.372073974428,-77.7906382501982 160.369585896893,-77.7912177206926 160.365603329954,-77.7914286699577 160.361639530739,-77.7914491785642 160.358326576284,-77.7912630170709 160.355415521072,-77.7906595840706 160.354017463903,-77.7902343095263 160.353270360003,-77.7896024287627 160.353786885685,-77.7889381089478 160.354475702824,-77.7883507458358 160.355432472426,-77.787783625732 160.356293488539,-77.7872732152416 160.357690433877,-77.7868032864871 160.360522888638,-77.7863778355179 160.364599501854,-77.7861102476719 160.369288750033,-77.7860167236588 160.373959221847,-77.7861134995927 160.378361745047,-77.7861899738515 160.381673620754,-77.7863758885897 160.386002224949,-77.7872137664651</coordinates></LinearRing></outerBoundaryIs></Polygon></MultiGeometry>
  </Placemark>
  <Placemark>
	<Style><LineStyle><color>ff0000ff</color></LineStyle><PolyStyle><fill>0</fill></PolyStyle></Style>
	<ExtendedData><SchemaData schemaUrl="#Glacier_free_cirques">
		<SimpleData name="Id">448</SimpleData>
		<SimpleData name="Lat">-77.82790000000</SimpleData>
		<SimpleData name="lon">160.84800000000</SimpleData>
	</SchemaData></ExtendedData>
      <MultiGeometry><Polygon><outerBoundaryIs><LinearRing><coordinates>160.832551999025,-77.8161568221864 160.837132565544,-77.8164929086248 160.844549944431,-77.8176744343929 160.851313648585,-77.8192539796417 160.85923991262,-77.8210458746049 160.86520954027,-77.8223754243172 160.869666976798,-77.8233391210783 160.8740207132,-77.8245500646732 160.878551534454,-77.8258375663525 160.884835324578,-77.8280816379386 160.887947353488,-77.8289464380997 160.88925382866,-77.8298067176796 160.889916639563,-77.8308748890725 160.889500036579,-77.8318641987628 160.88856489181,-77.8324332261819 160.885718937435,-77.8332450685554 160.881616578993,-77.8339013649788 160.878615114823,-77.8342556600923 160.877139418104,-77.8347851961205 160.87629706409,-77.8352972852945 160.874270356219,-77.8359777730719 160.872265270355,-77.8362773954257 160.868006827328,-77.8364760078379 160.865285311884,-77.8366594693177 160.862271600013,-77.8372040111894 160.857814107605,-77.8377066778774 160.853438749697,-77.8383428062532 160.850270407145,-77.8384297223136 160.84738329917,-77.8383459345122 160.84264078102,-77.8375525081931 160.840984521911,-77.8365386909718 160.833567440052,-77.8351666042029 160.83098580934,-77.834531144089 160.82733678221,-77.8336261280575 160.824333389976,-77.832513324113 160.821342274163,-77.8312100675038 160.820216393063,-77.8304261235203 160.819723914121,-77.8296248686544 160.818328588564,-77.8288211336944 160.814858073573,-77.8279926238485 160.812103145021,-77.8272803258067 160.810251282957,-77.8265705109199 160.809478103052,-77.8259398676862 160.808623081401,-77.8251756782142 160.808940331236,-77.8244337984462 160.810066248389,-77.8237513044395 160.812212042707,-77.8226335985203 160.813525189305,-77.8218373418806 160.815271615002,-77.8213279533332 160.81809596489,-77.8208977024603 160.821271658298,-77.8206207460001 160.823275410755,-77.8203215082748 160.82448219507,-77.8197724985427 160.825700512495,-77.8190330662531 160.826555504294,-77.8183307314312 160.827691469033,-77.8174577545989 160.829729270443,-77.8165872197819 160.832551999025,-77.8161568221864</coordinates></LinearRing></outerBoundaryIs></Polygon></MultiGeometry>
  </Placemark>
  <Placemark>
	<Style><LineStyle><color>ff0000ff</color></LineStyle><PolyStyle><fill>0</fill></PolyStyle></Style>
	<ExtendedData><SchemaData schemaUrl="#Glacier_free_cirques">
		<SimpleData name="Id">449</SimpleData>
		<SimpleData name="Lat">-77.85970000000</SimpleData>
		<SimpleData name="lon">161.11600000000</SimpleData>
	</SchemaData></ExtendedData>
      <MultiGeometry><Polygon><outerBoundaryIs><LinearRing><coordinates>161.097904599128,-77.8569845198693 161.10367139713,-77.8552993263873 161.109229705491,-77.854299294793 161.114950991539,-77.8537565053756 161.12021585631,-77.8533080770791 161.12537388418,-77.8532974121214 161.131707451415,-77.8533075684321 161.134058560706,-77.8533493912114 161.137941781104,-77.8535650073956 161.14046453878,-77.8538736748437 161.141527605234,-77.8545228632774 161.142405793447,-77.8552860318222 161.141916562811,-77.8563327538351 161.141163082302,-77.8571695688771 161.139953564443,-77.8581008977679 161.138750595007,-77.8588417809761 161.136721231649,-77.8599051312836 161.134797684753,-77.8605305940573 161.132952868931,-77.8614799398648 161.132297882277,-77.8620693059911 161.130908827267,-77.8629241378639 161.129077120431,-77.8634925749276 161.126339637818,-77.8640595435109 161.124963843691,-77.8645334610801 161.122946282424,-77.8652158320986 161.1203864543,-77.8658592139731 161.11629290288,-77.86632864161 161.111114934868,-77.8667200221469 161.108212039475,-77.8668294446293 161.104232311136,-77.8666703791617 161.100345470301,-77.8664542770749 161.096737160979,-77.8660671878761 161.094320659004,-77.8653202462878 161.093994123942,-77.8644054952041 161.094023905094,-77.8636437255275 161.094595501636,-77.8629209840846 161.094710583577,-77.8622926819878 161.094640109429,-77.8617783328813 161.09402789672,-77.8612249570896 161.093864689581,-77.8607675845736 161.094065110081,-77.860272750549 161.095285813329,-77.859151181331 161.097904599128,-77.8569845198693</coordinates></LinearRing></outerBoundaryIs></Polygon></MultiGeometry>
  </Placemark>
  <Placemark>
	<Style><LineStyle><color>ff0000ff</color></LineStyle><PolyStyle><fill>0</fill></PolyStyle></Style>
	<ExtendedData><SchemaData schemaUrl="#Glacier_free_cirques">
		<SimpleData name="Id">450</SimpleData>
		<SimpleData name="Lat">-77.86740000000</SimpleData>
		<SimpleData name="lon">161.06000000000</SimpleData>
	</SchemaData></ExtendedData>
      <MultiGeometry><Polygon><outerBoundaryIs><LinearRing><coordinates>161.044453476245,-77.862296499955 161.048827422941,-77.8616572738184 161.054175010201,-77.8615340367873 161.061139458693,-77.8617184195669 161.06800336545,-77.862150032462 161.07377652329,-77.8626937802009 161.078102885507,-77.8631967318967 161.082522453886,-77.8636426431436 161.085038313683,-77.8641422717575 161.089629092302,-77.8648550068967 161.093051195966,-77.8653561413599 161.095111268732,-77.8659501151644 161.096087567245,-77.8664660282841 161.094888498108,-77.8670162850517 161.092605272576,-77.8674884773509 161.089137436882,-77.8681299962914 161.085940259809,-77.8687909941139 161.082007235868,-77.8697172932704 161.079080299128,-77.8703977384662 161.076253693626,-77.8708307379895 161.071436504917,-77.8711839284466 161.06607691756,-77.87149795056 161.061073144855,-77.8719648931153 161.055417699994,-77.8728304920959 161.05185327944,-77.8735285065551 161.049016796853,-77.8741516706498 161.047094613168,-77.874586084448 161.045079181244,-77.8750774456358 161.042529630488,-77.8753392169929 161.040911306098,-77.8750313743041 161.040139543866,-77.8740204496258 161.038453317336,-77.8731982196158 161.03758041306,-77.8724346926475 161.036893864148,-77.8715572490978 161.036656281445,-77.8707759052555 161.036418729569,-77.8699945622936 161.036731478907,-77.8690619204354 161.037416549726,-77.867901450991 161.03782224906,-77.8669118541946 161.037770848474,-77.866016603328 161.037618049904,-77.8653687521445 161.037659734157,-77.8644165467386 161.038590316597,-77.8638469756821 161.044453476245,-77.862296499955</coordinates></LinearRing></outerBoundaryIs></Polygon></MultiGeometry>
  </Placemark>
  <Placemark>
	<Style><LineStyle><color>ff0000ff</color></LineStyle><PolyStyle><fill>0</fill></PolyStyle></Style>
	<ExtendedData><SchemaData schemaUrl="#Glacier_free_cirques">
		<SimpleData name="Id">452</SimpleData>
		<SimpleData name="Lat">-77.89510000000</SimpleData>
		<SimpleData name="lon">161.28500000000</SimpleData>
	</SchemaData></ExtendedData>
      <MultiGeometry><Polygon><outerBoundaryIs><LinearRing><coordinates>161.292015113675,-77.8905969049982 161.297816252057,-77.8909454723887 161.301530500076,-77.8912728643736 161.30287746821,-77.891940771684 161.303496711795,-77.8926841611923 161.304651654462,-77.8938470754052 161.304911235576,-77.8944377519682 161.304262888596,-77.8950275635192 161.302790214199,-77.8959403687431 161.301321496004,-77.8966627095737 161.300216693308,-77.8973473041917 161.29856770143,-77.8979932725545 161.29655864672,-77.8984865081613 161.293549059336,-77.8990358760633 161.29135970121,-77.8994527102955 161.288261872877,-77.899868608711 161.284720766137,-77.8998078597775 161.281820450286,-77.8995382203036 161.280012902415,-77.8991554143181 161.277117414045,-77.8986952669541 161.274037741001,-77.8983491706801 161.271589782052,-77.8981751356064 161.269146584343,-77.8978106208539 161.266795766415,-77.8973890463715 161.264532589005,-77.8971008720859 161.26236656517,-77.8965651853825 161.260924263204,-77.8961445659657 161.260929083035,-77.8959541089374 161.260394893051,-77.8955344966147 161.260224889161,-77.8950771977771 161.26087539968,-77.8944874908795 161.261885149303,-77.8940505514656 161.264346422405,-77.8936533030957 161.266895007607,-77.8933894512982 161.270171595601,-77.8930501785099 161.27262775693,-77.89284331229 161.275632164558,-77.8924846369642 161.278456662623,-77.8920495559452 161.280460875651,-77.8917469149912 161.281921276103,-77.8914056041754 161.284017395741,-77.8910458948542 161.286380821351,-77.8908959489489 161.292015113675,-77.8905969049982</coordinates></LinearRing></outerBoundaryIs></Polygon></MultiGeometry>
  </Placemark>
  <Placemark>
	<Style><LineStyle><color>ff0000ff</color></LineStyle><PolyStyle><fill>0</fill></PolyStyle></Style>
	<ExtendedData><SchemaData schemaUrl="#Glacier_free_cirques">
		<SimpleData name="Id">454</SimpleData>
		<SimpleData name="Lat">-77.89510000000</SimpleData>
		<SimpleData name="lon">161.24000000000</SimpleData>
	</SchemaData></ExtendedData>
      <MultiGeometry><Polygon><outerBoundaryIs><LinearRing><coordinates>161.232091545263,-77.8912922514243 161.242609238602,-77.8917238885685 161.248676290634,-77.8922833228889 161.252651548446,-77.8930116527779 161.256268061165,-77.8935871504915 161.258608054739,-77.8943897254324 161.258773133912,-77.8950374813327 161.257758318419,-77.8956648668167 161.255378875183,-77.8963859370631 161.253271084217,-77.8971263442859 161.247632848914,-77.8979752737042 161.247253396807,-77.8980336333319 161.244426362585,-77.8984683961597 161.241771328545,-77.8988492421854 161.236508808326,-77.8990494276517 161.233691652237,-77.8991031648266 161.229889730853,-77.8986414141692 161.228089314354,-77.8980678082878 161.227925847632,-77.8974200304468 161.226587796721,-77.8965612908954 161.22643516421,-77.8955326013414 161.226184786425,-77.8947513936261 161.225657240975,-77.8941412585768 161.225852791549,-77.8936462994795 161.226227739713,-77.8932277481593 161.2269722014,-77.8925811000984 161.227895989132,-77.892010856972 161.229086137522,-77.8916504468671 161.232091545263,-77.8912922514243</coordinates></LinearRing></outerBoundaryIs></Polygon></MultiGeometry>
  </Placemark>
  <Placemark>
	<Style><LineStyle><color>ff0000ff</color></LineStyle><PolyStyle><fill>0</fill></PolyStyle></Style>
	<ExtendedData><SchemaData schemaUrl="#Glacier_free_cirques">
		<SimpleData name="Id">457</SimpleData>
		<SimpleData name="Lat">-77.84400000000</SimpleData>
		<SimpleData name="lon">160.87300000000</SimpleData>
	</SchemaData></ExtendedData>
      <MultiGeometry><Polygon><outerBoundaryIs><LinearRing><coordinates>160.874435801288,-77.8362448279536 160.87841327294,-77.8362168135358 160.884456914191,-77.8364034202079 160.887977331047,-77.8364693474293 160.894820667171,-77.8369053021579 160.897686709568,-77.8373694396217 160.900344995045,-77.838328216255 160.902691843527,-77.8400289768793 160.90270176929,-77.8414954943734 160.902711697465,-77.8429620157075 160.900726328115,-77.8445379481111 160.9002060819,-77.8457746362713 160.900943348135,-77.8471667636132 160.902044639807,-77.8485216879686 160.901462193064,-77.8492440027819 160.901503405916,-77.8501392500504 160.900661014101,-77.8506514287229 160.899641833169,-77.8510869903219 160.897270910655,-77.851424006608 160.895534163713,-77.8517435177567 160.89101095361,-77.8517323534323 160.886051513977,-77.8514343389747 160.881726614663,-77.8511187818239 160.877661374249,-77.8510133154422 160.871423033105,-77.8509403499708 160.86725316374,-77.8510820571942 160.86310536246,-77.8508428402644 160.859944938761,-77.8507394409387 160.855985025562,-77.8503863264091 160.852764692619,-77.8497684484054 160.848370049713,-77.8491283959025 160.844692561671,-77.8486044466903 160.842917964708,-77.8480283668732 160.839064769536,-77.8474276912923 160.836750354486,-77.8468120385752 160.836244606734,-77.8462012176219 160.837487835656,-77.8450808433708 160.837709983351,-77.8443957899105 160.839410613741,-77.8431814056244 160.841275695417,-77.8422340912157 160.844302981035,-77.8414993510656 160.84643742375,-77.8405717652281 160.846940299004,-77.8397160430698 160.847795519846,-77.839013615429 160.851030813517,-77.8384088658251 160.853438749697,-77.8383428062532 160.857814107605,-77.8377066778774 160.862271600013,-77.8372040111894 160.865285311884,-77.8366594693177 160.868006827328,-77.8364760078379 160.868536855766,-77.836451291469 160.874435801288,-77.8362448279536</coordinates></LinearRing></outerBoundaryIs></Polygon></MultiGeometry>
  </Placemark>
  <Placemark>
	<Style><LineStyle><color>ff0000ff</color></LineStyle><PolyStyle><fill>0</fill></PolyStyle></Style>
	<ExtendedData><SchemaData schemaUrl="#Glacier_free_cirques">
		<SimpleData name="Id">458</SimpleData>
		<SimpleData name="Lat">-77.85820000000</SimpleData>
		<SimpleData name="lon">160.80700000000</SimpleData>
	</SchemaData></ExtendedData>
      <MultiGeometry><Polygon><outerBoundaryIs><LinearRing><coordinates>160.814589349842,-77.8483135795264 160.821812588284,-77.8485238657865 160.826663647755,-77.8490703599331 160.830411225551,-77.8499185255979 160.833900661102,-77.8505564403063 160.837202652482,-77.851308084708 160.841975608388,-77.8531873156659 160.843176128722,-77.854295172878 160.844166284603,-77.8558976682856 160.844874945093,-77.8576708351557 160.843796183613,-77.8590583526865 160.841165606261,-77.8606512591697 160.835301936286,-77.8632830557816 160.829200056908,-77.8653236603791 160.826236578664,-77.8663822465571 160.823260851699,-77.8676312365847 160.819778668266,-77.8682693213179 160.815413906237,-77.8685240037026 160.807437318909,-77.8685781335433 160.797390460572,-77.8684166924694 160.793049585585,-77.8682901502033 160.789979449878,-77.8681290619728 160.785606093789,-77.8671071102393 160.784655391874,-77.8663996597392 160.782258208331,-77.8656499612883 160.780672650503,-77.8649597198044 160.777018188673,-77.8640539794147 160.775338847543,-77.8634205761003 160.773496107166,-77.8625200346963 160.77280431857,-77.8620228107908 160.77093688434,-77.8615031137757 160.77054070734,-77.8606448607077 160.770414897608,-77.8598064437916 160.772558266356,-77.858879408337 160.773419180418,-77.8581771912144 160.773481706488,-77.8572250485544 160.773311503626,-77.8556817915048 160.773857685707,-77.8542548997677 160.775459454367,-77.8532881868511 160.777155164831,-77.8522646000146 160.778731574494,-77.8516787244595 160.781331319387,-77.8506577265948 160.784904595976,-77.8499632846659 160.787372495566,-77.8495703793017 160.791284878945,-77.849219655874 160.796359416873,-77.84908166961 160.803524811889,-77.8487780342124 160.814589349842,-77.8483135795264</coordinates></LinearRing></outerBoundaryIs></Polygon></MultiGeometry>
  </Placemark>
  <Placemark>
	<Style><LineStyle><color>ff0000ff</color></LineStyle><PolyStyle><fill>0</fill></PolyStyle></Style>
	<ExtendedData><SchemaData schemaUrl="#Glacier_free_cirques">
		<SimpleData name="Id">460</SimpleData>
		<SimpleData name="Lat">-77.85690000000</SimpleData>
		<SimpleData name="lon">160.75700000000</SimpleData>
	</SchemaData></ExtendedData>
      <MultiGeometry><Polygon><outerBoundaryIs><LinearRing><coordinates>160.764131331316,-77.8535407864241 160.768007918997,-77.8537616752048 160.770508648562,-77.8542641917726 160.771388387061,-77.8546476858378 160.772324863391,-77.8555455954991 160.771803502362,-77.8565916311579 160.770540431345,-77.8579021559236 160.76830278998,-77.8588860376797 160.76426698351,-77.8596741565612 160.758986197868,-77.8601156969401 160.753919404046,-77.8600625604439 160.749230216581,-77.8597819008386 160.745768483412,-77.8587620353748 160.740604651221,-77.857489371469 160.737792155299,-77.8562618570346 160.73783135421,-77.8556905782162 160.740031798989,-77.8552782307083 160.742394872581,-77.8551330092614 160.747459544105,-77.8551863596959 160.751443549652,-77.8551602022827 160.7545354707,-77.854940867297 160.757910203523,-77.8545509181688 160.760838669999,-77.8540643779648 160.764131331316,-77.8535407864241</coordinates></LinearRing></outerBoundaryIs></Polygon></MultiGeometry>
  </Placemark>
  <Placemark>
	<Style><LineStyle><color>ff0000ff</color></LineStyle><PolyStyle><fill>0</fill></PolyStyle></Style>
	<ExtendedData><SchemaData schemaUrl="#Glacier_free_cirques">
		<SimpleData name="Id">461</SimpleData>
		<SimpleData name="Lat">-77.84920000000</SimpleData>
		<SimpleData name="lon">160.74600000000</SimpleData>
	</SchemaData></ExtendedData>
      <MultiGeometry><Polygon><outerBoundaryIs><LinearRing><coordinates>160.737398509806,-77.8554035639261 160.735129745005,-77.8554918901444 160.733238671542,-77.8553527925863 160.730941316097,-77.8545458065363 160.729278918627,-77.8537217050408 160.728495022957,-77.8532812262344 160.72619837954,-77.8524742031442 160.72442887687,-77.8518973478115 160.722578397184,-77.8511869048125 160.720201434756,-77.8502462575844 160.719080351687,-77.8494618690898 160.718134941986,-77.8487542092592 160.718282857114,-77.8479356729961 160.720441452373,-77.8468186454614 160.725406502365,-77.8456531421952 160.731274658245,-77.8444903235036 160.740474700299,-77.8435089214569 160.746922757011,-77.8430903329187 160.753438990689,-77.8429955799418 160.758040269603,-77.8431425944957 160.762955161209,-77.8440142062463 160.766941470679,-77.8452639272972 160.771619427962,-77.8470108076257 160.772731192263,-77.8479854010858 160.772750340593,-77.8490710891158 160.771431538003,-77.8498671870819 160.770910344946,-77.8509132104342 160.769214294507,-77.8519367558934 160.766343097036,-77.8529378013725 160.764131331316,-77.8535407864241 160.760838669999,-77.8540643779648 160.757910203523,-77.8545509181688 160.7545354707,-77.854940867297 160.751443549652,-77.8551602022827 160.747459544105,-77.8551863596959 160.742394872581,-77.8551330092614 160.741053675636,-77.8552154347571 160.737398509806,-77.8554035639261</coordinates></LinearRing></outerBoundaryIs></Polygon></MultiGeometry>
  </Placemark>
  <Placemark>
	<Style><LineStyle><color>ff0000ff</color></LineStyle><PolyStyle><fill>0</fill></PolyStyle></Style>
	<ExtendedData><SchemaData schemaUrl="#Glacier_free_cirques">
		<SimpleData name="Id">462</SimpleData>
		<SimpleData name="Lat">-77.83920000000</SimpleData>
		<SimpleData name="lon">160.52000000000</SimpleData>
	</SchemaData></ExtendedData>
      <MultiGeometry><Polygon><outerBoundaryIs><LinearRing><coordinates>160.522747286047,-77.8340189960162 160.529624890064,-77.8338929112095 160.536627865861,-77.8344147232587 160.538956932842,-77.8346520900596 160.541428015746,-77.8353470982022 160.543709042961,-77.836155651363 160.546719562959,-77.83689073134 160.549175529664,-77.8377760816514 160.548905082977,-77.8388417032679 160.54774696008,-77.8397135363274 160.54532023736,-77.8406187060032 160.542639754639,-77.8413133842196 160.539150371894,-77.8419478460624 160.536485466929,-77.8424520542333 160.533883071141,-77.8432802780259 160.530297364184,-77.8439714091224 160.525284495646,-77.844428475152 160.520130013217,-77.8444277691583 160.513913947813,-77.8441562010765 160.510219270152,-77.84400856513 160.502448487473,-77.8439402214798 160.498310456256,-77.8436954530098 160.495615498941,-77.8434943943433 160.493684331868,-77.8428391785307 160.492831203838,-77.8422643915543 160.492533968719,-77.8415394155502 160.492062794383,-77.8407375639475 160.491305341061,-77.8401060087426 160.490800416206,-77.8396849711631 160.491676338145,-77.8389836772343 160.493203230027,-77.8380754284014 160.494791544941,-77.83749121934 160.495824155561,-77.8370571951688 160.497395373681,-77.8366633783231 160.499791298231,-77.8361394558349 160.50245634171,-77.835635612993 160.506389129764,-77.8350985921263 160.512032790842,-77.8346252919108 160.522747286047,-77.8340189960162</coordinates></LinearRing></outerBoundaryIs></Polygon></MultiGeometry>
  </Placemark>
  <Placemark>
	<Style><LineStyle><color>ff0000ff</color></LineStyle><PolyStyle><fill>0</fill></PolyStyle></Style>
	<ExtendedData><SchemaData schemaUrl="#Glacier_free_cirques">
		<SimpleData name="Id">463</SimpleData>
		<SimpleData name="Lat">-77.84050000000</SimpleData>
		<SimpleData name="lon">160.44200000000</SimpleData>
	</SchemaData></ExtendedData>
      <MultiGeometry><Polygon><outerBoundaryIs><LinearRing><coordinates>160.47532390338,-77.8378900608592 160.475855007178,-77.8390159893833 160.475881804006,-77.8397208538392 160.47454446384,-77.8405154891376 160.474093496051,-77.8415041530142 160.47367689165,-77.8421120040353 160.472321900775,-77.8430970389611 160.468732725099,-77.8437873578752 160.463891449373,-77.8443201837404 160.457589334865,-77.8449993640106 160.453920617078,-77.8455558367874 160.450825679675,-77.8457717511506 160.444653154552,-77.846013068135 160.439228552033,-77.8459906712494 160.434630143574,-77.8458382649099 160.428415283177,-77.8455647426441 160.420063531217,-77.8449392257783 160.415675585268,-77.8444826135792 160.410671604931,-77.8438518829331 160.407877630009,-77.842811413974 160.408292964549,-77.8413083872769 160.409132659584,-77.840092888092 160.410570079013,-77.8392418387801 160.412545773231,-77.8384311622912 160.415233093816,-77.8377377716977 160.418650075175,-77.8369712438835 160.424064812912,-77.8360987832832 160.429712162329,-77.8356271919917 160.433899544874,-77.8353017941214 160.44269871471,-77.8349382744653 160.448639201927,-77.8351913119951 160.452426021007,-77.835283030814 160.456925061607,-77.8354918862973 160.462501306389,-77.835781228423 160.466349298513,-77.8361968067474 160.471257495384,-77.8368832622066 160.47532390338,-77.8378900608592</coordinates></LinearRing></outerBoundaryIs></Polygon></MultiGeometry>
  </Placemark>
  <Placemark>
	<Style><LineStyle><color>ff0000ff</color></LineStyle><PolyStyle><fill>0</fill></PolyStyle></Style>
	<ExtendedData><SchemaData schemaUrl="#Glacier_free_cirques">
		<SimpleData name="Id">466</SimpleData>
		<SimpleData name="Lat">-77.79800000000</SimpleData>
		<SimpleData name="lon">160.61500000000</SimpleData>
	</SchemaData></ExtendedData>
      <MultiGeometry><Polygon><outerBoundaryIs><LinearRing><coordinates>160.611419869895,-77.792348625315 160.615209442782,-77.792247670942 160.620689917742,-77.7924001500834 160.625081471165,-77.792663011263 160.628826897792,-77.7931330633245 160.631040731574,-77.793616831339 160.634379772233,-77.7946948450112 160.635526291061,-77.7961842958196 160.6353734169,-77.7970027104897 160.634893331528,-77.7985627643682 160.634725758816,-77.7995715839553 160.633577569646,-77.8004437203204 160.631797175025,-77.8013327230167 160.628926625084,-77.8023322256905 160.62417392996,-77.8031918579191 160.620147319149,-77.8039777603761 160.615881214562,-77.8043628126446 160.612371654491,-77.8042933665721 160.60860837273,-77.8040134794603 160.605129149069,-77.8035631360533 160.601491209457,-77.8028455463286 160.600018824492,-77.8020975345389 160.598546621416,-77.8013495157555 160.597233448057,-77.8008686935318 160.595651681202,-77.8003678589829 160.594796707315,-77.7997934363957 160.594479154315,-77.7992590275013 160.594982858303,-77.7985942420133 160.595486507006,-77.797929456381 160.596099950556,-77.7970174741295 160.596066254507,-77.7963126769219 160.596017332877,-77.7957982789663 160.59661540938,-77.7950766971503 160.597182995433,-77.7947359110211 160.598333262921,-77.7938639379204 160.60090549167,-77.7932255690956 160.605720319069,-77.7926903553493 160.611419869895,-77.792348625315</coordinates></LinearRing></outerBoundaryIs></Polygon></MultiGeometry>
  </Placemark>
  <Placemark>
	<Style><LineStyle><color>ff0000ff</color></LineStyle><PolyStyle><fill>0</fill></PolyStyle></Style>
	<ExtendedData><SchemaData schemaUrl="#Glacier_free_cirques">
		<SimpleData name="Id">468</SimpleData>
		<SimpleData name="Lat">-77.80340000000</SimpleData>
		<SimpleData name="lon">160.58400000000</SimpleData>
	</SchemaData></ExtendedData>
      <MultiGeometry><Polygon><outerBoundaryIs><LinearRing><coordinates>160.565105931552,-77.8003902013376 160.566480579226,-77.8001095854693 160.570841512276,-77.7996685244936 160.574017264047,-77.7993944731117 160.578157201921,-77.7994476717862 160.580938435846,-77.7995911041262 160.585331732942,-77.7998546130788 160.590784638693,-77.8003884979619 160.594784574077,-77.8010694382504 160.597252007122,-77.8017638968189 160.599087578004,-77.8024751273885 160.600828720588,-77.8032431463566 160.602426216155,-77.8035535518358 160.604909694257,-77.8040575421816 160.606318147072,-77.804481528022 160.607348191403,-77.805132716591 160.607302999426,-77.8057039235262 160.60618241983,-77.8061951480438 160.603622837386,-77.8066431792395 160.60115773839,-77.8070343862392 160.597632269974,-77.8071551515855 160.59412200522,-77.8070854689542 160.590263555824,-77.8068621237545 160.585583381724,-77.8067690763678 160.581361618425,-77.8065823826089 160.578309969811,-77.8064189290216 160.57250693088,-77.8057311477712 160.56885460553,-77.8052035176709 160.566388100678,-77.804508796428 160.565249772842,-77.8041046401663 160.564206340729,-77.8036436922789 160.563431694563,-77.8032027794392 160.563020619235,-77.8027251172717 160.562451474403,-77.8019802304366 160.562688385783,-77.8012954622491 160.565105931552,-77.8003902013376</coordinates></LinearRing></outerBoundaryIs></Polygon></MultiGeometry>
  </Placemark>
  <Placemark>
	<Style><LineStyle><color>ff0000ff</color></LineStyle><PolyStyle><fill>0</fill></PolyStyle></Style>
	<ExtendedData><SchemaData schemaUrl="#Glacier_free_cirques">
		<SimpleData name="Id">470</SimpleData>
		<SimpleData name="Lat">-77.80780000000</SimpleData>
		<SimpleData name="lon">160.53400000000</SimpleData>
	</SchemaData></ExtendedData>
      <MultiGeometry><Polygon><outerBoundaryIs><LinearRing><coordinates>160.525363746028,-77.8057258898805 160.52756233084,-77.8053152990382 160.52950836515,-77.8046942209629 160.531801598329,-77.8042268214208 160.534553244434,-77.8036659168866 160.537730865382,-77.8033922887835 160.542615282821,-77.8031822044661 160.545033367103,-77.803362726323 160.547451523485,-77.8035432266711 160.549948674593,-77.8038573218142 160.551244349255,-77.8045287742905 160.552792979949,-77.8054106698264 160.554183864024,-77.8060253267013 160.554847577963,-77.8067134521054 160.554942014264,-77.8077422832022 160.553771391483,-77.8088044938665 160.551620148911,-77.8097297179233 160.548377189428,-77.810765114428 160.544438113214,-77.8114931200629 160.539107661978,-77.8116063355752 160.536419173967,-77.8114056927135 160.531390057714,-77.8111580215256 160.526171037971,-77.8110238064556 160.521663483557,-77.8110065056109 160.5185164373,-77.8108991509403 160.514926963312,-77.8106948157497 160.511527850746,-77.8103768944148 160.508985074459,-77.8095480160558 160.508038441914,-77.8090300793498 160.507819599514,-77.8084387926988 160.509498428948,-77.8077977608446 160.512078300685,-77.8071602203194 160.514277596587,-77.8067497361478 160.515749212884,-77.806412604516 160.519639030519,-77.8062562143707 160.525363746028,-77.8057258898805</coordinates></LinearRing></outerBoundaryIs></Polygon></MultiGeometry>
  </Placemark>
  <Placemark>
	<Style><LineStyle><color>ff0000ff</color></LineStyle><PolyStyle><fill>0</fill></PolyStyle></Style>
	<ExtendedData><SchemaData schemaUrl="#Glacier_free_cirques">
		<SimpleData name="Id">471</SimpleData>
		<SimpleData name="Lat">-77.81380000000</SimpleData>
		<SimpleData name="lon">160.52600000000</SimpleData>
	</SchemaData></ExtendedData>
      <MultiGeometry><Polygon><outerBoundaryIs><LinearRing><coordinates>160.511336741229,-77.8146425353786 160.509504485318,-77.8139306959821 160.509161650282,-77.8126913463384 160.51077904576,-77.8117262728169 160.513090888983,-77.8110686270363 160.517038403919,-77.8108150186636 160.5185164373,-77.8108991509403 160.521663483557,-77.8110065056109 160.526171037971,-77.8110238064556 160.526570135392,-77.8110340735052 160.530662327989,-77.8112314322379 160.536039124824,-77.8116328053646 160.538521494348,-77.8121374107689 160.541351836785,-77.8127956758417 160.542205191607,-77.8133702801443 160.54258361993,-77.8142287860135 160.542155294933,-77.8150271136891 160.541205130118,-77.8155949182582 160.540254876097,-77.8161627200771 160.537421782318,-77.8165900720072 160.534240687036,-77.8168637029325 160.527198958781,-77.8169130503746 160.52422416054,-77.816882611224 160.522341561507,-77.8167420594415 160.520459006229,-77.8166014946363 160.517976474226,-77.8160967199568 160.515241773284,-77.8153814360161 160.511336741229,-77.8146425353786</coordinates></LinearRing></outerBoundaryIs></Polygon></MultiGeometry>
  </Placemark>
  <Placemark>
	<Style><LineStyle><color>ff0000ff</color></LineStyle><PolyStyle><fill>0</fill></PolyStyle></Style>
	<ExtendedData><SchemaData schemaUrl="#Glacier_free_cirques">
		<SimpleData name="Id">472</SimpleData>
		<SimpleData name="Lat">-77.82530000000</SimpleData>
		<SimpleData name="lon">160.54400000000</SimpleData>
	</SchemaData></ExtendedData>
      <MultiGeometry><Polygon><outerBoundaryIs><LinearRing><coordinates>160.533331565837,-77.820117186912 160.538586919601,-77.81987045968 160.544600972724,-77.8202550163122 160.548889958644,-77.8207663116251 160.552182009187,-77.8213309599146 160.554049746375,-77.8216617106182 160.559748560419,-77.8225970993009 160.562408338015,-77.823178326448 160.565670190854,-77.8241236257512 160.567365174986,-77.8254631093076 160.567904306602,-77.82658883158 160.568522823355,-77.8278481716752 160.564801376875,-77.8291677538667 160.561332484832,-77.8296120782952 160.556627829059,-77.8297089354205 160.550845987031,-77.829725505327 160.545159242821,-77.8296851690728 160.540185169697,-77.8297616837433 160.53494178158,-77.8298180397543 160.531172347051,-77.8295370653218 160.525804122904,-77.8289451771698 160.522685221651,-77.8284570564332 160.521578986484,-77.827671889521 160.520948919505,-77.8266028478448 160.520998270914,-77.8260316345883 160.521618760708,-77.8251197758495 160.522777369735,-77.8242480769 160.522764291393,-77.8233528332419 160.524129354559,-77.8221771789431 160.526189779409,-77.8213089280523 160.52786942179,-77.8206677677523 160.533331565837,-77.820117186912</coordinates></LinearRing></outerBoundaryIs></Polygon></MultiGeometry>
  </Placemark>
  <Placemark>
	<Style><LineStyle><color>ff0000ff</color></LineStyle><PolyStyle><fill>0</fill></PolyStyle></Style>
	<ExtendedData><SchemaData schemaUrl="#Glacier_free_cirques">
		<SimpleData name="Id">473</SimpleData>
		<SimpleData name="Lat">-77.81930000000</SimpleData>
		<SimpleData name="lon">160.58800000000</SimpleData>
	</SchemaData></ExtendedData>
      <MultiGeometry><Polygon><outerBoundaryIs><LinearRing><coordinates>160.591484027672,-77.8141039175058 160.60135419336,-77.8136249149813 160.612603327139,-77.8139503246994 160.615991155877,-77.8144573868975 160.617530861326,-77.8155293340268 160.615732121452,-77.8166086618493 160.611341299626,-77.8185169072567 160.60622126385,-77.8204987026872 160.60070151953,-77.8218123795611 160.596052482358,-77.8235099847743 160.590704629737,-77.824900272865 160.58335829783,-77.8253118818256 160.577135081818,-77.8252321754276 160.574347992919,-77.8250886974446 160.568346291124,-77.8245143898359 160.565970844495,-77.8237628501403 160.564149756027,-77.8228609625069 160.56212319734,-77.8222630462281 160.560096839096,-77.8216651154653 160.559685267815,-77.8211874324559 160.560001855434,-77.8206362605313 160.562233559677,-77.8198445684942 160.564797469278,-77.8193969174696 160.566205741693,-77.8187354844491 160.567977819681,-77.8180372897894 160.57036699514,-77.817512763111 160.572755963371,-77.8169882158966 160.575224009365,-77.8165972601311 160.578530019717,-77.815885547006 160.580175127032,-77.8156248778051 160.582199470173,-77.8151370205258 160.582752941118,-77.8149866565216 160.591484027672,-77.8141039175058</coordinates></LinearRing></outerBoundaryIs></Polygon></MultiGeometry>
  </Placemark>
  <Placemark>
	<Style><LineStyle><color>ff0000ff</color></LineStyle><PolyStyle><fill>0</fill></PolyStyle></Style>
	<ExtendedData><SchemaData schemaUrl="#Glacier_free_cirques">
		<SimpleData name="Id">480</SimpleData>
		<SimpleData name="Lat">-77.98880000000</SimpleData>
		<SimpleData name="lon">161.98700000000</SimpleData>
	</SchemaData></ExtendedData>
      <MultiGeometry><Polygon><outerBoundaryIs><LinearRing><coordinates>161.991316110503,-77.9813617533772 161.995730486636,-77.9820406555513 162.002357181224,-77.9831731676194 162.003810081565,-77.9838794949907 162.005254720117,-77.9843572348692 162.008135854782,-77.985084112172 162.009589329981,-77.9857904114031 162.010382544146,-77.9864520543693 162.010408145791,-77.9871377988047 162.012183694136,-77.9876378299926 162.015520802756,-77.9887753680978 162.017180930024,-77.9891155405838 162.019287376361,-77.9896378445819 162.022054686921,-77.9902047562714 162.024500706322,-77.9909779152113 162.025411105457,-77.9917993456768 162.026428820294,-77.992552015278 162.025258482942,-77.9935369465992 162.024400801397,-77.9940870153204 162.023114130669,-77.9949121143927 162.020934312461,-77.9953729296614 162.01797739315,-77.9956292676951 162.012591099069,-77.9955694939468 162.006552407329,-77.9956935406089 162.003371987184,-77.9958586400514 161.99831611459,-77.9958209207989 161.99270680581,-77.9956696695784 161.988526776486,-77.9955389700529 161.979159907087,-77.9947531223635 161.974634265622,-77.9941426781207 161.972313957679,-77.993757504702 161.970109087628,-77.9935321601633 161.964601107332,-77.9930830146394 161.959731424931,-77.9919927767416 161.956621399136,-77.9909456778379 161.952398871839,-77.9894429247172 161.951716262197,-77.9887123820327 161.950143510072,-77.9876173353262 161.950444102915,-77.9867253991017 161.951734915681,-77.985900652139 161.95400831246,-77.9849144978069 161.959336619799,-77.9833753428082 161.961938919417,-77.9824115133684 161.966850766051,-77.9816043108018 161.973419717949,-77.9811374532202 161.980870810855,-77.9808062613877 161.985268289638,-77.9810281705077 161.988015784259,-77.9811382555657 161.991316110503,-77.9813617533772</coordinates></LinearRing></outerBoundaryIs></Polygon></MultiGeometry>
  </Placemark>
  <Placemark>
	<Style><LineStyle><color>ff0000ff</color></LineStyle><PolyStyle><fill>0</fill></PolyStyle></Style>
	<ExtendedData><SchemaData schemaUrl="#Glacier_free_cirques">
		<SimpleData name="Id">485</SimpleData>
		<SimpleData name="Lat">-77.89230000000</SimpleData>
		<SimpleData name="lon">160.76800000000</SimpleData>
	</SchemaData></ExtendedData>
      <MultiGeometry><Polygon><outerBoundaryIs><LinearRing><coordinates>160.756438987002,-77.8859359968527 160.765571292244,-77.8861457570656 160.773486829481,-77.8866488251411 160.782816904983,-77.8871785766587 160.794197466247,-77.8880109454569 160.796572427806,-77.8883376385261 160.79884558248,-77.8902640109357 160.796477610842,-77.8932287712464 160.792284137918,-77.8957540839695 160.789888531679,-77.8974158772106 160.787082971353,-77.8986650562492 160.783103228795,-77.8995222765981 160.779364821289,-77.9000144162293 160.773150863707,-77.9000193348944 160.770759120096,-77.8999209625112 160.766868908483,-77.8994067602663 160.762457030527,-77.8985481074143 160.758810098899,-77.8976687839287 160.749354298686,-77.8956749678725 160.743984856787,-77.8945160061576 160.739023897193,-77.8937696079545 160.73557590098,-77.8932105781146 160.733867825887,-77.8927025207886 160.733037569327,-77.8921056992566 160.734076279359,-77.8912631387509 160.736932840392,-77.8893289454118 160.739886380904,-77.8875550251326 160.742776553842,-77.8866951750327 160.746625847806,-77.8861353169192 160.749907256326,-77.8859165664663 160.756438987002,-77.8859359968527</coordinates></LinearRing></outerBoundaryIs></Polygon></MultiGeometry>
  </Placemark>
  <Placemark>
	<Style><LineStyle><color>ff0000ff</color></LineStyle><PolyStyle><fill>0</fill></PolyStyle></Style>
	<ExtendedData><SchemaData schemaUrl="#Glacier_free_cirques">
		<SimpleData name="Id">486</SimpleData>
		<SimpleData name="Lat">-77.88650000000</SimpleData>
		<SimpleData name="lon">160.71900000000</SimpleData>
	</SchemaData></ExtendedData>
      <MultiGeometry><Polygon><outerBoundaryIs><LinearRing><coordinates>160.719258311283,-77.878920460416 160.724032646676,-77.8791180784499 160.728043937461,-77.8793361290945 160.731487608313,-77.8798952402481 160.735322723475,-77.8810954927345 160.736672848665,-77.8820367312215 160.738673056068,-77.8830256476214 160.740152877171,-77.8836701219269 160.741683825226,-77.8851604541658 160.74139412745,-77.8862110068466 160.741358784796,-77.8871169919487 160.739886380904,-77.8875550251326 160.736932840392,-77.8893289454118 160.734076279359,-77.8912631387509 160.73364648597,-77.8916117848035 160.730745543018,-77.8921672780634 160.727673551816,-77.8924778789721 160.723414444204,-77.8926247872824 160.720455888763,-77.8928670852233 160.715432462484,-77.893034362385 160.71234364163,-77.8935733167868 160.707205982495,-77.8938086603124 160.703840546696,-77.8936380644808 160.702019903917,-77.8931980215056 160.700882503255,-77.8923486921635 160.700639558246,-77.8911821859771 160.698674058776,-77.8897359305439 160.697131364308,-77.8884738676377 160.696677716028,-77.8872152647563 160.697443063946,-77.8856633957268 160.699816221406,-77.884459491594 160.705227132218,-77.8818708715961 160.710993066615,-77.8803804135562 160.716416676083,-77.8790944900498 160.719258311283,-77.878920460416</coordinates></LinearRing></outerBoundaryIs></Polygon></MultiGeometry>
  </Placemark>
  <Placemark>
	<Style><LineStyle><color>ff0000ff</color></LineStyle><PolyStyle><fill>0</fill></PolyStyle></Style>
	<ExtendedData><SchemaData schemaUrl="#Glacier_free_cirques">
		<SimpleData name="Id">487</SimpleData>
		<SimpleData name="Lat">-77.87720000000</SimpleData>
		<SimpleData name="lon">160.76900000000</SimpleData>
	</SchemaData></ExtendedData>
      <MultiGeometry><Polygon><outerBoundaryIs><LinearRing><coordinates>160.794028970388,-77.8685595773779 160.796173919891,-77.8690227593861 160.800873087747,-77.8703616308672 160.802015462083,-77.8712105092376 160.802465043104,-77.8726974209502 160.801389234214,-77.8742257801886 160.800539403688,-77.8756176355016 160.797893501648,-77.8778729912431 160.795516844035,-77.8793062565494 160.789038252353,-77.881893558917 160.782631200042,-77.8833380922639 160.764301436099,-77.8855934667333 160.757542954563,-77.8857106952539 160.75024777644,-77.8857118697528 160.745795411539,-77.8855385411604 160.743112995094,-77.8849590486769 160.739941464448,-77.883578054615 160.738673056068,-77.8830256476214 160.736672848665,-77.8820367312215 160.735322723475,-77.8810954927345 160.731487608313,-77.8798952402481 160.730884942814,-77.8797973988941 160.730365236441,-77.8788175334007 160.731418816343,-77.8777464829139 160.732894680677,-77.8768595741851 160.736189547241,-77.87641247264 160.739938054258,-77.8756924247957 160.742907604598,-77.8752214035399 160.745325337335,-77.8748629758994 160.748407880758,-77.8743236665524 160.751603532648,-77.8737160914959 160.754798862008,-77.8731084796481 160.757004464981,-77.8726578956411 160.761090498686,-77.8717328614354 160.765387286066,-77.8708998131833 160.768400012786,-77.8697429618821 160.77126881405,-77.8691113560128 160.777201986021,-77.8681686104997 160.782991409888,-77.8677510186495 160.794028970388,-77.8685595773779</coordinates></LinearRing></outerBoundaryIs></Polygon></MultiGeometry>
  </Placemark>
  <Placemark>
	<Style><LineStyle><color>ff0000ff</color></LineStyle><PolyStyle><fill>0</fill></PolyStyle></Style>
	<ExtendedData><SchemaData schemaUrl="#Glacier_free_cirques">
		<SimpleData name="Id">488</SimpleData>
		<SimpleData name="Lat">-77.89860000000</SimpleData>
		<SimpleData name="lon">160.73000000000</SimpleData>
	</SchemaData></ExtendedData>
      <MultiGeometry><Polygon><outerBoundaryIs><LinearRing><coordinates>160.766089297579,-77.8996559144397 160.765377569658,-77.9005224194169 160.760941294881,-77.901652281384 160.75554307465,-77.9024820781742 160.745344128833,-77.9033431311521 160.730814382389,-77.9037334670961 160.719928197225,-77.9034714430132 160.704747269553,-77.9022811782241 160.700241295583,-77.9012612040462 160.699639985178,-77.9005278453408 160.700747531968,-77.8987712916427 160.703009947162,-77.8961040759469 160.707693588666,-77.894610209285 160.711774654734,-77.8939144036575 160.71357011836,-77.8933593243061 160.715432462484,-77.893034362385 160.720455888763,-77.8928670852233 160.723414444204,-77.8926247872824 160.727673551816,-77.8924778789721 160.728331849009,-77.8924113245292 160.734675681246,-77.8929428194468 160.73557590098,-77.8932105781146 160.739023897193,-77.8937696079545 160.743984856787,-77.8945160061576 160.749354298686,-77.8956749678725 160.758810098899,-77.8976687839287 160.762457030527,-77.8985481074143 160.763209174965,-77.8986945056322 160.766089297579,-77.8996559144397</coordinates></LinearRing></outerBoundaryIs></Polygon></MultiGeometry>
  </Placemark>
  <Placemark>
	<Style><LineStyle><color>ff0000ff</color></LineStyle><PolyStyle><fill>0</fill></PolyStyle></Style>
	<ExtendedData><SchemaData schemaUrl="#Glacier_free_cirques">
		<SimpleData name="Id">489</SimpleData>
		<SimpleData name="Lat">-77.86740000000</SimpleData>
		<SimpleData name="lon">160.73200000000</SimpleData>
	</SchemaData></ExtendedData>
      <MultiGeometry><Polygon><outerBoundaryIs><LinearRing><coordinates>160.753100646846,-77.8611953030058 160.761783122496,-77.8629809615512 160.766023256045,-77.864593356771 160.767275845091,-77.8653741354225 160.768853137905,-77.866178714062 160.768890836508,-77.8672530646195 160.767841506727,-77.8683242396032 160.76437599419,-77.869754027044 160.760517494072,-77.8705426378658 160.756189795569,-77.8718326467086 160.753190782694,-77.8727608480444 160.749443981062,-77.8734810742784 160.744738171167,-77.8739012317826 160.738748910581,-77.8739974297888 160.729156374234,-77.8742881840703 160.720487955106,-77.8738043365686 160.711089801368,-77.8728836484077 160.706237120454,-77.8722969856509 160.698318863045,-77.8704890974183 160.698466868493,-77.8684324651562 160.695645722669,-77.8668463717427 160.694511259252,-77.8659970557027 160.69456079828,-77.8653115169645 160.698779158515,-77.8640907104215 160.705250647596,-77.8632655235502 160.711056400917,-77.8626209513643 160.728113881328,-77.8611196704571 160.737160635731,-77.8607130526009 160.745187131964,-77.8609201807678 160.753100646846,-77.8611953030058</coordinates></LinearRing></outerBoundaryIs></Polygon></MultiGeometry>
  </Placemark>
  <Placemark>
	<Style><LineStyle><color>ff0000ff</color></LineStyle><PolyStyle><fill>0</fill></PolyStyle></Style>
	<ExtendedData><SchemaData schemaUrl="#Glacier_free_cirques">
		<SimpleData name="Id">494</SimpleData>
		<SimpleData name="Lat">-77.88670000000</SimpleData>
		<SimpleData name="lon">160.99200000000</SimpleData>
	</SchemaData></ExtendedData>
      <MultiGeometry><Polygon><outerBoundaryIs><LinearRing><coordinates>161.033657673595,-77.8857479981878 161.032508291361,-77.8871171036114 161.031368790416,-77.8882576689094 161.030025510741,-77.8890778505203 161.028794010052,-77.8898296789076 161.024091618628,-77.8902546649212 161.020803706315,-77.8907052500647 161.017942889172,-77.8913395006758 161.013218542054,-77.892221379737 161.009593392602,-77.8928768566433 161.003799783771,-77.8932992776266 160.993007658792,-77.8934368782569 160.983203462117,-77.8934161658886 160.973410548623,-77.8931665632191 160.964482634552,-77.8930556500777 160.957307018036,-77.8927654994719 160.954748421047,-77.8916626906219 160.951485081448,-77.8894383208322 160.951152169245,-77.8874262296683 160.954085236907,-77.8854214759536 160.957656545813,-77.8836923927784 160.960777729396,-77.8822365443642 160.965288903046,-77.8812636969528 160.97381544503,-77.8805052118014 160.985919597362,-77.8800054945665 160.999740079965,-77.8800116286352 161.016153362745,-77.8804336920699 161.02666888832,-77.8813460136007 161.031327157451,-77.8818351330653 161.033788904963,-77.8827770167226 161.03436935995,-77.8844237523119 161.033657673595,-77.8857479981878</coordinates></LinearRing></outerBoundaryIs></Polygon></MultiGeometry>
  </Placemark>
  <Placemark>
	<Style><LineStyle><color>ff0000ff</color></LineStyle><PolyStyle><fill>0</fill></PolyStyle></Style>
	<ExtendedData><SchemaData schemaUrl="#Glacier_free_cirques">
		<SimpleData name="Id">497</SimpleData>
		<SimpleData name="Lat">-77.91070000000</SimpleData>
		<SimpleData name="lon">160.70200000000</SimpleData>
	</SchemaData></ExtendedData>
      <MultiGeometry><Polygon><outerBoundaryIs><LinearRing><coordinates>160.73396008325,-77.9063374261696 160.73928668784,-77.9081822073559 160.741617117263,-77.9091949894588 160.743947939927,-77.9102077535195 160.74551395571,-77.9112410656814 160.7465269426,-77.9123870062713 160.74600942932,-77.9135740828213 160.744871440532,-77.914256419985 160.740997347649,-77.915044816947 160.737138516271,-77.9156046243696 160.733051543484,-77.9163008356968 160.72841040996,-77.9171095866229 160.722595268109,-77.9175260551288 160.718066952205,-77.9182664076046 160.715199786866,-77.9186689725942 160.709367126586,-77.919313697048 160.703240816316,-77.9194773424006 160.694100824873,-77.9190369492383 160.689636903869,-77.9188626943916 160.681216800657,-77.9175555369285 160.672832524435,-77.9157910593696 160.670363358586,-77.9137714289782 160.66776371766,-77.9120485147379 160.663908312916,-77.9110757767119 160.660687343559,-77.910379385953 160.659163236419,-77.9088885340246 160.659318422364,-77.906831783033 160.66205935325,-77.9051950447295 160.666146659151,-77.9044999080727 160.671551956651,-77.9036718750188 160.679753798475,-77.9033556920109 160.688183250406,-77.9029028460961 160.693455744063,-77.9023711181032 160.699345563511,-77.9023441231606 160.710197745951,-77.903064024431 160.724062270414,-77.9043870839629 160.73396008325,-77.9063374261696</coordinates></LinearRing></outerBoundaryIs></Polygon></MultiGeometry>
  </Placemark>
  <Placemark>
	<Style><LineStyle><color>ff0000ff</color></LineStyle><PolyStyle><fill>0</fill></PolyStyle></Style>
	<ExtendedData><SchemaData schemaUrl="#Glacier_free_cirques">
		<SimpleData name="Id">498</SimpleData>
		<SimpleData name="Lat">-77.89810000000</SimpleData>
		<SimpleData name="lon">160.66900000000</SimpleData>
	</SchemaData></ExtendedData>
      <MultiGeometry><Polygon><outerBoundaryIs><LinearRing><coordinates>160.700442934473,-77.8931587466934 160.702197890638,-77.8945128998681 160.701611089696,-77.8966139574964 160.700129238036,-77.8990322006064 160.69762279054,-77.9005328780597 160.694384146388,-77.9015969039623 160.690380179494,-77.9026813050656 160.688183250406,-77.9029028460961 160.679753798475,-77.9033556920109 160.671551956651,-77.9036718750188 160.666146659151,-77.9044999080727 160.66370836622,-77.9049146105825 160.65825178702,-77.9050681479985 160.65463810795,-77.9052618617055 160.652035179377,-77.9050703124516 160.649027589178,-77.9044659305156 160.646037790057,-77.9036329907611 160.644657315887,-77.9031483187208 160.643180221112,-77.9025033051154 160.641914266135,-77.9019504305458 160.640841808908,-77.9017182218504 160.638732265943,-77.9007967445134 160.638117100337,-77.9002917749175 160.637554917821,-77.8991012351326 160.636711346431,-77.8987326375367 160.633302136479,-77.8977152675638 160.634137488813,-77.896780928013 160.635851368622,-77.8957581453891 160.639972162481,-77.8946063695909 160.647114207001,-77.8938304369489 160.653262879798,-77.8932110122704 160.665085026669,-77.8924730624189 160.682545699244,-77.8920728967318 160.695485240098,-77.892411559649 160.700442934473,-77.8931587466934</coordinates></LinearRing></outerBoundaryIs></Polygon></MultiGeometry>
  </Placemark>
  <Placemark>
	<Style><LineStyle><color>ff0000ff</color></LineStyle><PolyStyle><fill>0</fill></PolyStyle></Style>
	<ExtendedData><SchemaData schemaUrl="#Glacier_free_cirques">
		<SimpleData name="Id">517</SimpleData>
		<SimpleData name="Lat">-77.95960000000</SimpleData>
		<SimpleData name="lon">161.12500000000</SimpleData>
	</SchemaData></ExtendedData>
      <MultiGeometry><Polygon><outerBoundaryIs><LinearRing><coordinates>161.144311742869,-77.9547284478976 161.14955487315,-77.9551021654865 161.15446275808,-77.9556810048915 161.157180904235,-77.9562565115757 161.155822974428,-77.957534550553 161.154256681025,-77.9584922584102 161.151682939932,-77.9600656197232 161.148804516266,-77.9609298899123 161.145701742514,-77.9619309400653 161.142374455773,-77.9630687633098 161.139710543224,-77.9640247091043 161.136830300147,-77.9648888598179 161.133629926187,-77.9655010347998 161.128797733173,-77.9657677073829 161.12396532451,-77.9660342950934 161.116284761716,-77.9662504432251 161.112780970578,-77.9661532626212 161.110822060569,-77.9657842913241 161.109967915601,-77.965188551544 161.109226057702,-77.964524419954 161.108363347827,-77.964157248478 161.106404901369,-77.9637882469864 161.104127545927,-77.9631672516627 161.101298155439,-77.9626595992114 161.099245750421,-77.9619017920537 161.096668223092,-77.960571611107 161.096299934985,-77.9587880189999 161.098364316625,-77.9564142602248 161.10059005267,-77.9555037013604 161.107401983337,-77.9549208276961 161.113652847995,-77.9546797381527 161.119024103251,-77.9545285116473 161.127024729548,-77.9543356728079 161.135568449004,-77.9542577424439 161.144311742869,-77.9547284478976</coordinates></LinearRing></outerBoundaryIs></Polygon></MultiGeometry>
  </Placemark>
  <Placemark>
	<Style><LineStyle><color>ff0000ff</color></LineStyle><PolyStyle><fill>0</fill></PolyStyle></Style>
	<ExtendedData><SchemaData schemaUrl="#Glacier_free_cirques">
		<SimpleData name="Id">519</SimpleData>
		<SimpleData name="Lat">-77.97550000000</SimpleData>
		<SimpleData name="lon">161.12200000000</SimpleData>
	</SchemaData></ExtendedData>
      <MultiGeometry><Polygon><outerBoundaryIs><LinearRing><coordinates>161.128901490511,-77.9659278827162 161.131836629781,-77.9665954280892 161.133572151946,-77.9671010502215 161.136387562969,-77.9680655227654 161.13985956657,-77.9690767016408 161.142675950872,-77.9700411131155 161.145348607061,-77.9719882071002 161.148678576836,-77.9739819946722 161.153651092901,-77.9760925048164 161.155357543243,-77.9775123120322 161.156623960495,-77.9789771766771 161.157233855244,-77.9803953478546 161.155552580689,-77.9814215131934 161.150025759511,-77.9825561921311 161.144738347344,-77.9830967875243 161.139130146451,-77.983385333403 161.135500682004,-77.9835854246391 161.125302172149,-77.9833178593724 161.117411568457,-77.9829851022608 161.112286894126,-77.9820852001023 161.108242880879,-77.9816441863916 161.103231861859,-77.9806757263062 161.099292146555,-77.9803947711754 161.092069816959,-77.9798795405791 161.086489353033,-77.9794812782814 161.082568905538,-77.9787429297085 161.081274549324,-77.9781920322113 161.080974152158,-77.9774828655098 161.08177076811,-77.9767756296043 161.083998720805,-77.9757572421576 161.084226467441,-77.9757284107453 161.086222856037,-77.9751832745178 161.088219062347,-77.9746381243201 161.089671270043,-77.9739777247479 161.092557116794,-77.9731140549023 161.094458340587,-77.9721800957319 161.096453669046,-77.9716348886388 161.098673462065,-77.9709528951306 161.100452670223,-77.9703158583135 161.102007106595,-77.9698155857526 161.103898243075,-77.9691101404771 161.104684135453,-77.9686314223084 161.106125922586,-77.9681995163021 161.10867249162,-77.9675408525713 161.111003039578,-77.9667903745524 161.111227461759,-77.966653592877 161.115880475214,-77.9662392323582 161.116284761716,-77.9662504432251 161.123658107334,-77.9660429451397 161.128901490511,-77.9659278827162</coordinates></LinearRing></outerBoundaryIs></Polygon></MultiGeometry>
  </Placemark>
  <Placemark>
	<Style><LineStyle><color>ff0000ff</color></LineStyle><PolyStyle><fill>0</fill></PolyStyle></Style>
	<ExtendedData><SchemaData schemaUrl="#Glacier_free_cirques">
		<SimpleData name="Id">520</SimpleData>
		<SimpleData name="Lat">-77.98390000000</SimpleData>
		<SimpleData name="lon">161.09300000000</SimpleData>
	</SchemaData></ExtendedData>
      <MultiGeometry><Polygon><outerBoundaryIs><LinearRing><coordinates>161.113254713235,-77.9826125568345 161.11378186186,-77.983184906826 161.11375592596,-77.9838706467524 161.114611597539,-77.9844663944047 161.114257244392,-77.98512873855 161.113695397265,-77.9854707097981 161.112796374864,-77.9860178618377 161.109260606063,-77.9866063761255 161.105067487644,-77.9871480290567 161.100770418178,-77.987529426558 161.095937557248,-77.9875669503032 161.090447700047,-77.9875575377155 161.083756542414,-77.9873858996499 161.079589902737,-77.9872414231769 161.077074928557,-77.9869855187447 161.07490727518,-77.9862958764831 161.07318087259,-77.9855612873857 161.072683867397,-77.9843031201139 161.073397100359,-77.9829785414899 161.075760998542,-77.9815426081508 161.079081169375,-77.9808627108505 161.081622674042,-77.9804328607333 161.085702016502,-77.9799599535596 161.089547020118,-77.979852331195 161.09272636661,-77.9799263875414 161.099292146555,-77.9803947711754 161.103231861859,-77.9806757263062 161.108242880879,-77.9816441863916 161.109505141944,-77.9817818501959 161.113254713235,-77.9826125568345</coordinates></LinearRing></outerBoundaryIs></Polygon></MultiGeometry>
  </Placemark>
  <Placemark>
	<Style><LineStyle><color>ff0000ff</color></LineStyle><PolyStyle><fill>0</fill></PolyStyle></Style>
	<ExtendedData><SchemaData schemaUrl="#Glacier_free_cirques">
		<SimpleData name="Id">523</SimpleData>
		<SimpleData name="Lat">-78.02070000000</SimpleData>
		<SimpleData name="lon">161.52700000000</SimpleData>
	</SchemaData></ExtendedData>
      <MultiGeometry><Polygon><outerBoundaryIs><LinearRing><coordinates>161.532220810624,-78.0132930135432 161.537941548476,-78.0138422732592 161.542562330502,-78.0143913273072 161.547843132424,-78.015443266035 161.55125395324,-78.0162892780907 161.554005283345,-78.0166323024801 161.556646489885,-78.0172724770791 161.558407409588,-78.0177754467783 161.559838135011,-78.0184841406335 161.560498372539,-78.0192156764568 161.559947466183,-78.0202443742312 161.558845963904,-78.0211587598158 161.557964612905,-78.0219359866812 161.556532437926,-78.0228274967825 161.555540806392,-78.0234446925486 161.553007095407,-78.0241075431308 161.550473101967,-78.0247703712269 161.547718324955,-78.0255703254641 161.545513785711,-78.0264845950228 161.542979292312,-78.0269187525292 161.540444613813,-78.0273528871001 161.538020598269,-78.0274898232995 161.532401759652,-78.0275577975244 161.528766211538,-78.0275344832309 161.523368922683,-78.0272365350072 161.515769562306,-78.0267094925545 161.504321786612,-78.0249240989873 161.497058961751,-78.0237336667291 161.492440839296,-78.0224980333418 161.490574325862,-78.0216059851831 161.491243243386,-78.0202802714036 161.492902410518,-78.0190234002986 161.496652343858,-78.0178356286455 161.500637848136,-78.0170077080727 161.503043427372,-78.0166026948756 161.509100972455,-78.0158038887369 161.516697717583,-78.0151881048712 161.520991329452,-78.0148002044252 161.528147199768,-78.0140011562124 161.528380331297,-78.0139496688128 161.532220810624,-78.0132930135432</coordinates></LinearRing></outerBoundaryIs></Polygon></MultiGeometry>
  </Placemark>
  <Placemark>
	<Style><LineStyle><color>ff0000ff</color></LineStyle><PolyStyle><fill>0</fill></PolyStyle></Style>
	<ExtendedData><SchemaData schemaUrl="#Glacier_free_cirques">
		<SimpleData name="Id">524</SimpleData>
		<SimpleData name="Lat">-78.03070000000</SimpleData>
		<SimpleData name="lon">161.52400000000</SimpleData>
	</SchemaData></ExtendedData>
      <MultiGeometry><Polygon><outerBoundaryIs><LinearRing><coordinates>161.528655131732,-78.0278316549688 161.535153428824,-78.0285868318205 161.539008469334,-78.029158735654 161.541210795689,-78.0298447513433 161.541650301351,-78.0304848853424 161.540546913658,-78.0311706080365 161.539443398639,-78.0318563271487 161.537016835258,-78.0326790756974 161.533488289549,-78.033273073278 161.531393594966,-78.0334328510227 161.528195873146,-78.0338210752971 161.524889024041,-78.0338206143534 161.521251574598,-78.0337972008737 161.517504551956,-78.0336136955272 161.513868165111,-78.0333615777485 161.511223617055,-78.0331781893704 161.509464551252,-78.0322176917549 161.507703563679,-78.0317143970756 161.507819606935,-78.0305028075707 161.507822908965,-78.0298169903947 161.509591087056,-78.0287200443095 161.512129218746,-78.0278289821893 161.517088375241,-78.0274869807427 161.522706453606,-78.0276479228637 161.528655131732,-78.0278316549688</coordinates></LinearRing></outerBoundaryIs></Polygon></MultiGeometry>
  </Placemark>
  <Placemark>
	<Style><LineStyle><color>ff0000ff</color></LineStyle><PolyStyle><fill>0</fill></PolyStyle></Style>
	<ExtendedData><SchemaData schemaUrl="#Glacier_free_cirques">
		<SimpleData name="Id">533</SimpleData>
		<SimpleData name="Lat">-78.01830000000</SimpleData>
		<SimpleData name="lon">161.05800000000</SimpleData>
	</SchemaData></ExtendedData>
      <MultiGeometry><Polygon><outerBoundaryIs><LinearRing><coordinates>161.047428233161,-78.0123062719974 161.058317769814,-78.0123950791257 161.065558366794,-78.0129112252495 161.074116245388,-78.0135209716233 161.078724696989,-78.0138491868684 161.084528181059,-78.0145680422465 161.091865835685,-78.01547229742 161.094256291099,-78.0162536542583 161.09368334441,-78.0168241960932 161.093543385749,-78.0175783645406 161.092641010526,-78.0181254816518 161.089424042683,-78.0187371989744 161.086658136355,-78.0190753311275 161.084447145041,-78.0193000983433 161.081455204937,-78.0197749512381 161.078679484708,-78.0203415977327 161.075122410837,-78.0211583028635 161.0715648485,-78.021974963314 161.067893808992,-78.0228599590263 161.065116722698,-78.0234264721621 161.0605694865,-78.0241726187479 161.055475870406,-78.0248033780422 161.050740825969,-78.0247717355495 161.047333454089,-78.0246053371815 161.044368726671,-78.0243940093161 161.040848394434,-78.0242959014559 161.037883859425,-78.0240845040603 161.033612154676,-78.0235505028062 161.032201994408,-78.0230676969248 161.031121280662,-78.0226083828178 161.029927449608,-78.0222174291684 161.02984510677,-78.0216000157605 161.028877814584,-78.0210723299003 161.029114504384,-78.0207070102782 161.030791701928,-78.0201387327884 161.032036566684,-78.0193867220425 161.033281274072,-78.0186347066761 161.033754271757,-78.0179040630461 161.034340339439,-78.0171050540702 161.035481721862,-78.0161928067209 161.036283632519,-78.0154856545728 161.037198536783,-78.0147101346154 161.040437250876,-78.0136418513653 161.047428233161,-78.0123062719974</coordinates></LinearRing></outerBoundaryIs></Polygon></MultiGeometry>
  </Placemark>
  <Placemark>
	<Style><LineStyle><color>ff0000ff</color></LineStyle><PolyStyle><fill>0</fill></PolyStyle></Style>
	<ExtendedData><SchemaData schemaUrl="#Glacier_free_cirques">
		<SimpleData name="Id">560</SimpleData>
		<SimpleData name="Lat">-77.54920000000</SimpleData>
		<SimpleData name="lon">163.32700000000</SimpleData>
	</SchemaData></ExtendedData>
      <MultiGeometry><Polygon><outerBoundaryIs><LinearRing><coordinates>163.316092343498,-77.5449612950613 163.319330669572,-77.5446428489855 163.324331941779,-77.5440613198662 163.32866050254,-77.5439640449865 163.332604933788,-77.5441434753822 163.337928346575,-77.5443364943008 163.343605517547,-77.5447784066071 163.349220124714,-77.5455176943845 163.352910634878,-77.5461327205878 163.35637660364,-77.5466578058399 163.358367761434,-77.5472385166405 163.359300671721,-77.5478263668004 163.357954523207,-77.5480411270297 163.354332588244,-77.5486368554762 163.353244236485,-77.5491697818937 163.352380724245,-77.5497925988048 163.351133275096,-77.5506922195287 163.346934277515,-77.5517030585364 163.342989802566,-77.55227793687 163.338531914581,-77.5529704426265 163.334553929636,-77.5533168959606 163.330318240277,-77.5533450743158 163.325152272596,-77.553539312732 163.322745943924,-77.5537609102045 163.319730090864,-77.5541693260034 163.317419724409,-77.5543216849505 163.31331218037,-77.5545087066779 163.308498161564,-77.5541975640104 163.305609866704,-77.5540108366414 163.303202946332,-77.5534781560614 163.300058205749,-77.5529731266867 163.298389728308,-77.5524127310689 163.298518182926,-77.5518177550812 163.299609128076,-77.5512850505228 163.300924557189,-77.5508422801391 163.301277444847,-77.5503372423883 163.300988702633,-77.5497906961172 163.299994243508,-77.5495001262287 163.300347130858,-77.5489950909534 163.302550422233,-77.5481391253088 163.305414813796,-77.5473623343072 163.307884181768,-77.5468434088917 163.310321094789,-77.5460961594733 163.312847177004,-77.545556872942 163.316092343498,-77.5449612950613</coordinates></LinearRing></outerBoundaryIs></Polygon></MultiGeometry>
  </Placemark>
  <Placemark>
	<Style><LineStyle><color>ff0000ff</color></LineStyle><PolyStyle><fill>0</fill></PolyStyle></Style>
	<ExtendedData><SchemaData schemaUrl="#Glacier_free_cirques">
		<SimpleData name="Id">561</SimpleData>
		<SimpleData name="Lat">-77.54410000000</SimpleData>
		<SimpleData name="lon">163.29000000000</SimpleData>
	</SchemaData></ExtendedData>
      <MultiGeometry><Polygon><outerBoundaryIs><LinearRing><coordinates>163.29281424088,-77.5405893039629 163.295250496291,-77.5405962838536 163.301116762523,-77.540900741247 163.306470449875,-77.541322690136 163.309516360437,-77.5418968181595 163.312370318397,-77.5426092846656 163.313012332513,-77.5434048514821 163.313846675118,-77.5440620437468 163.314168166177,-77.5448368707581 163.313302987912,-77.545459555577 163.310321094789,-77.5460961594733 163.307884181768,-77.5468434088917 163.305414813796,-77.5473623343072 163.302047181123,-77.5482755855171 163.299352750845,-77.5487045190864 163.296401620069,-77.5488151798436 163.291045030677,-77.5483930221082 163.286074038208,-77.5476940468894 163.282610768486,-77.5471680436581 163.279019786482,-77.5464828651593 163.276422786265,-77.5460882988206 163.273408944236,-77.5457420925727 163.271581446089,-77.5455481869097 163.269081260585,-77.545084377525 163.266422006362,-77.5442331028872 163.265397395255,-77.5437141006918 163.265078990108,-77.5429392165137 163.265722251761,-77.5422267256022 163.267327023704,-77.5415766207246 163.269669005227,-77.540898921496 163.271721747065,-77.5404287167045 163.274543212979,-77.5401592008876 163.277844612907,-77.5402978701031 163.280953531482,-77.5405748478419 163.282876711061,-77.5406995118061 163.286370849683,-77.540699724123 163.288614649326,-77.5408451183114 163.29281424088,-77.5405893039629</coordinates></LinearRing></outerBoundaryIs></Polygon></MultiGeometry>
  </Placemark>
  <Placemark>
	<Style><LineStyle><color>ff0000ff</color></LineStyle><PolyStyle><fill>0</fill></PolyStyle></Style>
	<ExtendedData><SchemaData schemaUrl="#Glacier_free_cirques">
		<SimpleData name="Id">601</SimpleData>
		<SimpleData name="Lat">-77.78850000000</SimpleData>
		<SimpleData name="lon">163.26700000000</SimpleData>
	</SchemaData></ExtendedData>
      <MultiGeometry><Polygon><outerBoundaryIs><LinearRing><coordinates>163.24031192327,-77.7821636621512 163.243225519069,-77.7813683567738 163.247576045288,-77.7808155496707 163.253100332224,-77.7809411605988 163.257314662708,-77.7817378094842 163.268097602545,-77.78393335584 163.279212803675,-77.785394853154 163.285588976789,-77.7861773886555 163.292423755092,-77.7871397429001 163.300175499197,-77.7884618372603 163.301909289867,-77.7892508642144 163.301320496965,-77.7904205687102 163.300371653755,-77.7920955320911 163.298146367518,-77.7931614080016 163.289833646669,-77.7939917640517 163.278640538061,-77.7943371501412 163.270130853193,-77.7945508844925 163.264272970454,-77.7944048100974 163.25527642608,-77.7934552215041 163.247951979643,-77.7920834642306 163.242299828526,-77.7902896769685 163.238642954486,-77.7888492288271 163.237799758474,-77.7874370888127 163.237543681213,-77.7863642299611 163.238303831879,-77.7848278846939 163.240075962737,-77.7835824624786 163.24031192327,-77.7821636621512</coordinates></LinearRing></outerBoundaryIs></Polygon></MultiGeometry>
  </Placemark>
  <Placemark>
	<Style><LineStyle><color>ff0000ff</color></LineStyle><PolyStyle><fill>0</fill></PolyStyle></Style>
	<ExtendedData><SchemaData schemaUrl="#Glacier_free_cirques">
		<SimpleData name="Id">610</SimpleData>
		<SimpleData name="Lat">-77.81130000000</SimpleData>
		<SimpleData name="lon">162.99200000000</SimpleData>
	</SchemaData></ExtendedData>
      <MultiGeometry><Polygon><outerBoundaryIs><LinearRing><coordinates>163.008426470001,-77.8071582274283 163.013142877687,-77.8085960473533 163.017778120278,-77.80934845997 163.019469008891,-77.8099108720546 163.017697758933,-77.8113833431028 163.015116780021,-77.8124258111378 163.012435370403,-77.8135373673203 163.01025350879,-77.8143033493878 163.008044114681,-77.8148408688311 163.00359756328,-77.8156874083763 162.99746766166,-77.8169542277733 162.990381255405,-77.8183859435471 162.988170232264,-77.818923305081 162.982411143209,-77.8196849309727 162.978709484478,-77.8195213636743 162.97679200358,-77.8188684337454 162.976277974678,-77.8172481236983 162.974661668179,-77.8163878878914 162.974227880749,-77.8154529296659 162.974595846408,-77.8139651985087 162.973681527991,-77.8126212840904 162.973828717538,-77.8120261945243 162.973842881091,-77.8102888662942 162.974063605533,-77.8093962357488 162.974885253257,-77.8080890296469 162.975379675721,-77.8067606670026 162.976227636635,-77.8056819085368 162.976147737145,-77.8049965724515 162.978229974055,-77.8042999745123 162.98089254816,-77.8039432053338 162.985843823754,-77.8037344319119 162.990521741497,-77.8039613159424 162.99359174579,-77.804310891061 162.995607838742,-77.8048945818344 162.999132334133,-77.8054245671969 163.008426470001,-77.8071582274283</coordinates></LinearRing></outerBoundaryIs></Polygon></MultiGeometry>
  </Placemark>
  <Placemark>
	<Style><LineStyle><color>ff0000ff</color></LineStyle><PolyStyle><fill>0</fill></PolyStyle></Style>
	<ExtendedData><SchemaData schemaUrl="#Glacier_free_cirques">
		<SimpleData name="Id">626</SimpleData>
		<SimpleData name="Lat">-77.95460000000</SimpleData>
		<SimpleData name="lon">164.22800000000</SimpleData>
	</SchemaData></ExtendedData>
      <MultiGeometry><Polygon><outerBoundaryIs><LinearRing><coordinates>164.204924629767,-77.9508579153419 164.211189134822,-77.9499509053343 164.217930536755,-77.9492221849536 164.226677015521,-77.9491374095648 164.234765124924,-77.9495392915704 164.240094826321,-77.9498534566656 164.248055681556,-77.9511486141528 164.253395192611,-77.9519887361526 164.255881779121,-77.9528110058841 164.257899025008,-77.9539811080973 164.258719917861,-77.9547052967484 164.257977310012,-77.95578808219 164.256140584828,-77.9568816017854 164.25358542035,-77.9577075550764 164.25026913623,-77.9585638154243 164.246807077464,-77.9592612776447 164.242626637539,-77.9596911113425 164.238488900192,-77.9598229881538 164.232444901979,-77.9597673962075 164.227350183753,-77.9595422858756 164.221349807347,-77.959188558254 164.218349752304,-77.9590116453556 164.215110688111,-77.9587454804752 164.209777680133,-77.9584308250942 164.205350539962,-77.9582446446815 164.200590258959,-77.9580387128156 164.197924068638,-77.9578812572344 164.197106640142,-77.9571568830959 164.196433905216,-77.956591292691 164.197232424405,-77.9557370074687 164.198169111796,-77.9545152865364 164.199482702008,-77.9530153630161 164.20075205096,-77.9518133204093 164.204924629767,-77.9508579153419</coordinates></LinearRing></outerBoundaryIs></Polygon></MultiGeometry>
  </Placemark>
  <Placemark>
	<Style><LineStyle><color>ff0000ff</color></LineStyle><PolyStyle><fill>0</fill></PolyStyle></Style>
	<ExtendedData><SchemaData schemaUrl="#Glacier_free_cirques">
		<SimpleData name="Id">627</SimpleData>
		<SimpleData name="Lat">-78.01140000000</SimpleData>
		<SimpleData name="lon">164.29700000000</SimpleData>
	</SchemaData></ExtendedData>
      <MultiGeometry><Polygon><outerBoundaryIs><LinearRing><coordinates>164.300510042434,-78.007017948264 164.306725014906,-78.0072307872735 164.311171944607,-78.0074153485628 164.315566233201,-78.0073715048123 164.319249630124,-78.0075864469098 164.322621977336,-78.0088343345286 164.321999450001,-78.0109003284273 164.317544712399,-78.0125926759683 164.3124414346,-78.0152984056037 164.30706136002,-78.0163360863452 164.301187601996,-78.0166690844226 164.293051624975,-78.0162691127635 164.287638500521,-78.0157275974799 164.283503610759,-78.0145096917386 164.281054369625,-78.0139159252942 164.276355014378,-78.0131154308563 164.272797687675,-78.012006134188 164.269962687601,-78.0111643340782 164.268708038761,-78.0104900891355 164.268458050613,-78.0098746402895 164.268259967389,-78.0094875349935 164.270353736233,-78.0090092785309 164.272687864068,-78.0086201836893 164.27703069381,-78.008348612235 164.280515236802,-78.0081769739714 164.285286744439,-78.0078552722955 164.290298633145,-78.0076226498114 164.2941175876,-78.0074704127558 164.300510042434,-78.007017948264</coordinates></LinearRing></outerBoundaryIs></Polygon></MultiGeometry>
  </Placemark>
  <Placemark>
	<Style><LineStyle><color>ff0000ff</color></LineStyle><PolyStyle><fill>0</fill></PolyStyle></Style>
	<ExtendedData><SchemaData schemaUrl="#Glacier_free_cirques">
		<SimpleData name="Id">628</SimpleData>
		<SimpleData name="Lat">-78.00320000000</SimpleData>
		<SimpleData name="lon">164.28000000000</SimpleData>
	</SchemaData></ExtendedData>
      <MultiGeometry><Polygon><outerBoundaryIs><LinearRing><coordinates>164.303986215718,-77.999637111493 164.305346819356,-78.000767847973 164.305609608646,-78.0019095120824 164.30486832061,-78.002992514261 164.303792161534,-78.0040559601029 164.302569209916,-78.0049606611525 164.301011290523,-78.0058457983686 164.299797909706,-78.0070683627682 164.2941175876,-78.0074704127558 164.290298633145,-78.0076226498114 164.285286744439,-78.0078552722955 164.280515236802,-78.0081769739714 164.27703069381,-78.008348612235 164.272687864068,-78.0086201836893 164.272309367214,-78.0086832814744 164.26791570968,-78.0089416677207 164.265572038297,-78.0088044553086 164.26375189337,-78.0085476700701 164.261880074423,-78.0080625291136 164.260522764859,-78.0069315637679 164.260504567296,-78.0058790342259 164.260538084691,-78.0050548494116 164.259902260546,-78.0041914467617 164.259077885575,-78.003467198378 164.257678689877,-78.0026341473043 164.256468339138,-78.0016619382538 164.255446829539,-78.000550574429 164.257290349485,-77.9994569751483 164.260386361483,-77.9990376397403 164.2654374966,-77.9985075555231 164.27245297257,-77.9983928719501 164.28223876387,-77.9983650999181 164.294429350365,-77.999228555744 164.303986215718,-77.999637111493</coordinates></LinearRing></outerBoundaryIs></Polygon></MultiGeometry>
  </Placemark>
  <Placemark>
	<Style><LineStyle><color>ff0000ff</color></LineStyle><PolyStyle><fill>0</fill></PolyStyle></Style>
	<ExtendedData><SchemaData schemaUrl="#Glacier_free_cirques">
		<SimpleData name="Id">629</SimpleData>
		<SimpleData name="Lat">-78.00640000000</SimpleData>
		<SimpleData name="lon">164.22700000000</SimpleData>
	</SchemaData></ExtendedData>
      <MultiGeometry><Polygon><outerBoundaryIs><LinearRing><coordinates>164.254813086266,-78.0026163850847 164.256924061231,-78.0031907593847 164.259953958335,-78.0044197893938 164.260315898364,-78.0060181901184 164.259579293794,-78.0076273436319 164.258644730123,-78.0088493879729 164.257177420297,-78.0096647054149 164.253992940466,-78.0106798575652 164.252284652227,-78.011405957719 164.250524604193,-78.0119037007277 164.248094651552,-78.0123621846693 164.245037770452,-78.0124834694783 164.242169814725,-78.0124655754796 164.238297276066,-78.0123887441689 164.23351477307,-78.0121833637656 164.230355458971,-78.0118477843923 164.221744754901,-78.0112672842515 164.216344302114,-78.0112506453053 164.212824654743,-78.0108323788609 164.21040596886,-78.0103008131334 164.20833991483,-78.0094281605996 164.203792549493,-78.0087852302206 164.199056254663,-78.0082813400085 164.193695338823,-78.0074400772391 164.19010302978,-78.0066276369849 164.188613535638,-78.0058637849861 164.188891856527,-78.0051288591662 164.189264880723,-78.0043243806843 164.190830901266,-78.0034398791365 164.195117046492,-78.0024149826195 164.198739845127,-78.001876915986 164.203605664513,-78.0014870756677 164.211481671082,-78.0012741836179 164.220411865493,-78.0013483905802 164.229436650418,-78.0013527413495 164.242098522463,-78.0018706824969 164.254813086266,-78.0026163850847</coordinates></LinearRing></outerBoundaryIs></Polygon></MultiGeometry>
  </Placemark>
  <Placemark>
	<Style><LineStyle><color>ff0000ff</color></LineStyle><PolyStyle><fill>0</fill></PolyStyle></Style>
	<ExtendedData><SchemaData schemaUrl="#Glacier_free_cirques">
		<SimpleData name="Id">630</SimpleData>
		<SimpleData name="Lat">-77.99180000000</SimpleData>
		<SimpleData name="lon">164.13600000000</SimpleData>
	</SchemaData></ExtendedData>
      <MultiGeometry><Polygon><outerBoundaryIs><LinearRing><coordinates>164.176017823165,-77.9885923783554 164.177887503129,-77.9895517304068 164.178717970873,-77.9913813140818 164.177720887331,-77.9918484413441 164.172734297566,-77.9941840292476 164.169412197874,-77.9960918812668 164.164901236853,-77.9986058751494 164.163047875819,-77.9993778976563 164.161322834099,-77.9998335223304 164.158991743531,-77.9997599974187 164.15526399964,-77.9993145579449 164.151536534439,-77.9988690683817 164.147475028191,-77.9984037827299 164.143797584207,-77.9981865499416 164.139451686905,-77.9979297570961 164.136108816431,-77.9977321775608 164.130950499122,-77.9972769013166 164.125936721117,-77.9969803624187 164.122594341063,-77.9967826192036 164.118154322822,-77.9965950204019 164.112282501783,-77.9963977242736 164.106410875189,-77.9962003030317 164.103069038016,-77.996002323152 164.09585929494,-77.9951992159885 164.09461794517,-77.9950504582565 164.092776253178,-77.9946443379696 164.091941584596,-77.993839449654 164.089935450692,-77.9931943056789 164.089038558403,-77.99258587736 164.089072268066,-77.9917149425641 164.090024424418,-77.9910197688299 164.09188163249,-77.9899272993554 164.095598645322,-77.9887948315647 164.101939980732,-77.9881186231822 164.105945260279,-77.9878299563643 164.109521325432,-77.9875909636646 164.113906409168,-77.9870240859497 164.116336351205,-77.9865668060757 164.120147876453,-77.9858907362478 164.121909521653,-77.9853938494315 164.125864354343,-77.9848765340437 164.13005781722,-77.9844484597636 164.134254492188,-77.984546569038 164.139931105135,-77.9848824606621 164.147611737202,-77.9853367161692 164.156154959699,-77.9862173984767 164.16307428668,-77.9867012916479 164.169141710202,-77.9878109118024 164.176017823165,-77.9885923783554</coordinates></LinearRing></outerBoundaryIs></Polygon></MultiGeometry>
  </Placemark>
  <Placemark>
	<Style><LineStyle><color>ff0000ff</color></LineStyle><PolyStyle><fill>0</fill></PolyStyle></Style>
	<ExtendedData><SchemaData schemaUrl="#Glacier_free_cirques">
		<SimpleData name="Id">631</SimpleData>
		<SimpleData name="Lat">-77.99690000000</SimpleData>
		<SimpleData name="lon">164.19000000000</SimpleData>
	</SchemaData></ExtendedData>
      <MultiGeometry><Polygon><outerBoundaryIs><LinearRing><coordinates>164.178433878546,-77.9915899583668 164.185679861477,-77.9910404895988 164.195611037119,-77.9917008487225 164.202585692618,-77.992412102763 164.207940478466,-77.9932531704234 164.210294172811,-77.9944433782186 164.212466241241,-77.9962989455213 164.21305443531,-77.9974603545022 164.212355775285,-77.9987714469868 164.210748126686,-77.9999539736547 164.206464211409,-78.0009791088337 164.203031303447,-78.0013781607938 164.198594670233,-78.0017181192676 164.194391419366,-78.0016209884123 164.18975904839,-78.0015736519701 164.186464599619,-78.0016050368682 164.183170133501,-78.0016363823772 164.180879048285,-78.001726807655 164.177918997542,-78.0017777959613 164.174574410174,-78.0015806819672 164.17156437617,-78.0014032447203 164.169792259252,-78.0008479383883 164.166682691546,-78.0002137326144 164.165200384682,-77.999976023744 164.16403049415,-77.9989591006108 164.164901236853,-77.9986058751494 164.169412197874,-77.9960918812668 164.172734297566,-77.9941840292476 164.175586866054,-77.992848082844 164.178433878546,-77.9915899583668</coordinates></LinearRing></outerBoundaryIs></Polygon></MultiGeometry>
  </Placemark>
  <Placemark>
	<Style><LineStyle><color>ff0000ff</color></LineStyle><PolyStyle><fill>0</fill></PolyStyle></Style>
	<ExtendedData><SchemaData schemaUrl="#Glacier_free_cirques">
		<SimpleData name="Id">667</SimpleData>
		<SimpleData name="Lat">-78.05340000000</SimpleData>
		<SimpleData name="lon">164.21100000000</SimpleData>
	</SchemaData></ExtendedData>
      <MultiGeometry><Polygon><outerBoundaryIs><LinearRing><coordinates>164.22562391433,-78.0517597346297 164.229086117421,-78.0524129813551 164.232841221176,-78.0533837717383 164.236166034574,-78.054404448233 164.238526535221,-78.0550682318112 164.239396568921,-78.0554946634227 164.240171814531,-78.0559906697642 164.233078471323,-78.0564024855072 164.218598067038,-78.0569079693458 164.211883537843,-78.0570409627556 164.205213049201,-78.0568758540953 164.198587102137,-78.0564126468194 164.193350227218,-78.0557301181439 164.18575628029,-78.0543832779215 164.183348430629,-78.0534906687475 164.18449032339,-78.0526559791444 164.189561686433,-78.0516009282043 164.193725802641,-78.0509434592049 164.197984510339,-78.0502163663532 164.200468432097,-78.0494603590315 164.203769513725,-78.0489024980127 164.207267020729,-78.0487317736294 164.210961286909,-78.0489481780743 164.213648110563,-78.0491055321861 164.217247677118,-78.0493914200257 164.221431678157,-78.0503124544581 164.22562391433,-78.0517597346297</coordinates></LinearRing></outerBoundaryIs></Polygon></MultiGeometry>
  </Placemark>
  <Placemark>
	<Style><LineStyle><color>ff0000ff</color></LineStyle><PolyStyle><fill>0</fill></PolyStyle></Style>
	<ExtendedData><SchemaData schemaUrl="#Glacier_free_cirques">
		<SimpleData name="Id">668</SimpleData>
		<SimpleData name="Lat">-78.04200000000</SimpleData>
		<SimpleData name="lon">164.02200000000</SimpleData>
	</SchemaData></ExtendedData>
      <MultiGeometry><Polygon><outerBoundaryIs><LinearRing><coordinates>164.044853458725,-78.03863495584 164.048683921613,-78.0416439081506 164.050935380421,-78.0429050844365 164.050312204142,-78.0436200521477 164.049113689593,-78.0447520791978 164.047243968142,-78.0458443651491 164.04383999155,-78.046996166882 164.035450771963,-78.0475518100509 164.023993800929,-78.0476997339828 164.012395171372,-78.0471619705405 164.006070654288,-78.0464856727847 164.002094737487,-78.0459487109383 163.99975172166,-78.0447566234035 163.998940408938,-78.0440315525776 163.997172557385,-78.0429487947981 163.994877390947,-78.0419850768473 163.992676033278,-78.0414781517333 163.992296809432,-78.0407035109439 163.991343360216,-78.0398195078849 163.991876495902,-78.0386478696404 163.992167755821,-78.0379131044414 163.995046729399,-78.0368810058639 164.001274128397,-78.0365744440802 164.008312510928,-78.0369927779399 164.015400266793,-78.0371130358823 164.022919343327,-78.0371835111909 164.03029515219,-78.0370948873205 164.034940721983,-78.0371449075577 164.039729813103,-78.0373537395036 164.0450937276,-78.0376717403684 164.044853458725,-78.03863495584</coordinates></LinearRing></outerBoundaryIs></Polygon></MultiGeometry>
  </Placemark>
  <Placemark>
	<Style><LineStyle><color>ff0000ff</color></LineStyle><PolyStyle><fill>0</fill></PolyStyle></Style>
	<ExtendedData><SchemaData schemaUrl="#Glacier_free_cirques">
		<SimpleData name="Id">669</SimpleData>
		<SimpleData name="Lat">-78.04080000000</SimpleData>
		<SimpleData name="lon">163.97000000000</SimpleData>
	</SchemaData></ExtendedData>
      <MultiGeometry><Polygon><outerBoundaryIs><LinearRing><coordinates>163.937274803879,-78.0382527368396 163.940539393862,-78.0374696211029 163.948976463657,-78.0366189827236 163.959900121747,-78.036066855444 163.971057869425,-78.036130035056 163.979770486254,-78.036648898265 163.984701147687,-78.0370176042611 163.988623739152,-78.0378527001664 163.989579709229,-78.0382104120383 163.991781947434,-78.03885566953 163.991343360216,-78.0398195078849 163.992296809432,-78.0407035109439 163.992676033278,-78.0414781517333 163.994877390947,-78.0419850768473 163.996248214782,-78.0425606932846 163.997313002117,-78.0436340103001 163.996205623518,-78.044696315648 163.99337432002,-78.0454305430782 163.989871864501,-78.0461248651056 163.986850308349,-78.0464717015326 163.982775802858,-78.0465302550643 163.978558480308,-78.0464298245958 163.973863139603,-78.0461504453827 163.97166190704,-78.0456433492566 163.967352496318,-78.0450859274659 163.966589369297,-78.0445891720786 163.962997329334,-78.0443000276961 163.961513605951,-78.0440612058924 163.959262976746,-78.0438519035897 163.954619537886,-78.043274308818 163.951891552325,-78.042886029294 163.949163745175,-78.042497723119 163.946197365021,-78.0420199247192 163.941321597408,-78.0408263434744 163.940275454299,-78.0400116362179 163.936980140053,-78.0389874442867 163.937274803879,-78.0382527368396</coordinates></LinearRing></outerBoundaryIs></Polygon></MultiGeometry>
  </Placemark>
  <Placemark>
	<Style><LineStyle><color>ff0000ff</color></LineStyle><PolyStyle><fill>0</fill></PolyStyle></Style>
	<ExtendedData><SchemaData schemaUrl="#Glacier_free_cirques">
		<SimpleData name="Id">674</SimpleData>
		<SimpleData name="Lat">-78.08250000000</SimpleData>
		<SimpleData name="lon">164.11400000000</SimpleData>
	</SchemaData></ExtendedData>
      <MultiGeometry><Polygon><outerBoundaryIs><LinearRing><coordinates>164.127949549099,-78.0758647081113 164.134204604855,-78.0771341275959 164.137967176315,-78.0791589151177 164.140713438374,-78.080071716496 164.141876421605,-78.0813425075101 164.145924456014,-78.0826322235846 164.149304107984,-78.0844087296576 164.152343618882,-78.0856391160917 164.153121571838,-78.0866617332002 164.153562806671,-78.0876646082481 164.150298489472,-78.0884503041283 164.135927971943,-78.0901630267885 164.127367159606,-78.090562645476 164.111972354029,-78.0906357717164 164.102877351509,-78.0901012255389 164.092868743759,-78.0894374059361 164.089115229643,-78.0889910015693 164.085936719446,-78.0876010362638 164.086511348388,-78.0866575261055 164.085449785917,-78.0853169642919 164.085395624206,-78.0829831982868 164.08433055191,-78.0800636301554 164.084471170352,-78.0786435018769 164.084468514929,-78.0775908331404 164.082976911451,-78.076826316349 164.083118921146,-78.0759325289244 164.083501361367,-78.0751280949473 164.084460551492,-78.0744328385709 164.085900516292,-78.0739162796183 164.088589826109,-78.0735485246549 164.092432608271,-78.0733990654315 164.097861213776,-78.0734181328823 164.103530407243,-78.0735264285014 164.109536083878,-78.0736544032519 164.117850222956,-78.0742186848089 164.123186607896,-78.0748331243885 164.127949549099,-78.0758647081113</coordinates></LinearRing></outerBoundaryIs></Polygon></MultiGeometry>
  </Placemark>
  <Placemark>
	<Style><LineStyle><color>ff0000ff</color></LineStyle><PolyStyle><fill>0</fill></PolyStyle></Style>
	<ExtendedData><SchemaData schemaUrl="#Glacier_free_cirques">
		<SimpleData name="Id">738</SimpleData>
		<SimpleData name="Lat">-78.19950000000</SimpleData>
		<SimpleData name="lon">163.22900000000</SimpleData>
	</SchemaData></ExtendedData>
      <MultiGeometry><Polygon><outerBoundaryIs><LinearRing><coordinates>163.258270596063,-78.1996894509594 163.25023201014,-78.2028950126281 163.247144922551,-78.2039888050756 163.24388976461,-78.2046946540296 163.240332150436,-78.2048532163168 163.235317886839,-78.2049975443471 163.228712416124,-78.2049682183971 163.22434281292,-78.2049255025769 163.221972550253,-78.2047793920404 163.219672156078,-78.2043354471673 163.218796057087,-78.203677186279 163.218699245705,-78.2029914472262 163.216571303902,-78.2021804315282 163.214948633133,-78.2017782106173 163.211735752955,-78.2012023210448 163.210317630207,-78.2006616120025 163.209608617904,-78.2003912549791 163.207852254256,-78.1998296448867 163.206708846586,-78.1988526514517 163.205597628524,-78.1981042340817 163.203503436915,-78.1975217048542 163.201243487054,-78.1965512290978 163.199960437584,-78.1961698242002 163.200366660912,-78.1952264232227 163.200815887087,-78.1950896308586 163.203426374757,-78.1945710801122 163.205155911449,-78.1941491738123 163.205258006707,-78.1940799460288 163.207121502245,-78.193817377587 163.210504179948,-78.1940262763037 163.216593303502,-78.1944021911825 163.220787230363,-78.1948120701976 163.225319785103,-78.1952427568547 163.229820207573,-78.1954447951301 163.233880483671,-78.1956951402573 163.2396001813,-78.195821120912 163.243187790532,-78.1958911442738 163.246095136819,-78.1966743968205 163.249002871613,-78.1974576202408 163.251572526459,-78.1982199763769 163.255361688345,-78.1989063207465 163.258270596063,-78.1996894509594</coordinates></LinearRing></outerBoundaryIs></Polygon></MultiGeometry>
  </Placemark>
  <Placemark>
	<Style><LineStyle><color>ff0000ff</color></LineStyle><PolyStyle><fill>0</fill></PolyStyle></Style>
	<ExtendedData><SchemaData schemaUrl="#Glacier_free_cirques">
		<SimpleData name="Id">739</SimpleData>
		<SimpleData name="Lat">-78.16500000000</SimpleData>
		<SimpleData name="lon">163.73600000000</SimpleData>
	</SchemaData></ExtendedData>
      <MultiGeometry><Polygon><outerBoundaryIs><LinearRing><coordinates>163.719637786645,-78.1624693016801 163.722472394833,-78.1615092393364 163.725588019487,-78.1608673195522 163.733043564172,-78.1607866144093 163.741260110649,-78.1612031865668 163.746503762928,-78.1624207790893 163.750930692658,-78.1634387384038 163.754441865221,-78.1643265236382 163.755584782575,-78.1650726852517 163.754598754023,-78.1657669018837 163.751808279072,-78.1669557912743 163.74863629033,-78.1678959248276 163.745082897674,-78.1685872883386 163.742600908273,-78.1690414250054 163.739385314266,-78.169752960378 163.737156842399,-78.1697703024167 163.732855243105,-78.1694376066796 163.728568493829,-78.168578435715 163.725058005907,-78.1676903187033 163.722859624902,-78.1666547316585 163.719619685647,-78.1648034150399 163.719637786645,-78.1624693016801</coordinates></LinearRing></outerBoundaryIs></Polygon></MultiGeometry>
  </Placemark>
  <Placemark>
	<Style><LineStyle><color>ff0000ff</color></LineStyle><PolyStyle><fill>0</fill></PolyStyle></Style>
	<ExtendedData><SchemaData schemaUrl="#Glacier_free_cirques">
		<SimpleData name="Id">742</SimpleData>
		<SimpleData name="Lat">-78.15180000000</SimpleData>
		<SimpleData name="lon">163.65900000000</SimpleData>
	</SchemaData></ExtendedData>
      <MultiGeometry><Polygon><outerBoundaryIs><LinearRing><coordinates>163.680569090015,-78.1504809460968 163.681614807859,-78.1525780661377 163.678803274542,-78.1542925910033 163.676700738271,-78.1549949504021 163.673642026929,-78.1553384251056 163.670443201351,-78.1555227554137 163.66710438477,-78.1555479363591 163.66452308027,-78.1560707580435 163.660985935625,-78.1562346427116 163.657984868814,-78.156280055923 163.654605201246,-78.1560765836732 163.651027377006,-78.1560118379717 163.646634088651,-78.1557472066755 163.643511914293,-78.1551069490761 163.638998229171,-78.1541566826253 163.637129122054,-78.1536672039993 163.635895625678,-78.1529899519807 163.635217252269,-78.1516679251239 163.636407503144,-78.150835392808 163.638331992752,-78.1497457126509 163.64121048922,-78.1490150011247 163.643930773431,-78.1486515240074 163.649469916867,-78.1478551087496 163.654513100634,-78.1474055042995 163.658822129727,-78.147213007592 163.663410493093,-78.1473386691123 163.668954066904,-78.1478231392886 163.67217464251,-78.1483937138196 163.676886653964,-78.1492046499266 163.680569090015,-78.1504809460968</coordinates></LinearRing></outerBoundaryIs></Polygon></MultiGeometry>
  </Placemark>
  <Placemark>
	<Style><LineStyle><color>ff0000ff</color></LineStyle><PolyStyle><fill>0</fill></PolyStyle></Style>
	<ExtendedData><SchemaData schemaUrl="#Glacier_free_cirques">
		<SimpleData name="Id">743</SimpleData>
		<SimpleData name="Lat">-78.15820000000</SimpleData>
		<SimpleData name="lon">163.69500000000</SimpleData>
	</SchemaData></ExtendedData>
      <MultiGeometry><Polygon><outerBoundaryIs><LinearRing><coordinates>163.681811524558,-78.1555282413723 163.684688734373,-78.1547970739955 163.689552087291,-78.1539592280001 163.695272269253,-78.1535494947045 163.700877407546,-78.1537354390989 163.708848671627,-78.1540632654574 163.712946452168,-78.1545351328834 163.714112311692,-78.1560363429625 163.712531906224,-78.1571468362932 163.71065478709,-78.158465538283 163.710722809617,-78.1594489314791 163.709833430231,-78.1600735777233 163.706618306411,-78.1607847247634 163.700442066936,-78.1617702049945 163.697663047846,-78.1624321426517 163.692953292343,-78.1629028422798 163.688639071892,-78.1630958715602 163.684819709174,-78.1629418520677 163.68167684786,-78.1628284146355 163.679408490459,-78.1626167930435 163.67841076432,-78.1620294324435 163.678089449364,-78.1614827117315 163.677826108912,-78.1606380948101 163.678181093289,-78.1601320172832 163.679072158252,-78.1595074719089 163.680359085006,-78.1586053469891 163.680252493812,-78.1573934470357 163.679989089593,-78.1565488381599 163.681811524558,-78.1555282413723</coordinates></LinearRing></outerBoundaryIs></Polygon></MultiGeometry>
  </Placemark>
  <Placemark>
	<Style><LineStyle><color>ff0000ff</color></LineStyle><PolyStyle><fill>0</fill></PolyStyle></Style>
	<ExtendedData><SchemaData schemaUrl="#Glacier_free_cirques">
		<SimpleData name="Id">744</SimpleData>
		<SimpleData name="Lat">-78.12570000000</SimpleData>
		<SimpleData name="lon">163.60500000000</SimpleData>
	</SchemaData></ExtendedData>
      <MultiGeometry><Polygon><outerBoundaryIs><LinearRing><coordinates>163.610203991675,-78.1199357501111 163.614979323657,-78.1199234726581 163.622628335604,-78.1204618414754 163.630120125823,-78.1213672384103 163.634184637181,-78.1223665954545 163.635158088554,-78.1234804351629 163.634406495224,-78.1242639214939 163.631771658506,-78.125084280334 163.62788727578,-78.1257537242138 163.625647811868,-78.1262965394284 163.622615662831,-78.1273942989334 163.619404193595,-78.1281044003394 163.616826783257,-78.1286267556912 163.613812894935,-78.1291980574925 163.611036693342,-78.1298590947181 163.606872002127,-78.1302099831106 163.601933573485,-78.1305893493657 163.597530453756,-78.1308503230691 163.592889271371,-78.131021444295 163.588010122073,-78.1311027010669 163.58414228153,-78.1312451752998 163.579163626143,-78.1313956339903 163.575930826061,-78.1313503678863 163.574007534771,-78.1311583454594 163.573968575078,-78.1309298397849 163.573890660223,-78.1304728286924 163.574983737589,-78.1297099426627 163.576076673493,-78.1289470533572 163.577070128854,-78.128253514783 163.579234099369,-78.1272540816598 163.58080189764,-78.1266707647435 163.583937028893,-78.1255041062071 163.586713723986,-78.1248433442473 163.588777017934,-78.1239131997901 163.590978462206,-78.1231421833662 163.593814084032,-78.1221834952401 163.599503059385,-78.1210208920269 163.610203991675,-78.1199357501111</coordinates></LinearRing></outerBoundaryIs></Polygon></MultiGeometry>
  </Placemark>
  <Placemark>
	<Style><LineStyle><color>ff0000ff</color></LineStyle><PolyStyle><fill>0</fill></PolyStyle></Style>
	<ExtendedData><SchemaData schemaUrl="#Glacier_free_cirques">
		<SimpleData name="Id">746</SimpleData>
		<SimpleData name="Lat">-78.15930000000</SimpleData>
		<SimpleData name="lon">163.66000000000</SimpleData>
	</SchemaData></ExtendedData>
      <MultiGeometry><Polygon><outerBoundaryIs><LinearRing><coordinates>163.671556137033,-78.1555143528885 163.676048886998,-78.1557091992073 163.67807683258,-78.1558311315627 163.679609975839,-78.1563000188139 163.680282458511,-78.1577341588684 163.680359085006,-78.1586053469891 163.679072158252,-78.1595074719089 163.678181093289,-78.1601320172832 163.677826108912,-78.1606380948101 163.677983724199,-78.1611436318263 163.673420285548,-78.1621815841667 163.669386011319,-78.1626925386598 163.663240699726,-78.1626243978114 163.659561692485,-78.1626291495884 163.65558518155,-78.162842011366 163.649778017144,-78.1627939223276 163.645521902397,-78.1626883937856 163.642379488811,-78.1625745141262 163.640747762474,-78.1621747981072 163.638895919797,-78.1611589272988 163.63887421135,-78.160404022535 163.639925518573,-78.1594123345385 163.640678990524,-78.1586287853539 163.641671142809,-78.1579349808766 163.643497116956,-78.1569146320716 163.646079541033,-78.156392004133 163.649337627323,-78.1559100648743 163.651027377006,-78.1560118379717 163.654605201246,-78.1560765836732 163.657984868814,-78.156280055923 163.660985935625,-78.1562346427116 163.66452308027,-78.1560707580435 163.665618945114,-78.1558488083001 163.671556137033,-78.1555143528885</coordinates></LinearRing></outerBoundaryIs></Polygon></MultiGeometry>
  </Placemark>
  <Placemark>
	<Style><LineStyle><color>ff0000ff</color></LineStyle><PolyStyle><fill>0</fill></PolyStyle></Style>
	<ExtendedData><SchemaData schemaUrl="#Glacier_free_cirques">
		<SimpleData name="Id">748</SimpleData>
		<SimpleData name="Lat">-78.20970000000</SimpleData>
		<SimpleData name="lon">163.24300000000</SimpleData>
	</SchemaData></ExtendedData>
      <MultiGeometry><Polygon><outerBoundaryIs><LinearRing><coordinates>163.260578736271,-78.207911394012 163.263388351143,-78.2087637329747 163.266639066266,-78.2095676139287 163.269788372577,-78.2104407115635 163.27046412906,-78.2112373276899 163.269478766782,-78.2121584393553 163.267170791104,-78.2132248498876 163.263032535315,-78.2140277963993 163.257063902225,-78.2145671967712 163.251469795999,-78.2146009019443 163.246418651921,-78.2145168507352 163.242690495373,-78.2142875291021 163.237843704512,-78.2140648357397 163.23543879733,-78.2136902551957 163.230764084519,-78.2131003757654 163.22724094289,-78.2127323705622 163.225379748762,-78.2122400963742 163.225078221332,-78.2116928237597 163.224405526484,-78.2108960978627 163.224001953513,-78.2104180620772 163.223361782964,-78.2098499170437 163.221264607383,-78.209267508824 163.219506353642,-78.2087059631929 163.218291244388,-78.2080268180793 163.217753618956,-78.2073894284254 163.2174525727,-78.2068421522102 163.217930963458,-78.2062674019953 163.218511424811,-78.2056234175367 163.220242049873,-78.205201409978 163.222649762125,-78.2048211399501 163.22434281292,-78.2049255025769 163.228712416124,-78.2049682183971 163.235317886839,-78.2049975443471 163.240332150436,-78.2048532163168 163.242278781443,-78.2047664614104 163.248762303563,-78.2059007923897 163.255365424417,-78.2066846230514 163.260578736271,-78.207911394012</coordinates></LinearRing></outerBoundaryIs></Polygon></MultiGeometry>
  </Placemark>
  <Placemark>
	<Style><LineStyle><color>ff0000ff</color></LineStyle><PolyStyle><fill>0</fill></PolyStyle></Style>
	<ExtendedData><SchemaData schemaUrl="#Glacier_free_cirques">
		<SimpleData name="Id">767</SimpleData>
		<SimpleData name="Lat">-78.26590000000</SimpleData>
		<SimpleData name="lon">163.24800000000</SimpleData>
	</SchemaData></ExtendedData>
      <MultiGeometry><Polygon><outerBoundaryIs><LinearRing><coordinates>163.225527145288,-78.263157519892 163.228734478713,-78.2619946093575 163.231768813823,-78.2611987565752 163.23725004824,-78.2610060886386 163.243550714184,-78.2602593176425 163.245219054161,-78.2601349648513 163.253081401381,-78.2600879167986 163.258390254389,-78.2602619419383 163.265536423447,-78.2606993307427 163.271695606157,-78.2613026876485 163.275301908211,-78.2621273572939 163.278363798105,-78.2630696994421 163.277647916068,-78.2635545373483 163.276080118199,-78.2643648738445 163.273217318526,-78.2655491428796 163.271580091749,-78.2666573165492 163.26776367326,-78.2674812235568 163.264015772529,-78.2680072219843 163.261150851897,-78.2691913757769 163.256853801629,-78.2705900256686 163.254261813838,-78.2713377447941 163.251533885745,-78.2719260920639 163.247340673553,-78.2725002852565 163.242432866004,-78.2728041089254 163.236810748908,-78.2728375253261 163.233064115533,-78.2726080527475 163.229079686631,-78.2722884165026 163.227689476167,-78.2712212725473 163.227115799368,-78.2703552261546 163.226439578283,-78.2695584244473 163.225185140713,-78.2686506332446 163.224509150546,-78.2678538292435 163.224308848042,-78.2672372596592 163.22397339957,-78.2664613298701 163.223740607867,-78.2656161576394 163.223680521453,-78.2644038972985 163.22457133073,-78.2635521069389 163.225527145288,-78.263157519892</coordinates></LinearRing></outerBoundaryIs></Polygon></MultiGeometry>
  </Placemark>
  <Placemark>
	<Style><LineStyle><color>ff0000ff</color></LineStyle><PolyStyle><fill>0</fill></PolyStyle></Style>
	<ExtendedData><SchemaData schemaUrl="#Glacier_free_cirques">
		<SimpleData name="Id">768</SimpleData>
		<SimpleData name="Lat">-78.35980000000</SimpleData>
		<SimpleData name="lon">163.78700000000</SimpleData>
	</SchemaData></ExtendedData>
      <MultiGeometry><Polygon><outerBoundaryIs><LinearRing><coordinates>163.800933564501,-78.3525154907479 163.809788091683,-78.3525828832364 163.815291818546,-78.3529055195551 163.822605165938,-78.3537859310145 163.82553617726,-78.3548613641143 163.827968785849,-78.3562841201693 163.828471301856,-78.3582716635614 163.829483331569,-78.3593852706872 163.828674522791,-78.3604676257231 163.827676218726,-78.3611623336718 163.824401937013,-78.3624016718248 163.821226849794,-78.3635715061736 163.817717563098,-78.3641945580095 163.813463740653,-78.3650752684857 163.808764908875,-78.3660052116904 163.805065542814,-78.3662404469051 163.79861108757,-78.3663141903752 163.793289704508,-78.3663788960068 163.78525744967,-78.3665104957307 163.779103243289,-78.3663754267278 163.774526853145,-78.3661821689912 163.767884821387,-78.3658675289513 163.76163088798,-78.3658015316765 163.75508973626,-78.3654171447271 163.749137153528,-78.3651425355581 163.745063581006,-78.3646015860777 163.741090771472,-78.3639911382175 163.739728354505,-78.3633835413641 163.739011382737,-78.3625878748384 163.738782004314,-78.361971595797 163.739484616769,-78.3614855192214 163.740775019323,-78.361109386027 163.742466716117,-78.3604554852759 163.744158221583,-78.3598015751765 163.746293901216,-78.3590984596387 163.748085282746,-78.358375085993 163.750808235633,-78.3577818659456 163.754275894121,-78.3569310796767 163.757686177584,-78.3563782653273 163.759620007451,-78.3558139443053 163.763173332201,-78.3554201860334 163.769347495159,-78.3545024374444 163.777240410146,-78.3536855991587 163.785376130992,-78.3529581950901 163.800933564501,-78.3525154907479</coordinates></LinearRing></outerBoundaryIs></Polygon></MultiGeometry>
  </Placemark>
  <Placemark>
	<Style><LineStyle><color>ff0000ff</color></LineStyle><PolyStyle><fill>0</fill></PolyStyle></Style>
	<ExtendedData><SchemaData schemaUrl="#Glacier_free_cirques">
		<SimpleData name="Id">769</SimpleData>
		<SimpleData name="Lat">-78.37130000000</SimpleData>
		<SimpleData name="lon">163.78000000000</SimpleData>
	</SchemaData></ExtendedData>
      <MultiGeometry><Polygon><outerBoundaryIs><LinearRing><coordinates>163.764990657197,-78.3673549808338 163.774557812542,-78.3669373287998 163.778358202895,-78.3666330367306 163.782646759851,-78.3665080082178 163.790478832652,-78.3665153987739 163.798655284125,-78.3665427556693 163.803132187982,-78.3668050874727 163.805753270044,-78.3686157306782 163.806952798613,-78.3701171047665 163.806730123094,-78.3713092253665 163.806896346353,-78.3727500872059 163.806517847307,-78.3743097097387 163.805172380755,-78.3749841818842 163.800969472301,-78.3755666890878 163.795832344523,-78.3760191175472 163.790406283978,-78.3761532314836 163.781533796746,-78.376085231101 163.774240423723,-78.3759588990158 163.7649364608,-78.3754130230008 163.759135782408,-78.3747711445016 163.752760879976,-78.3734926310073 163.752731328052,-78.3727374604259 163.751668431926,-78.3719215750271 163.750304523342,-78.3713140206984 163.749830348228,-78.3706080559574 163.749844239668,-78.3700814629778 163.75060399399,-78.3692973339659 163.751751268435,-78.3687620166185 163.754576817105,-78.3680993051594 163.759123676268,-78.3675377217249 163.764990657197,-78.3673549808338</coordinates></LinearRing></outerBoundaryIs></Polygon></MultiGeometry>
  </Placemark>
  <Placemark>
	<Style><LineStyle><color>ff0000ff</color></LineStyle><PolyStyle><fill>0</fill></PolyStyle></Style>
	<ExtendedData><SchemaData schemaUrl="#Glacier_free_cirques">
		<SimpleData name="Id">772</SimpleData>
		<SimpleData name="Lat">-78.34120000000</SimpleData>
		<SimpleData name="lon">163.24600000000</SimpleData>
	</SchemaData></ExtendedData>
      <MultiGeometry><Polygon><outerBoundaryIs><LinearRing><coordinates>163.265264073241,-78.3390010325507 163.267592961258,-78.3394447057394 163.269989352447,-78.3403456151967 163.271837443729,-78.3413642265066 163.272487263369,-78.3419323892288 163.273067879751,-78.3427984493798 163.270460774671,-78.3435464102649 163.266276164193,-78.3443495850849 163.261954366268,-78.3449933352976 163.257974877524,-78.3456578564512 163.254031345757,-78.3457957953363 163.249162543289,-78.3458018793255 163.243575039967,-78.3455375411789 163.240217621839,-78.3450310958392 163.236175062251,-78.3444828875791 163.232062554927,-78.3442325112011 163.226476199619,-78.3439678368301 163.22383807393,-78.3437315798211 163.222059276207,-78.3431699202926 163.220590588817,-78.342400497049 163.220802421444,-78.3415068418038 163.22012248034,-78.3407099276012 163.220160416268,-78.3401834099316 163.220986725049,-78.3396294037396 163.222737283017,-78.3392072834495 163.225792255979,-78.3384113896454 163.227303177792,-78.3378991149553 163.230390364992,-78.3373318047663 163.233749489882,-78.3370832122668 163.238102927086,-78.3366685306635 163.241016072259,-78.3364682490999 163.244271604654,-78.3362887899983 163.248245239348,-78.3363796177037 163.25201279624,-78.3366089134127 163.255471344327,-78.3370459486643 163.260024727436,-78.3380026991425 163.265264073241,-78.3390010325507</coordinates></LinearRing></outerBoundaryIs></Polygon></MultiGeometry>
  </Placemark>
  <Placemark>
	<Style><LineStyle><color>ff0000ff</color></LineStyle><PolyStyle><fill>0</fill></PolyStyle></Style>
	<ExtendedData><SchemaData schemaUrl="#Glacier_free_cirques">
		<SimpleData name="Id">773</SimpleData>
		<SimpleData name="Lat">-78.32460000000</SimpleData>
		<SimpleData name="lon">163.25400000000</SimpleData>
	</SchemaData></ExtendedData>
      <MultiGeometry><Polygon><outerBoundaryIs><LinearRing><coordinates>163.246268397206,-78.3196415473461 163.250136708174,-78.3190464792442 163.253729202973,-78.3188877610268 163.260569287658,-78.3193044801635 163.267785465772,-78.3199704774451 163.273667834112,-78.3207816498819 163.277601122822,-78.3213985706145 163.281260361576,-78.3224518689032 163.281053534863,-78.3233455396637 163.280470654954,-78.3239897839339 163.27954550254,-78.324613218843 163.277045725091,-78.3252919464452 163.274066870307,-78.3257904845194 163.271566518423,-78.3264691651019 163.267696831192,-78.3270645337296 163.264099607127,-78.3279785666613 163.26180408413,-78.3285186329337 163.258823744999,-78.3290170133459 163.255055543908,-78.3295429482835 163.251220473488,-78.3296115821041 163.249542198914,-78.3297359852826 163.246733936295,-78.3298670931097 163.243137943296,-78.3300257254623 163.239063437252,-78.3300040834828 163.236325128533,-78.3298372045978 163.232560082776,-78.3296077029742 163.230473631401,-78.3292538712494 163.229278071103,-78.3288032604889 163.229690612001,-78.3285262497397 163.230759290525,-78.327307213344 163.229362329346,-78.3262399767984 163.229985601762,-78.3250693302049 163.235163459914,-78.3233455524541 163.237187192416,-78.3224869676045 163.238337555621,-78.3221750180818 163.246268397206,-78.3196415473461</coordinates></LinearRing></outerBoundaryIs></Polygon></MultiGeometry>
  </Placemark>
  <Placemark>
	<Style><LineStyle><color>ff0000ff</color></LineStyle><PolyStyle><fill>0</fill></PolyStyle></Style>
	<ExtendedData><SchemaData schemaUrl="#Glacier_free_cirques">
		<SimpleData name="Id">775</SimpleData>
		<SimpleData name="Lat">-78.28120000000</SimpleData>
		<SimpleData name="lon">163.24100000000</SimpleData>
	</SchemaData></ExtendedData>
      <MultiGeometry><Polygon><outerBoundaryIs><LinearRing><coordinates>163.240135422814,-78.2756091463111 163.248587107147,-78.2756731822669 163.258263318816,-78.2764160211523 163.26245243538,-78.2773517995393 163.263403254718,-78.2784672155098 163.264251762631,-78.2796518899382 163.262509184521,-78.2808292974073 163.263460293365,-78.2819447198603 163.262229975993,-78.2827758317106 163.260486725574,-78.2839532330109 163.25891498446,-78.2847635023713 163.256184144205,-78.2853519082657 163.25150953541,-78.2857459898948 163.246665856644,-78.2857520301771 163.243629844523,-78.2857929958818 163.239673520065,-78.2857021114585 163.235922688078,-78.2854726718329 163.22971524706,-78.2853949761591 163.226884803702,-78.2852972663159 163.22214409407,-78.2852336389864 163.219995632698,-78.2851776133312 163.217268145518,-78.285010562978 163.215769163853,-78.2847676582562 163.21311229045,-78.2843027133654 163.212436217742,-78.2835058589443 163.21332931194,-78.2826540761553 163.214119464008,-78.2818715333266 163.215693932244,-78.2810615178254 163.221222478275,-78.2803426924376 163.225625253075,-78.279630389322 163.229107864456,-78.2787861679888 163.232557222434,-78.277713297388 163.236038757879,-78.276868993236 163.240135422814,-78.2756091463111</coordinates></LinearRing></outerBoundaryIs></Polygon></MultiGeometry>
  </Placemark>
  <Placemark>
	<Style><LineStyle><color>ff0000ff</color></LineStyle><PolyStyle><fill>0</fill></PolyStyle></Style>
	<ExtendedData><SchemaData schemaUrl="#Glacier_free_cirques">
		<SimpleData name="Id">776</SimpleData>
		<SimpleData name="Lat">-78.28080000000</SimpleData>
		<SimpleData name="lon">163.28300000000</SimpleData>
	</SchemaData></ExtendedData>
      <MultiGeometry><Polygon><outerBoundaryIs><LinearRing><coordinates>163.264492480454,-78.2789869027117 163.265824707672,-78.278086526532 163.268622350907,-78.2772001708115 163.275065746263,-78.2766120158278 163.282666924995,-78.2762454624111 163.288290553759,-78.2762111309959 163.29452744689,-78.2765161362284 163.298855953702,-78.2768556334408 163.301378238236,-78.2779155083093 163.303628180446,-78.2786567111969 163.30400344439,-78.2796611613504 163.304992337513,-78.2802499670293 163.304447108702,-78.2811228130741 163.300730571665,-78.2818779127594 163.298923218291,-78.2825983467575 163.295001164058,-78.2834919178814 163.293193205349,-78.2842123171593 163.290464228115,-78.2848010542174 163.285449943705,-78.2851749030962 163.281458522399,-78.2856110810539 163.277194558457,-78.2857285221009 163.272112351212,-78.2856449237005 163.268360898579,-78.2854159154094 163.266042793624,-78.2849722897046 163.264237551733,-78.284182345434 163.263252819812,-78.282838315406 163.263770244477,-78.2809818660573 163.264492480454,-78.2789869027117</coordinates></LinearRing></outerBoundaryIs></Polygon></MultiGeometry>
  </Placemark>
  <Placemark>
	<Style><LineStyle><color>ff0000ff</color></LineStyle><PolyStyle><fill>0</fill></PolyStyle></Style>
	<ExtendedData><SchemaData schemaUrl="#Glacier_free_cirques">
		<SimpleData name="Id">791</SimpleData>
		<SimpleData name="Lat">-78.25920000000</SimpleData>
		<SimpleData name="lon">162.60000000000</SimpleData>
	</SchemaData></ExtendedData>
      <MultiGeometry><Polygon><outerBoundaryIs><LinearRing><coordinates>162.606746409755,-78.2559250899903 162.613464376091,-78.2556714058046 162.619757646338,-78.2556936337081 162.626198610175,-78.2561040133996 162.625603756713,-78.2569754495399 162.623546490648,-78.2578295159623 162.621064431536,-78.2589596444736 162.618773525646,-78.2597230584517 162.614680562199,-78.2604474317483 162.61217654896,-78.2613488274595 162.609757879585,-78.2619525271688 162.605876071744,-78.2625387450121 162.602312696653,-78.2629178731663 162.598177055745,-78.2631846881165 162.593681884082,-78.2632011464091 162.588488330045,-78.2629455902786 162.583361437634,-78.2621636090896 162.581712483291,-78.2613003792872 162.579618339287,-78.260484493577 162.577118767239,-78.2601732650578 162.575829387107,-78.25956031925 162.575557138819,-78.2590123385097 162.575962887081,-78.2585076701515 162.577472048683,-78.257770302156 162.580356733387,-78.2573481919337 162.58447072591,-78.2568529814948 162.59422022056,-78.2565658882856 162.606746409755,-78.2559250899903</coordinates></LinearRing></outerBoundaryIs></Polygon></MultiGeometry>
  </Placemark>
  <Placemark>
	<Style><LineStyle><color>ff0000ff</color></LineStyle><PolyStyle><fill>0</fill></PolyStyle></Style>
	<ExtendedData><SchemaData schemaUrl="#Glacier_free_cirques">
		<SimpleData name="Id">842</SimpleData>
		<SimpleData name="Lat">-78.41660000000</SimpleData>
		<SimpleData name="lon">162.70500000000</SimpleData>
	</SchemaData></ExtendedData>
      <MultiGeometry><Polygon><outerBoundaryIs><LinearRing><coordinates>162.707964889224,-78.4134123339227 162.712992170108,-78.4135751825609 162.719265002693,-78.4136642632472 162.722275532592,-78.4141554312198 162.721916697906,-78.4151178661005 162.720526103751,-78.4160158421188 162.718921302352,-78.4170519615724 162.71858502869,-78.4182431098442 162.715840746158,-78.4192838189177 162.711330334979,-78.419759587923 162.705742199536,-78.4197133430637 162.701078893304,-78.4198005908686 162.695513256002,-78.4199828606297 162.692761539378,-78.4198107067394 162.691256132587,-78.4195649685706 162.691188961459,-78.418878822161 162.689723818236,-78.4178778668817 162.68899134221,-78.4173773870597 162.690170234129,-78.4166176899864 162.69102751231,-78.4160651805807 162.692098994287,-78.415374540931 162.693085636828,-78.4149816761298 162.695165832245,-78.4141268719623 162.696839834108,-78.4137770297241 162.701478148767,-78.4134611396452 162.707964889224,-78.4134123339227</coordinates></LinearRing></outerBoundaryIs></Polygon></MultiGeometry>
  </Placemark>
  <Placemark>
	<Style><LineStyle><color>ff0000ff</color></LineStyle><PolyStyle><fill>0</fill></PolyStyle></Style>
	<ExtendedData><SchemaData schemaUrl="#Glacier_free_cirques">
		<SimpleData name="Id">873</SimpleData>
		<SimpleData name="Lat">-76.30550000000</SimpleData>
		<SimpleData name="lon">162.14500000000</SimpleData>
	</SchemaData></ExtendedData>
      <MultiGeometry><Polygon><outerBoundaryIs><LinearRing><coordinates>162.14307326743,-76.3028519279786 162.147220124171,-76.3030926438293 162.151470211699,-76.3034925509985 162.153889864261,-76.3038284848106 162.156402855574,-76.3040958042414 162.157860742639,-76.3044340485691 162.158170254731,-76.3049118282402 162.157144830922,-76.3056663299578 162.156109367406,-76.3061929766385 162.154272902912,-76.3068008722926 162.147715101443,-76.3078996222912 162.146572129751,-76.3081758238093 162.143605633018,-76.3085703252805 162.141980396677,-76.3088248700855 162.139167519432,-76.3083074445867 162.137307482618,-76.3075598597642 162.136606091219,-76.3069006780631 162.135315999944,-76.3059694335566 162.134997697948,-76.3052637714047 162.135528952297,-76.304168721455 162.136275518011,-76.3036200615786 162.138842893789,-76.3029075755347 162.14307326743,-76.3028519279786</coordinates></LinearRing></outerBoundaryIs></Polygon></MultiGeometry>
  </Placemark>
  <Placemark>
	<Style><LineStyle><color>ff0000ff</color></LineStyle><PolyStyle><fill>0</fill></PolyStyle></Style>
	<ExtendedData><SchemaData schemaUrl="#Glacier_free_cirques">
		<SimpleData name="Id">878</SimpleData>
		<SimpleData name="Lat">-76.31020000000</SimpleData>
		<SimpleData name="lon">161.97700000000</SimpleData>
	</SchemaData></ExtendedData>
      <MultiGeometry><Polygon><outerBoundaryIs><LinearRing><coordinates>161.976630701589,-76.3053115992356 161.985216524321,-76.3060488098574 161.989665162114,-76.3067702277024 161.99295671425,-76.3074024664169 161.993846486049,-76.3081528655245 161.997341199198,-76.3091037075143 161.997746489157,-76.309741024427 161.996711781119,-76.3104948505105 161.993252716331,-76.3106832934868 161.99009015263,-76.3111218259905 161.988859556096,-76.3117848144963 161.987339353049,-76.3124255155747 161.98629678417,-76.312951440318 161.985152927222,-76.3133180254607 161.984009008434,-76.3136846054682 161.982003498721,-76.3142121773338 161.979411826053,-76.3144672884326 161.977291041177,-76.3143797598658 161.974880778584,-76.3142699156976 161.971797339716,-76.314183967017 161.968047492517,-76.3143497500488 161.964580333191,-76.3143099226087 161.961301743656,-76.3141330131288 161.958790753002,-76.3138636629743 161.957141657212,-76.3134333816918 161.957687589001,-76.3123387095818 161.958340915195,-76.3116312458746 161.959384466415,-76.3111054430026 161.960333682785,-76.3106481515636 161.960892542873,-76.3100091986276 161.962030108179,-76.3094148706327 161.963167573813,-76.3088205380019 161.964311645543,-76.3084540600974 161.96793187625,-76.3072175599143 161.970596124942,-76.3062104815227 161.972984369881,-76.305636792472 161.976630701589,-76.3053115992356</coordinates></LinearRing></outerBoundaryIs></Polygon></MultiGeometry>
  </Placemark>
  <Placemark>
	<Style><LineStyle><color>ff0000ff</color></LineStyle><PolyStyle><fill>0</fill></PolyStyle></Style>
	<ExtendedData><SchemaData schemaUrl="#Glacier_free_cirques">
		<SimpleData name="Id">879</SimpleData>
		<SimpleData name="Lat">-76.30580000000</SimpleData>
		<SimpleData name="lon">162.00100000000</SimpleData>
	</SchemaData></ExtendedData>
      <MultiGeometry><Polygon><outerBoundaryIs><LinearRing><coordinates>162.009642643947,-76.3027010411238 162.010337341813,-76.3038685994375 162.010179639449,-76.3044090752623 162.010108098122,-76.3051611783496 162.008886473357,-76.3060521175983 162.007758677333,-76.3068745190016 162.007296149105,-76.3074450427464 162.006168140887,-76.3082674390423 162.00541605943,-76.3088157010745 162.004490634644,-76.3099567438367 162.002471777015,-76.3100287631366 162.000445584311,-76.309872906535 161.997645163097,-76.3095816951858 161.997341199198,-76.3091037075143 161.993846486049,-76.3081528655245 161.993070782058,-76.3074986715501 161.992739846718,-76.3066280897052 161.992812358448,-76.3058759895668 161.993065776649,-76.3047589790146 161.994194287208,-76.3039366496305 161.995517937094,-76.3032051164714 161.998475913203,-76.3024478668294 162.002308743672,-76.3019852305744 162.006648164779,-76.302319149583 162.009642643947,-76.3027010411238</coordinates></LinearRing></outerBoundaryIs></Polygon></MultiGeometry>
  </Placemark>
  <Placemark>
	<Style><LineStyle><color>ff0000ff</color></LineStyle><PolyStyle><fill>0</fill></PolyStyle></Style>
	<ExtendedData><SchemaData schemaUrl="#Glacier_free_cirques">
		<SimpleData name="Id">884</SimpleData>
		<SimpleData name="Lat">-76.15510000000</SimpleData>
		<SimpleData name="lon">161.88400000000</SimpleData>
	</SchemaData></ExtendedData>
      <MultiGeometry><Polygon><outerBoundaryIs><LinearRing><coordinates>161.9008554892,-76.1477034276051 161.903480692239,-76.1480983689748 161.905570551776,-76.1492723454214 161.908618657714,-76.1507106950902 161.909050708585,-76.1521338030651 161.908539004662,-76.1538620011423 161.905841696204,-76.1569980850853 161.900598231276,-76.1598719716657 161.890661091605,-76.16231556594 161.882029451717,-76.1630295342377 161.876787664883,-76.1628086138641 161.872812077562,-76.1624340878422 161.866188980839,-76.1607150222207 161.862744437537,-76.1591816828156 161.859214430648,-76.1573256903583 161.854990549114,-76.1563627024413 161.853865100707,-76.1556427042483 161.855192719623,-76.1546729607088 161.856922653087,-76.1539874668879 161.859917731438,-76.1531485415773 161.860854421284,-76.1524639970741 161.862025152142,-76.1516083126318 161.869286600056,-76.1501564857115 161.87836991744,-76.1487210445084 161.890080567618,-76.147870173436 161.9008554892,-76.1477034276051</coordinates></LinearRing></outerBoundaryIs></Polygon></MultiGeometry>
  </Placemark>
  <Placemark>
	<Style><LineStyle><color>ff0000ff</color></LineStyle><PolyStyle><fill>0</fill></PolyStyle></Style>
	<ExtendedData><SchemaData schemaUrl="#Glacier_free_cirques">
		<SimpleData name="Id">885</SimpleData>
		<SimpleData name="Lat">-76.15730000000</SimpleData>
		<SimpleData name="lon">161.82800000000</SimpleData>
	</SchemaData></ExtendedData>
      <MultiGeometry><Polygon><outerBoundaryIs><LinearRing><coordinates>161.83854845414,-76.1550722206639 161.842208378843,-76.1556754691071 161.843645808128,-76.1561673610834 161.844055839481,-76.1568312930152 161.842805383127,-76.1577439388179 161.840925567263,-76.1589230706372 161.839674711784,-76.1598357039721 161.836911533991,-76.1605032715524 161.832952541911,-76.1608873994573 161.827712366972,-76.1606654059304 161.821753789952,-76.1601972871521 161.815941762908,-76.1590454723218 161.811870136961,-76.1575880019835 161.810661765365,-76.1565451743009 161.811519455897,-76.1557280208727 161.815872315452,-76.1552489228629 161.820459574987,-76.1545986486097 161.825284630747,-76.1539670113776 161.830834960419,-76.1539609117366 161.834568694206,-76.1543174134897 161.83854845414,-76.1550722206639</coordinates></LinearRing></outerBoundaryIs></Polygon></MultiGeometry>
  </Placemark>
  <Placemark>
	<Style><LineStyle><color>ff0000ff</color></LineStyle><PolyStyle><fill>0</fill></PolyStyle></Style>
	<ExtendedData><SchemaData schemaUrl="#Glacier_free_cirques">
		<SimpleData name="Id">894</SimpleData>
		<SimpleData name="Lat">-76.06810000000</SimpleData>
		<SimpleData name="lon">161.85600000000</SimpleData>
	</SchemaData></ExtendedData>
      <MultiGeometry><Polygon><outerBoundaryIs><LinearRing><coordinates>161.867730984885,-76.0652741769994 161.872780565765,-76.065609330518 161.874674753992,-76.0657587093911 161.87570790922,-76.0661559352694 161.875173893466,-76.066934799642 161.874639817437,-76.0677136640588 161.873954880445,-76.0687964007727 161.872632611021,-76.0695762856037 161.869889101088,-76.070244110432 161.866667469306,-76.0706847526592 161.864470627798,-76.0711430438073 161.862743265632,-76.0714488890609 161.859835587549,-76.0718510864744 161.85700133937,-76.0720064199531 161.853848568378,-76.0720102674706 161.850295812893,-76.0717298551694 161.848086580202,-76.0716186143166 161.84445638023,-76.0713951469114 161.841773595539,-76.0712464436261 161.838931733337,-76.0710219741383 161.83781783484,-76.0704918194974 161.83733298553,-76.0698850221592 161.837861746799,-76.0687266523358 161.838161173374,-76.0679291613064 161.839481458742,-76.0669596786572 161.841356473111,-76.0661603631644 161.842843092788,-76.0656461819044 161.845039777375,-76.0651880956441 161.847465271713,-76.0643691059311 161.849110578635,-76.0639306165639 161.855110099817,-76.0645307206628 161.861416297512,-76.0647127414617 161.867730984885,-76.0652741769994</coordinates></LinearRing></outerBoundaryIs></Polygon></MultiGeometry>
  </Placemark>
  <Placemark>
	<Style><LineStyle><color>ff0000ff</color></LineStyle><PolyStyle><fill>0</fill></PolyStyle></Style>
	<ExtendedData><SchemaData schemaUrl="#Glacier_free_cirques">
		<SimpleData name="Id">895</SimpleData>
		<SimpleData name="Lat">-76.06220000000</SimpleData>
		<SimpleData name="lon">161.86900000000</SimpleData>
	</SchemaData></ExtendedData>
      <MultiGeometry><Polygon><outerBoundaryIs><LinearRing><coordinates>161.876029144956,-76.0657265748756 161.871660954277,-76.0655350296922 161.867730984885,-76.0652741769994 161.861416297512,-76.0647127414617 161.855110099817,-76.0645307206628 161.849999886491,-76.06401958268 161.850740262561,-76.0635035225729 161.851392016402,-76.0630244546203 161.853552210609,-76.0623613567159 161.854855370093,-76.0614032063268 161.856917268458,-76.0605807720969 161.858508845275,-76.0598727785149 161.860580045562,-76.0595058083337 161.863405126834,-76.0590467742524 161.865671997628,-76.0589983678967 161.868129839087,-76.0590407975756 161.871248651915,-76.0590595761538 161.874842499848,-76.0591915716903 161.877966516646,-76.0594380084366 161.881658680245,-76.0597291990956 161.884220148952,-76.0601585055669 161.884989882804,-76.0607496305808 161.884639271379,-76.0619344235079 161.884174598421,-76.0622766793037 161.883239934168,-76.0627334411333 161.881091535886,-76.0638523054981 161.876029144956,-76.0657265748756</coordinates></LinearRing></outerBoundaryIs></Polygon></MultiGeometry>
  </Placemark>
  <Placemark>
	<Style><LineStyle><color>ff0000ff</color></LineStyle><PolyStyle><fill>0</fill></PolyStyle></Style>
	<ExtendedData><SchemaData schemaUrl="#Glacier_free_cirques">
		<SimpleData name="Id">921</SimpleData>
		<SimpleData name="Lat">-75.90950000000</SimpleData>
		<SimpleData name="lon">158.36800000000</SimpleData>
	</SchemaData></ExtendedData>
      <MultiGeometry><Polygon><outerBoundaryIs><LinearRing><coordinates>158.36244655559,-75.9037533589322 158.365515567576,-75.9034303280871 158.371553863583,-75.9036265094504 158.377654232905,-75.9043706465561 158.382552526535,-75.9054631836676 158.386295442596,-75.9062891512401 158.388447123681,-75.9071163508031 158.389282096322,-75.9079713430575 158.389738786224,-75.9092544768233 158.390143781406,-75.9107649434884 158.388619332701,-75.911702073403 158.386487819119,-75.9124257615384 158.383479486216,-75.9132971914151 158.380963598153,-75.9140612431227 158.377015860854,-75.9145322189449 158.371527376127,-75.9147769760701 158.367133638827,-75.9147400538076 158.362190143789,-75.9146499524098 158.357246712648,-75.9145597471863 158.354829561355,-75.9144811444967 158.35301456968,-75.9142283130336 158.34993027318,-75.9133880096507 158.346789737039,-75.9123872639917 158.344575018221,-75.9106238233869 158.343407284012,-75.9091939719615 158.345152650434,-75.9081233063647 158.347063400616,-75.9071461140542 158.349143720347,-75.9066501104977 158.353421535934,-75.9063665685497 158.35780375549,-75.9056283070819 158.360594084853,-75.9048910667599 158.36244655559,-75.9037533589322</coordinates></LinearRing></outerBoundaryIs></Polygon></MultiGeometry>
  </Placemark>
  <Placemark>
	<Style><LineStyle><color>ff0000ff</color></LineStyle><PolyStyle><fill>0</fill></PolyStyle></Style>
	<ExtendedData><SchemaData schemaUrl="#Glacier_free_cirques">
		<SimpleData name="Id">951</SimpleData>
		<SimpleData name="Lat">-75.73250000000</SimpleData>
		<SimpleData name="lon">159.22500000000</SimpleData>
	</SchemaData></ExtendedData>
      <MultiGeometry><Polygon><outerBoundaryIs><LinearRing><coordinates>159.20827423664,-75.7288718613534 159.211247709763,-75.7287653508043 159.215481800205,-75.7288537899949 159.222510374959,-75.7293575927064 159.22752571474,-75.7297498082886 159.233698895185,-75.7304041008408 159.239251864258,-75.7314620222737 159.242791429602,-75.7324085700069 159.245144717038,-75.7327054257136 159.247018236006,-75.7331113602073 159.247865990968,-75.7335753828595 159.247245325759,-75.7339791983486 159.244779654269,-75.7343645912453 159.241974784321,-75.7345643409928 159.239885366175,-75.7349078904427 159.237522834862,-75.7352259077035 159.23430361357,-75.7356947583344 159.231498331336,-75.735894382208 159.228523510118,-75.7360011535158 159.226132341501,-75.7359315346677 159.224117766716,-75.735820128692 159.221830231714,-75.7356831731735 159.21991931533,-75.735504439472 159.218281425497,-75.7353512267061 159.216474201455,-75.7351051750478 159.214977862418,-75.7346572450462 159.213378008088,-75.7342765932791 159.211778239987,-75.7338959308042 159.210244246701,-75.7336753752639 159.208644631144,-75.7332946917001 159.207628898377,-75.7327376929786 159.206613245708,-75.7321806904692 159.206481966229,-75.7318604541742 159.206333389835,-75.7305377771415 159.207162292856,-75.7299995058968 159.20827423664,-75.7288718613534</coordinates></LinearRing></outerBoundaryIs></Polygon></MultiGeometry>
  </Placemark>
  <Placemark>
	<Style><LineStyle><color>ff0000ff</color></LineStyle><PolyStyle><fill>0</fill></PolyStyle></Style>
	<ExtendedData><SchemaData schemaUrl="#Glacier_free_cirques">
		<SimpleData name="Id">959</SimpleData>
		<SimpleData name="Lat">-75.70950000000</SimpleData>
		<SimpleData name="lon">159.25700000000</SimpleData>
	</SchemaData></ExtendedData>
      <MultiGeometry><Polygon><outerBoundaryIs><LinearRing><coordinates>159.255032378469,-75.7061544031468 159.256873684925,-75.7061727419641 159.25932609359,-75.7064021347938 159.261609257901,-75.7065387128935 159.264090985875,-75.7071555487485 159.266300396995,-75.7077468804746 159.268546919772,-75.7081107910524 159.271095487953,-75.7088876467348 159.271839430942,-75.7094188678666 159.2711173527,-75.7098900365525 159.271551871392,-75.7106231888434 159.270932889232,-75.7110270480816 159.268744471249,-75.7114381496976 159.266555926075,-75.7118492310296 159.265391511832,-75.7122021189306 159.263578585803,-75.7125713448824 159.261426768767,-75.7127549765448 159.258766753736,-75.7126602120956 159.256924600356,-75.7126418880516 159.254471148866,-75.712412466818 159.251303271918,-75.7120392305078 159.249056568988,-75.711675149962 159.247561676748,-75.7112274518332 159.245625056563,-75.7106614404883 159.243143518856,-75.7100444025696 159.242024804368,-75.7095548786447 159.242372030521,-75.7091255912604 159.242719235604,-75.7086963037439 159.24258735692,-75.7083761037091 159.24446625046,-75.7081671443811 159.245255092979,-75.7078561594225 159.246316393667,-75.7075706741467 159.247893896216,-75.7069486899503 159.250796440385,-75.7066815802245 159.255032378469,-75.7061544031468</coordinates></LinearRing></outerBoundaryIs></Polygon></MultiGeometry>
  </Placemark>
  <Placemark>
	<Style><LineStyle><color>ff0000ff</color></LineStyle><PolyStyle><fill>0</fill></PolyStyle></Style>
	<ExtendedData><SchemaData schemaUrl="#Glacier_free_cirques">
		<SimpleData name="Id">962</SimpleData>
		<SimpleData name="Lat">-75.66700000000</SimpleData>
		<SimpleData name="lon">159.00400000000</SimpleData>
	</SchemaData></ExtendedData>
      <MultiGeometry><Polygon><outerBoundaryIs><LinearRing><coordinates>158.996890071985,-75.6645526232836 158.998870880498,-75.6642784933555 159.003166509754,-75.663916119926 159.005481378234,-75.6638278700771 159.010946883459,-75.6641161158726 159.013659271549,-75.6643738589063 159.015829252951,-75.6645800305328 159.017750405528,-75.6651479001136 159.018794661128,-75.6654783078515 159.020820078862,-75.6659789623457 159.020842532348,-75.6663664490757 159.019508487798,-75.666625110164 159.018029517305,-75.6671782932643 159.016695345151,-75.6674369385733 159.016175059768,-75.6677728876185 159.015613874448,-75.6683361749538 159.015260788834,-75.668765082781 159.014636344209,-75.6691682187809 159.013532350728,-75.6696799583601 159.012030609212,-75.6698456160762 159.009986142935,-75.6699597100753 159.007127621237,-75.6699964454088 159.005458559758,-75.6700690938525 159.002871338033,-75.6701315591048 159.000930906792,-75.6701783890658 158.998113479437,-75.6699876755395 158.99454514884,-75.6698796986953 158.992645973169,-75.6696991229092 158.991100691255,-75.6690896605439 158.991057401391,-75.6683146772787 158.98961652328,-75.6676380283591 158.988885344313,-75.6671059555906 158.988592519313,-75.6666926631346 158.989968414887,-75.6662068465752 158.990968824176,-75.6657624013193 158.993511888134,-75.6649250924615 158.996890071985,-75.6645526232836</coordinates></LinearRing></outerBoundaryIs></Polygon></MultiGeometry>
  </Placemark>
  <Placemark>
	<Style><LineStyle><color>ff0000ff</color></LineStyle><PolyStyle><fill>0</fill></PolyStyle></Style>
	<ExtendedData><SchemaData schemaUrl="#Glacier_free_cirques">
		<SimpleData name="Id">963</SimpleData>
		<SimpleData name="Lat">-75.67690000000</SimpleData>
		<SimpleData name="lon">159.19600000000</SimpleData>
	</SchemaData></ExtendedData>
      <MultiGeometry><Polygon><outerBoundaryIs><LinearRing><coordinates>159.16422485017,-75.671225139229 159.168840340751,-75.6700430746703 159.173171709516,-75.6694501750135 159.17708949607,-75.6691262433873 159.179779049085,-75.6689945674859 159.183891832033,-75.6691508342056 159.189091327415,-75.669409299012 159.196089516198,-75.6699138373774 159.199621434929,-75.670246077031 159.204071829105,-75.6705876394391 159.207913624191,-75.6707179298986 159.211755489829,-75.670848156612 159.215597425986,-75.6709783195772 159.21994531459,-75.6713868567109 159.221575837379,-75.6715400371657 159.225380527489,-75.6718974137413 159.229897686161,-75.6723985733267 159.232306404187,-75.6728556130661 159.234237331091,-75.6734216905184 159.236918191852,-75.6739041974663 159.237865134461,-75.674300909339 159.238334168528,-75.6748066887904 159.237134749283,-75.6753867875809 159.235185337336,-75.6760504331138 159.231979471724,-75.6765191931186 159.229251502739,-75.6768788573087 159.225876513356,-75.6772547266966 159.222501345057,-75.6776305471789 159.221169927716,-75.6778903757198 159.218844360551,-75.6785956398565 159.217437445835,-75.6793102052454 159.215786284236,-75.6803867039289 159.215569966107,-75.6811361223717 159.216647834394,-75.6818531243329 159.216665807214,-75.6828554617955 159.216280745913,-75.6835120674859 159.215145202313,-75.6842521622131 159.214319277932,-75.6847904101516 159.2123675042,-75.6854538766322 159.210725361311,-75.685915489546 159.206738272725,-75.6860798994386 159.20254446972,-75.6863787924788 159.200020509045,-75.6866035678325 159.197028494034,-75.6863224409069 159.192404704348,-75.6858878963421 159.189581592495,-75.6856995089284 159.187677822479,-75.685520528974 159.185785301441,-75.6847266725879 159.182429983943,-75.6838721944264 159.179994170938,-75.6830271414335 159.177623730637,-75.6823421738812 159.17504670338,-75.6817917089321 159.173660713113,-75.6812763004193 159.172274823627,-75.6807608841717 159.170073542653,-75.68016869145 159.168519499627,-75.6795604034733 159.167444239872,-75.6788431812257 159.167119498215,-75.6780426254391 159.1668982077,-75.6771748119588 159.166030036576,-75.6763230696647 159.165291794245,-75.6757915472141 159.163738435964,-75.6751832327609 159.162870576512,-75.6743314821944 159.161575103089,-75.6727464311585 159.16422485017,-75.671225139229</coordinates></LinearRing></outerBoundaryIs></Polygon></MultiGeometry>
  </Placemark>
  <Placemark>
	<Style><LineStyle><color>ff0000ff</color></LineStyle><PolyStyle><fill>0</fill></PolyStyle></Style>
	<ExtendedData><SchemaData schemaUrl="#Glacier_free_cirques">
		<SimpleData name="Id">964</SimpleData>
		<SimpleData name="Lat">-75.67120000000</SimpleData>
		<SimpleData name="lon">159.28000000000</SimpleData>
	</SchemaData></ExtendedData>
      <MultiGeometry><Polygon><outerBoundaryIs><LinearRing><coordinates>159.278207116029,-75.6637713872379 159.281070706167,-75.6631164675213 159.284815322329,-75.6626979505262 159.286415847716,-75.662463217114 159.288559717658,-75.6622793732761 159.294526761097,-75.6636454869326 159.297818410032,-75.6657931888082 159.300929292394,-75.6686866500237 159.292234830021,-75.6757245121687 159.279480486631,-75.6782312629778 159.265728148786,-75.6800683485309 159.264170014889,-75.6794607034919 159.262171048817,-75.6787347841953 159.261297060364,-75.6778833975551 159.259739356446,-75.6772757255 159.259578391189,-75.6765680874904 159.259417441996,-75.6758604504242 159.259293497816,-75.6749254308237 159.259610363173,-75.6741086820851 159.258942711122,-75.6731226960316 159.259766262617,-75.6725843023819 159.260354879278,-75.6717930407781 159.261009402301,-75.6711618611738 159.263809276768,-75.670347063051 159.264838274114,-75.6696740529222 159.265933192114,-75.6691611192698 159.266962002704,-75.6684881013801 159.267373499613,-75.6682188932108 159.267006518611,-75.6676458778392 159.267623720214,-75.6672420659667 159.268821204482,-75.6666618192464 159.270936653404,-75.6660906780317 159.273668869154,-75.6651156919753 159.278207116029,-75.6637713872379</coordinates></LinearRing></outerBoundaryIs></Polygon></MultiGeometry>
  </Placemark>
  <Placemark>
	<Style><LineStyle><color>ff0000ff</color></LineStyle><PolyStyle><fill>0</fill></PolyStyle></Style>
	<ExtendedData><SchemaData schemaUrl="#Glacier_free_cirques">
		<SimpleData name="Id">968</SimpleData>
		<SimpleData name="Lat">-75.70520000000</SimpleData>
		<SimpleData name="lon">160.90400000000</SimpleData>
	</SchemaData></ExtendedData>
      <MultiGeometry><Polygon><outerBoundaryIs><LinearRing><coordinates>160.904460298913,-75.7008740694611 160.906768080763,-75.7007668350558 160.908874754356,-75.7010231608092 160.911701518364,-75.7016456496861 160.913226432415,-75.7025375632908 160.915217344754,-75.7033169762301 160.915831884165,-75.7039787259191 160.916436051693,-75.7048680422866 160.915473013834,-75.7057757346338 160.91460512811,-75.7066154126278 160.913726664389,-75.7076826574681 160.911926558205,-75.7087473089946 160.908473676579,-75.7096707188957 160.905433560799,-75.709639335868 160.9026795166,-75.7094038903379 160.900677752762,-75.7088519283814 160.899862298566,-75.7085537128215 160.897765399407,-75.708069732953 160.89547789633,-75.7077217434861 160.892279908934,-75.7071434937925 160.891020298694,-75.7065025608903 160.890957431913,-75.7058878625012 160.891815850417,-75.7052758407883 160.892388088175,-75.7048678249859 160.89315102053,-75.7043238022648 160.893723181308,-75.7039157839858 160.894390660526,-75.703439761319 160.895513277711,-75.7030788501402 160.897017171597,-75.7024459169219 160.89805504172,-75.7019254332114 160.899368074244,-75.7014284953061 160.901602013711,-75.7009341874915 160.904460298913,-75.7008740694611</coordinates></LinearRing></outerBoundaryIs></Polygon></MultiGeometry>
  </Placemark>
  <Placemark>
	<Style><LineStyle><color>ff0000ff</color></LineStyle><PolyStyle><fill>0</fill></PolyStyle></Style>
	<ExtendedData><SchemaData schemaUrl="#Glacier_free_cirques">
		<SimpleData name="Id">981</SimpleData>
		<SimpleData name="Lat">-74.72290000000</SimpleData>
		<SimpleData name="lon">162.59900000000</SimpleData>
	</SchemaData></ExtendedData>
      <MultiGeometry><Polygon><outerBoundaryIs><LinearRing><coordinates>162.591905711371,-74.7178701611478 162.598945435043,-74.7179503393522 162.606418373299,-74.7180660689748 162.611616212974,-74.7184953556957 162.615514786559,-74.7188172394067 162.617179733477,-74.719017387917 162.618952128215,-74.7197280515869 162.620372468004,-74.7205350517826 162.62057418116,-74.7213668954502 162.620775916533,-74.7221987404877 162.620111042537,-74.7229590843088 162.620868510931,-74.7235232428106 162.622492739425,-74.7241588961152 162.624631562736,-74.7249623828081 162.624386889421,-74.7255692718157 162.624954505174,-74.7264939790971 162.625359987561,-74.7271544845682 162.623950565421,-74.7275399165266 162.621958708316,-74.7278146030812 162.619736829946,-74.7278821781611 162.616580186067,-74.72793532578 162.612353046841,-74.7280882274727 162.610050113802,-74.7280235973432 162.607815082089,-74.7279018331649 162.606298102033,-74.727776608165 162.604144054235,-74.7277869146902 162.601488690222,-74.7278185184694 162.598833315097,-74.7278500898204 162.59666632231,-74.7276711042322 162.594499380901,-74.7274920971183 162.591384946009,-74.7271093372383 162.587986045097,-74.726765728342 162.586091166917,-74.7263582244413 162.58418361962,-74.7257614863158 162.580190505193,-74.7251177000501 162.577225571477,-74.7248097559142 162.574965970783,-74.7243092191254 162.573071752169,-74.7239016040071 162.572154822149,-74.7230730392491 162.572227714683,-74.7220127566791 162.573222238144,-74.7207778549139 162.574866261837,-74.7195967161062 162.577117049104,-74.7189048548764 162.580301738666,-74.7182275358429 162.591905711371,-74.7178701611478</coordinates></LinearRing></outerBoundaryIs></Polygon></MultiGeometry>
  </Placemark>
  <Placemark>
	<Style><LineStyle><color>ff0000ff</color></LineStyle><PolyStyle><fill>0</fill></PolyStyle></Style>
	<ExtendedData><SchemaData schemaUrl="#Glacier_free_cirques">
		<SimpleData name="Id">982</SimpleData>
		<SimpleData name="Lat">-74.69930000000</SimpleData>
		<SimpleData name="lon">162.65900000000</SimpleData>
	</SchemaData></ExtendedData>
      <MultiGeometry><Polygon><outerBoundaryIs><LinearRing><coordinates>162.664335781562,-74.6952570547733 162.666864054054,-74.6955281337262 162.668906064771,-74.696009855974 162.67181356095,-74.6965628551366 162.6736533859,-74.697215910715 162.674993152135,-74.697890438265 162.675548931192,-74.698625754516 162.675806988166,-74.6992111772054 162.674929498722,-74.699953829266 162.673875287405,-74.7002431272508 162.672036812993,-74.7005932038309 162.67026577801,-74.7008861394578 162.668806226019,-74.7015181673782 162.667630506784,-74.7021108894335 162.666143172105,-74.7023644950788 162.664601991922,-74.7028644181496 162.662614123591,-74.7031394618027 162.660396052634,-74.7032074485805 162.65650054887,-74.7028863815283 162.653051630992,-74.7027901341387 162.65126637972,-74.7028937120079 162.648750715039,-74.7028116511159 162.645937531312,-74.7025796256268 162.643908863757,-74.7022868845098 162.643016337718,-74.701837067947 162.642746022067,-74.7010623988756 162.642773201052,-74.7004376702488 162.643719916416,-74.699638030278 162.644734143238,-74.698781270183 162.646951570778,-74.6977103135317 162.650250262137,-74.6967285643832 162.65554922532,-74.6956610120593 162.65975317676,-74.695318081391 162.664335781562,-74.6952570547733</coordinates></LinearRing></outerBoundaryIs></Polygon></MultiGeometry>
  </Placemark>
  <Placemark>
	<Style><LineStyle><color>ff0000ff</color></LineStyle><PolyStyle><fill>0</fill></PolyStyle></Style>
	<ExtendedData><SchemaData schemaUrl="#Glacier_free_cirques">
		<SimpleData name="Id">998</SimpleData>
		<SimpleData name="Lat">-74.69340000000</SimpleData>
		<SimpleData name="lon">162.30600000000</SimpleData>
	</SchemaData></ExtendedData>
      <MultiGeometry><Polygon><outerBoundaryIs><LinearRing><coordinates>162.324963048755,-74.6833881201175 162.341534962265,-74.7032462269003 162.33999110498,-74.7033425868641 162.337492783406,-74.7032833596685 162.334051632828,-74.7032955780028 162.330268658854,-74.7033543683372 162.328288839255,-74.7033386281007 162.325967192329,-74.7033694895861 162.323480309737,-74.7035371672516 162.321158622529,-74.7035679773235 162.319438009023,-74.7035739638468 162.316338645009,-74.7035392918807 162.312025895514,-74.7033270702416 162.310635989185,-74.7030593224637 162.30595932428,-74.7024394424513 162.301812443583,-74.7020901911631 162.297334865218,-74.7020145022612 162.294765151987,-74.7022502607391 162.291572456639,-74.70205657751 162.288451744801,-74.7015673733763 162.285507595847,-74.7011683807253 162.282718393858,-74.7004054726659 162.281235736765,-74.6999788762151 162.279224246147,-74.6992814892052 162.277731099423,-74.698627803773 162.27536742241,-74.6977498600785 162.274486140198,-74.6972985420731 162.273159001398,-74.6965080265632 162.272184439348,-74.6958980355901 162.272577213001,-74.6951019071433 162.273642889179,-74.6939856441558 162.274470721844,-74.6933016429194 162.275132934095,-74.6927544404155 162.274665815685,-74.6919611263205 162.27549349138,-74.6912771243032 162.276590708434,-74.6908420427187 162.278018853035,-74.6901333518033 162.27901175313,-74.6893125371622 162.278886179688,-74.6884726940503 162.279630747888,-74.6878570826809 162.279961647649,-74.6875834770817 162.280716863101,-74.6871949233325 162.281047728759,-74.6869213164847 162.281098222226,-74.6861717354212 162.281666430029,-74.6854658640429 162.281997240741,-74.6851922568134 162.282824215214,-74.6845082372704 162.283920731109,-74.6840731252514 162.285017183984,-74.6836380081144 162.285606724392,-74.6833862461556 162.286548561635,-74.6833149855219 162.287573055366,-74.6831753171541 162.289280502919,-74.6829425258807 162.291940567755,-74.6828654946812 162.294435341785,-74.6829252433826 162.299166104618,-74.6830228219426 162.301049597346,-74.6828801789068 162.303533335704,-74.6827127660364 162.305334167278,-74.6826384955203 162.307217554086,-74.6824957990223 162.309783721209,-74.6822599036581 162.312184713348,-74.6821608038575 162.313996667085,-74.6823135174627 162.316067516104,-74.6824880288167 162.317797022628,-74.6827091251983 162.320303197968,-74.6829956322419 162.324963048755,-74.6833881201175</coordinates></LinearRing></outerBoundaryIs></Polygon></MultiGeometry>
  </Placemark>
  <Placemark>
	<Style><LineStyle><color>ff0000ff</color></LineStyle><PolyStyle><fill>0</fill></PolyStyle></Style>
	<ExtendedData><SchemaData schemaUrl="#Glacier_free_cirques">
		<SimpleData name="Id">1040</SimpleData>
		<SimpleData name="Lat">-78.28690000000</SimpleData>
		<SimpleData name="lon">163.57900000000</SimpleData>
	</SchemaData></ExtendedData>
      <MultiGeometry><Polygon><outerBoundaryIs><LinearRing><coordinates>163.614250364196,-78.2929393279504 163.605199730796,-78.2937217258244 163.598639529632,-78.2937690769817 163.590439203185,-78.2938280515622 163.58232770387,-78.2934529066987 163.575154670751,-78.2928042379906 163.569124601154,-78.2921139515237 163.561161820897,-78.2916371784953 163.554545656186,-78.2913506487775 163.550597970744,-78.2903453582279 163.548290450684,-78.2893284928219 163.545926634839,-78.2879787531358 163.54367662065,-78.2872947107548 163.542715514589,-78.286468316447 163.542251893538,-78.2856717588311 163.544071411546,-78.2847925374797 163.546184387682,-78.2837112903161 163.547065525664,-78.2831052426783 163.549821941796,-78.2819527924265 163.551289916643,-78.2809426959731 163.553955542712,-78.2802240708343 163.556180667123,-78.2798084585173 163.558258927922,-78.2794938422841 163.563026508813,-78.2795600637076 163.568291302102,-78.279655997104 163.573409604311,-78.2798528535016 163.578878748846,-78.2801804149161 163.583003004744,-78.2803175485952 163.587478135873,-78.2805854092386 163.593445297695,-78.2809424464788 163.596398835029,-78.2818876375708 163.604589778064,-78.283694777907 163.608949501182,-78.2851629054371 163.613457122012,-78.2883962278874 163.616444018807,-78.2904407981127 163.614250364196,-78.2929393279504</coordinates></LinearRing></outerBoundaryIs></Polygon></MultiGeometry>
  </Placemark>
  <Placemark>
	<Style><LineStyle><color>ff0000ff</color></LineStyle><PolyStyle><fill>0</fill></PolyStyle></Style>
	<ExtendedData><SchemaData schemaUrl="#Glacier_free_cirques">
		<SimpleData name="Id">1049</SimpleData>
		<SimpleData name="Lat">-78.15380000000</SimpleData>
		<SimpleData name="lon">163.58500000000</SimpleData>
	</SchemaData></ExtendedData>
      <MultiGeometry><Polygon><outerBoundaryIs><LinearRing><coordinates>163.586372349964,-78.1505368566814 163.594240687273,-78.1510128036606 163.597451239362,-78.1517557515582 163.599388925189,-78.1526412298411 163.601876450203,-78.1538891914321 163.60135498945,-78.1546260160472 163.600486270348,-78.1552320983226 163.596722965565,-78.1559925504647 163.593104050289,-78.156651942928 163.589427430746,-78.1569785162472 163.584766546849,-78.1572455294733 163.580685419754,-78.1571084510865 163.578225393123,-78.1569596203904 163.575014635222,-78.1562164445428 163.572094364464,-78.1552712352302 163.571142047102,-78.1544451264801 163.570826732905,-78.1535477997173 163.568399252941,-78.1526323368096 163.571111622264,-78.151466842427 163.571679767213,-78.151445980593 163.575177662286,-78.1510547158666 163.580026029614,-78.1507451683176 163.581844321359,-78.1505417055842 163.586372349964,-78.1505368566814</coordinates></LinearRing></outerBoundaryIs></Polygon></MultiGeometry>
  </Placemark>
  <Placemark>
	<Style><LineStyle><color>ff0000ff</color></LineStyle><PolyStyle><fill>0</fill></PolyStyle></Style>
	<ExtendedData><SchemaData schemaUrl="#Glacier_free_cirques">
		<SimpleData name="Id">1050</SimpleData>
		<SimpleData name="Lat">-78.15480000000</SimpleData>
		<SimpleData name="lon">163.62000000000</SimpleData>
	</SchemaData></ExtendedData>
      <MultiGeometry><Polygon><outerBoundaryIs><LinearRing><coordinates>163.609574234732,-78.1515005371174 163.612120253565,-78.1512153061927 163.616633525228,-78.1510488602389 163.619873820631,-78.1510250007707 163.625573450834,-78.1511495371239 163.628524750263,-78.1513276287039 163.632865894685,-78.1520284982441 163.635009325477,-78.153145460954 163.635329523919,-78.1540427139939 163.635852858056,-78.1551716984256 163.635681068995,-78.1560392871354 163.634177365029,-78.1567168399993 163.631892233221,-78.1575667733714 163.629895932258,-78.1582146307808 163.625727661164,-78.1585120053972 163.621356311276,-78.1585775756997 163.617766457251,-78.1584707311494 163.612555505647,-78.1583757419512 163.609602679513,-78.1581974792386 163.607431597454,-78.1578468680683 163.605492448603,-78.1569614376326 163.605029681442,-78.1561651620103 163.604422215068,-78.1554699023763 163.604451548825,-78.1547033494299 163.604423172536,-78.1536040295764 163.605233844091,-78.1526651695482 163.606102129152,-78.1520590752019 163.609574234732,-78.1515005371174</coordinates></LinearRing></outerBoundaryIs></Polygon></MultiGeometry>
  </Placemark>
  <Placemark>
	<Style><LineStyle><color>ff0000ff</color></LineStyle><PolyStyle><fill>0</fill></PolyStyle></Style>
	<ExtendedData><SchemaData schemaUrl="#Glacier_free_cirques">
		<SimpleData name="Id">1054</SimpleData>
		<SimpleData name="Lat">-78.12400000000</SimpleData>
		<SimpleData name="lon">165.38400000000</SimpleData>
	</SchemaData></ExtendedData>
      <MultiGeometry><Polygon><outerBoundaryIs><LinearRing><coordinates>165.391664520869,-78.1191667429134 165.396917959734,-78.1198931806983 165.403240242065,-78.1208758154991 165.408534463151,-78.1217036479943 165.411720861854,-78.1225272062509 165.413422776991,-78.1232711824428 165.41299580374,-78.1244450931925 165.411836302464,-78.1253621720267 165.408309618493,-78.1264788410188 165.40555579958,-78.1269840991971 165.401316376658,-78.1274097186554 165.397958748671,-78.12755614553 165.393352752321,-78.1278532077954 165.389844705638,-78.1285355368023 165.386594460478,-78.1290140496678 165.381987608309,-78.1293109246707 165.376519407734,-78.1294526774612 165.372429058674,-78.1293418667151 165.369726369553,-78.1293055313355 165.367597451212,-78.1289723864334 165.36539013132,-78.1286372871863 165.364601115178,-78.1281564212702 165.363949042967,-78.127689259305 165.363239640323,-78.1269981895123 165.361089747106,-78.1253590799153 165.359459369442,-78.1245177889969 165.358316296013,-78.1237952165429 165.357843727827,-78.1233344970183 165.358748687178,-78.1226213915351 165.360406833298,-78.1217311501558 165.360816754878,-78.1209914284273 165.361204453955,-78.1206858091496 165.362216086798,-78.1203049244573 165.364475484959,-78.1197734976613 165.367853238546,-78.1191933747831 165.371703561784,-78.1190739044768 165.378909265181,-78.1188082264533 165.391664520869,-78.1191667429134</coordinates></LinearRing></outerBoundaryIs></Polygon></MultiGeometry>
  </Placemark>
  <Placemark>
	<Style><LineStyle><color>ff0000ff</color></LineStyle><PolyStyle><fill>0</fill></PolyStyle></Style>
	<ExtendedData><SchemaData schemaUrl="#Glacier_free_cirques">
		<SimpleData name="Id">1057</SimpleData>
		<SimpleData name="Lat">-77.90470000000</SimpleData>
		<SimpleData name="lon">161.39400000000</SimpleData>
	</SchemaData></ExtendedData>
      <MultiGeometry><Polygon><outerBoundaryIs><LinearRing><coordinates>161.399707896639,-77.9084944326064 161.394669883028,-77.9077720978338 161.394155334908,-77.9075548357587 161.390433529002,-77.9072286946485 161.385522153281,-77.9074540711995 161.383153824322,-77.9077953421302 161.378612163411,-77.9076018183901 161.377902643548,-77.9075517189691 161.372576084438,-77.9065795117438 161.371153708718,-77.9061458199099 161.370367741381,-77.905646007771 161.370063100654,-77.9048469858468 161.371501376478,-77.9042821886504 161.37342063731,-77.9034181713327 161.374858584154,-77.9028533579057 161.376451499005,-77.9025216280307 161.380433401207,-77.9016922635851 161.385516501126,-77.9014959504171 161.391385959575,-77.9017992928583 161.396944717412,-77.9016363522987 161.402823523029,-77.9012737895156 161.405687172929,-77.9008095093684 161.409182090796,-77.9006118259903 161.410609462862,-77.9007124859995 161.412504209928,-77.9015123474245 161.412807370649,-77.902644147696 161.41247461741,-77.9038421623946 161.411505754388,-77.9051063896198 161.410856883099,-77.9061710958955 161.410523837493,-77.9073691157239 161.409078380091,-77.9085997891331 161.406373174099,-77.9089643531479 161.401767885055,-77.9088617909408 161.399707896639,-77.9084944326064</coordinates></LinearRing></outerBoundaryIs></Polygon></MultiGeometry>
  </Placemark>
  <Placemark>
	<Style><LineStyle><color>ff0000ff</color></LineStyle><PolyStyle><fill>0</fill></PolyStyle></Style>
	<ExtendedData><SchemaData schemaUrl="#Glacier_free_cirques">
		<SimpleData name="Id">1058</SimpleData>
		<SimpleData name="Lat">-77.79890000000</SimpleData>
		<SimpleData name="lon">160.22400000000</SimpleData>
	</SchemaData></ExtendedData>
      <MultiGeometry><Polygon><outerBoundaryIs><LinearRing><coordinates>160.211888340284,-77.7944751748423 160.213966709723,-77.7941859753785 160.219154000466,-77.7942450857402 160.226514201771,-77.794581129659 160.232133387747,-77.7950082679506 160.236779867986,-77.7956968065886 160.240622026125,-77.7965477617971 160.241486060722,-77.7972842717144 160.242650378579,-77.7981553884217 160.243178133296,-77.7990899679239 160.244174480787,-77.8000601178919 160.244197596654,-77.8012918117136 160.243319825459,-77.8021196836891 160.240399142879,-77.8029042926474 160.23704594473,-77.8033206058885 160.233560702092,-77.8035032264789 160.229606744149,-77.8036502077956 160.227563880161,-77.803606849627 160.224752323014,-77.803393244321 160.223346581642,-77.8032864307653 160.219803533231,-77.8025698552824 160.217797907066,-77.8021937429993 160.21498685032,-77.8019800369659 160.212175892796,-77.8017663018661 160.208428103788,-77.8014812765213 160.206254419617,-77.8012040951772 160.204324211169,-77.8001625288453 160.204061799343,-77.7996952004056 160.202731520267,-77.7989229274609 160.203649228956,-77.7977625161047 160.204398217724,-77.7967011164544 160.206083534947,-77.7957109885284 160.211888340284,-77.7944751748423</coordinates></LinearRing></outerBoundaryIs></Polygon></MultiGeometry>
  </Placemark>
  <Placemark>
	<Style><LineStyle><color>ff0000ff</color></LineStyle><PolyStyle><fill>0</fill></PolyStyle></Style>
	<ExtendedData><SchemaData schemaUrl="#Glacier_free_cirques">
		<SimpleData name="Id">1060</SimpleData>
		<SimpleData name="Lat">-77.78600000000</SimpleData>
		<SimpleData name="lon">160.41900000000</SimpleData>
	</SchemaData></ExtendedData>
      <MultiGeometry><Polygon><outerBoundaryIs><LinearRing><coordinates>160.419162118215,-77.7812193922741 160.426478320974,-77.7803183643742 160.429288064453,-77.7805298677016 160.435844513561,-77.7810232623224 160.43862368458,-77.7815673641868 160.438802050716,-77.7830325350933 160.439375145347,-77.7836340047657 160.438783096172,-77.7849295625044 160.437753312768,-77.7858571902944 160.435453216342,-77.7869126499994 160.430612058507,-77.7882237218484 160.426571751995,-77.7893716677621 160.422728714032,-77.7900877105153 160.418885222023,-77.7908036996489 160.415072847629,-77.7911869364134 160.40878184498,-77.7911601495115 160.403729933684,-77.7913382331924 160.399512266352,-77.7910205630974 160.397669866243,-77.7905466590519 160.396963701341,-77.7897115284626 160.398298609799,-77.7889184830909 160.399030006887,-77.7878565684267 160.400698190941,-77.7868652514285 160.402199323375,-77.7859730588508 160.404335387323,-77.7850170176741 160.40550256779,-77.7843230773279 160.407003032124,-77.783430862187 160.410908215169,-77.782049665374 160.419162118215,-77.7812193922741</coordinates></LinearRing></outerBoundaryIs></Polygon></MultiGeometry>
  </Placemark>
  <Placemark>
	<Style><LineStyle><color>ff0000ff</color></LineStyle><PolyStyle><fill>0</fill></PolyStyle></Style>
	<ExtendedData><SchemaData schemaUrl="#Glacier_free_cirques">
		<SimpleData name="Id">1067</SimpleData>
		<SimpleData name="Lat">-77.82600000000</SimpleData>
		<SimpleData name="lon">162.92600000000</SimpleData>
	</SchemaData></ExtendedData>
      <MultiGeometry><Polygon><outerBoundaryIs><LinearRing><coordinates>162.917208775333,-77.8204771908525 162.921424103801,-77.8200899961446 162.924723292046,-77.8199736269043 162.929929064211,-77.8199807876322 162.934695853255,-77.8202896542573 162.938986171583,-77.8205675628033 162.940270030009,-77.8207607888838 162.946613891046,-77.8210614553689 162.948635149918,-77.822182955568 162.952195390133,-77.8229637041383 162.957809818373,-77.8237671683538 162.959609604867,-77.8243238326889 162.955470576853,-77.8253769988594 162.951992254871,-77.8266930341777 162.949244704047,-77.8275059740389 162.944995335229,-77.8289922886655 162.940083531085,-77.8302155813459 162.934986532556,-77.831206697454 162.930512360477,-77.8321280092017 162.925376295528,-77.8327862523773 162.920935354792,-77.8326087193007 162.918072546589,-77.8324232602894 162.912163423368,-77.831820145838 162.908970548851,-77.8315030766422 162.906878638665,-77.8311472474287 162.903355775929,-77.8306985918427 162.901520824448,-77.8298088503822 162.901557124775,-77.8287101713947 162.900492926918,-77.8276501955884 162.900969384018,-77.8262497671789 162.90100572378,-77.8251510952555 162.902179026785,-77.8243464171925 162.903792063375,-77.8232399784709 162.905404804725,-77.8221335323589 162.908007513623,-77.8214216316125 162.911086563339,-77.8207406312063 162.917208775333,-77.8204771908525</coordinates></LinearRing></outerBoundaryIs></Polygon></MultiGeometry>
  </Placemark>
  <Placemark>
	<Style><LineStyle><color>ff0000ff</color></LineStyle><PolyStyle><fill>0</fill></PolyStyle></Style>
	<ExtendedData><SchemaData schemaUrl="#Glacier_free_cirques">
		<SimpleData name="Id">1068</SimpleData>
		<SimpleData name="Lat">-77.82870000000</SimpleData>
		<SimpleData name="lon">163.05600000000</SimpleData>
	</SchemaData></ExtendedData>
      <MultiGeometry><Polygon><outerBoundaryIs><LinearRing><coordinates>163.065467569477,-77.8203639253802 163.077269145102,-77.8201319819739 163.083802951543,-77.8206614305893 163.089944139298,-77.8218254446519 163.093742575705,-77.8231689822545 163.095632788859,-77.8243900765947 163.097940063023,-77.8264077818758 163.098441237172,-77.8278697401219 163.09678468825,-77.8297433672476 163.093072309952,-77.8315952675298 163.087696883939,-77.8327906249497 163.084188991731,-77.8337756934336 163.078375774193,-77.8352729249455 163.07291415815,-77.8358026450565 163.065063780413,-77.8361789945307 163.059414499713,-77.8364764402788 163.052477566289,-77.8365810742484 163.043630048556,-77.8365627697074 163.039040330692,-77.8364878290443 163.034450669823,-77.8364128109017 163.030630092136,-77.8361671187335 163.025191051666,-77.8355971736855 163.021185004762,-77.8351193183802 163.018385795981,-77.8341688966233 163.017205069408,-77.8335427027557 163.014260719464,-77.8326928895603 163.011648294667,-77.8319744392366 163.009990812301,-77.8313174681184 163.009208540741,-77.830056626844 163.010666730631,-77.8290501873332 163.014179241603,-77.8280660769149 163.017836903889,-77.8269812751225 163.02263398035,-77.8261899139308 163.026767431657,-77.8251357234269 163.031086094401,-77.8243134941511 163.035549702262,-77.8233905408699 163.040635153284,-77.8223975538775 163.045719768952,-77.8214044734218 163.051612174538,-77.8205733196868 163.055636877294,-77.8199520357121 163.057690146171,-77.8199740414174 163.065467569477,-77.8203639253802</coordinates></LinearRing></outerBoundaryIs></Polygon></MultiGeometry>
  </Placemark>
  <Placemark>
	<Style><LineStyle><color>ff0000ff</color></LineStyle><PolyStyle><fill>0</fill></PolyStyle></Style>
	<ExtendedData><SchemaData schemaUrl="#Glacier_free_cirques">
		<SimpleData name="Id">1069</SimpleData>
		<SimpleData name="Lat">-77.81750000000</SimpleData>
		<SimpleData name="lon">163.02900000000</SimpleData>
	</SchemaData></ExtendedData>
      <MultiGeometry><Polygon><outerBoundaryIs><LinearRing><coordinates>163.054377438219,-77.8161306668417 163.051325869939,-77.8182446261479 163.050494669292,-77.8191812801081 163.048418622457,-77.8202578962533 163.042130453722,-77.8217236328341 163.038290511216,-77.8225767350062 163.033972958949,-77.8233990762918 163.029654819261,-77.8242213501317 163.026727192597,-77.8248030459192 163.022659261031,-77.8250912283245 163.018074029458,-77.8250159351888 163.015065813806,-77.8249321481445 163.011540752969,-77.8244849009441 163.007684699238,-77.8239062123075 163.005697327931,-77.8231178282133 163.003749813268,-77.8226621101071 163.002279384385,-77.8222371427303 163.003737207997,-77.8212307544875 163.005446639441,-77.8196904030611 163.006281363898,-77.8187538864696 163.006347768131,-77.8179878933007 163.006665898103,-77.8166879457336 163.009036364669,-77.8154103743053 163.010969456959,-77.8144347107171 163.013087661452,-77.813691065103 163.01472899994,-77.8129166628374 163.01699225847,-77.8120723453406 163.020208304793,-77.8112894755359 163.025806623098,-77.8106601888641 163.031921225153,-77.8103941670072 163.037744850993,-77.810329318381 163.042033997349,-77.8106055931124 163.045370135457,-77.8108204266668 163.050363197731,-77.8116919302754 163.05378166095,-77.8125719936017 163.054526481016,-77.8135000001171 163.054504118689,-77.8145986657387 163.054377438219,-77.8161306668417</coordinates></LinearRing></outerBoundaryIs></Polygon></MultiGeometry>
  </Placemark>
  <Placemark>
	<Style><LineStyle><color>ff0000ff</color></LineStyle><PolyStyle><fill>0</fill></PolyStyle></Style>
	<ExtendedData><SchemaData schemaUrl="#Glacier_free_cirques">
		<SimpleData name="Id">1074</SimpleData>
		<SimpleData name="Lat">-78.00240000000</SimpleData>
		<SimpleData name="lon">164.33100000000</SimpleData>
	</SchemaData></ExtendedData>
      <MultiGeometry><Polygon><outerBoundaryIs><LinearRing><coordinates>164.304794319285,-77.999243250719 164.306300295049,-77.9981284674026 164.30905407056,-77.9968679293724 164.312097449764,-77.9961710285999 164.318627339139,-77.9960057878605 164.326481880721,-77.9960270656023 164.333302686537,-77.9964251237163 164.339090300045,-77.997200039796 164.344664491111,-77.9977437023012 164.349342270097,-77.9985629524315 164.353045922933,-77.9993253421869 164.357724899,-78.000144452248 164.360376584263,-78.0005174818636 164.362619095385,-78.0011946045246 164.363613939064,-78.0020177125189 164.362951489541,-78.0032909399381 164.361372046486,-78.0040735472766 164.359597430793,-78.0053913868521 164.358505164396,-78.0062023608925 164.356573906821,-78.0068551901972 164.352477075922,-78.0071633110612 164.347892329609,-78.0074429701929 164.344556137048,-78.0075766409368 164.338644684871,-78.0076695562768 164.334683875855,-78.0078760510738 164.327172345527,-78.0079848013701 164.32473399958,-78.0078425999892 164.317827082664,-78.0075034418733 164.315566233201,-78.0073715048123 164.311171944607,-78.0074153485628 164.306725014906,-78.0072307872735 164.303262119928,-78.0071122145952 164.301381086186,-78.006678827307 164.301137601978,-78.0057740392618 164.302569209916,-78.0049606611525 164.303792161534,-78.0040559601029 164.30486832061,-78.002992514261 164.305609608646,-78.0019095120823 164.305370455184,-78.0008705405477 164.304794319285,-77.999243250719</coordinates></LinearRing></outerBoundaryIs></Polygon></MultiGeometry>
  </Placemark>
  <Placemark>
	<Style><LineStyle><color>ff0000ff</color></LineStyle><PolyStyle><fill>0</fill></PolyStyle></Style>
	<ExtendedData><SchemaData schemaUrl="#Glacier_free_cirques">
		<SimpleData name="Id">1076</SimpleData>
		<SimpleData name="Lat">-77.78910000000</SimpleData>
		<SimpleData name="lon">160.65900000000</SimpleData>
	</SchemaData></ExtendedData>
      <MultiGeometry><Polygon><outerBoundaryIs><LinearRing><coordinates>160.650642804418,-77.7843636323272 160.660124403224,-77.7837298909687 160.663268221244,-77.7837403835046 160.666716568182,-77.7838849712694 160.669457582734,-77.7850921429766 160.671705404799,-77.7865971836905 160.673393318629,-77.7871685139253 160.674587665428,-77.7880377343983 160.676861051862,-77.7892100158573 160.679909117839,-77.7905512148467 160.681104265272,-77.791420411845 160.678519454018,-77.7923438198316 160.672483122172,-77.7931227318908 160.660812192401,-77.7934833928433 160.656257482465,-77.7933683075544 160.649520576884,-77.7929795311455 160.644826542295,-77.7926308151468 160.641870691873,-77.7921881043016 160.640183565228,-77.7916165724981 160.639130820554,-77.7909806380438 160.637964176691,-77.7897785353956 160.63928331455,-77.7889843090246 160.640906628971,-77.7883242391918 160.643189092596,-77.7872670382742 160.646409450071,-77.7862795667775 160.648361537164,-77.785420890564 160.650642804418,-77.7843636323272</coordinates></LinearRing></outerBoundaryIs></Polygon></MultiGeometry>
  </Placemark>
  <Placemark>
	<Style><LineStyle><color>ff0000ff</color></LineStyle><PolyStyle><fill>0</fill></PolyStyle></Style>
	<ExtendedData><SchemaData schemaUrl="#Glacier_free_cirques">
		<SimpleData name="Id">1077</SimpleData>
		<SimpleData name="Lat">-77.78660000000</SimpleData>
		<SimpleData name="lon">160.63100000000</SimpleData>
	</SchemaData></ExtendedData>
      <MultiGeometry><Polygon><outerBoundaryIs><LinearRing><coordinates>160.638598336114,-77.7897141440598 160.636784306054,-77.7908062007957 160.635769184309,-77.7917345860131 160.632267754669,-77.7922550459948 160.626940164692,-77.791970397283 160.622716458265,-77.7916562049812 160.619926723674,-77.7911139865083 160.618875085506,-77.7904779739357 160.61892703229,-77.7898125345882 160.618674846011,-77.7890129093594 160.619056874301,-77.7881489396497 160.618639685837,-77.7874485827474 160.618882617787,-77.7863511638215 160.617553419463,-77.7852482487808 160.618569392703,-77.7843199426783 160.620688093844,-77.7833622040559 160.623883426155,-77.7827077227853 160.625012026728,-77.7823455593543 160.62834603349,-77.7819244731847 160.633581069021,-77.7813102148451 160.638131035804,-77.7814256789302 160.639677251052,-77.7817637740009 160.640539079514,-77.7828316913749 160.641426401787,-77.7835668900701 160.644380134714,-77.7840095989295 160.647194513179,-77.7842188396798 160.649070819442,-77.7843583173008 160.648735542664,-77.7852475707216 160.648361537164,-77.785420890564 160.646409450071,-77.7862795667775 160.643189092596,-77.7872670382742 160.640906628971,-77.7883242391918 160.63928331455,-77.7889843090246 160.638598336114,-77.7897141440598</coordinates></LinearRing></outerBoundaryIs></Polygon></MultiGeometry>
  </Placemark>
  <Placemark>
	<Style><LineStyle><color>ff0000ff</color></LineStyle><PolyStyle><fill>0</fill></PolyStyle></Style>
	<ExtendedData><SchemaData schemaUrl="#Glacier_free_cirques">
		<SimpleData name="Id">1080</SimpleData>
		<SimpleData name="Lat">-78.00150000000</SimpleData>
		<SimpleData name="lon">164.13300000000</SimpleData>
	</SchemaData></ExtendedData>
      <MultiGeometry><Polygon><outerBoundaryIs><LinearRing><coordinates>164.158800559546,-77.9998577089886 164.160472022103,-78.0001751875243 164.161590967313,-78.0008977463727 164.162361187267,-78.0014902996158 164.162855165244,-78.0022853981232 164.16133524502,-78.0033994018552 164.160229669932,-78.0042095824944 164.15773493986,-78.0052661020461 164.156280021463,-78.0059462602036 164.152184626092,-78.0070177782292 164.146482476299,-78.0073378574411 164.14182084788,-78.0072815317989 164.136323337247,-78.0070663166295 164.13148487654,-78.0067067645534 164.12678568225,-78.0059555621291 164.12448419161,-78.0049439599332 164.121280474928,-78.0042072982216 164.112993865877,-78.0021847963886 164.109166109805,-78.0015204284238 164.106173858154,-78.0010149109682 164.103807335519,-78.0004369514719 164.101302385892,-77.9999602142765 164.099074978929,-77.999280973271 164.098517460848,-77.9989195685945 164.098862703631,-77.9982832842609 164.098721206511,-77.9976181591379 164.099414439153,-77.9971119570161 164.100455651725,-77.996735833207 164.105042043061,-77.9964602971536 164.108717369762,-77.9962778698185 164.112282501783,-77.9963977242736 164.118154322822,-77.9965950204019 164.122594341063,-77.9967826192036 164.125936721117,-77.9969803624187 164.130950499122,-77.9972769013166 164.136108816431,-77.9977321775608 164.139451686905,-77.9979297570961 164.143797584207,-77.9981865499416 164.147475028191,-77.9984037827299 164.149814226478,-77.9986717726983 164.158800559546,-77.9998577089886</coordinates></LinearRing></outerBoundaryIs></Polygon></MultiGeometry>
  </Placemark>
  <Placemark>
	<Style><LineStyle><color>ff0000ff</color></LineStyle><PolyStyle><fill>0</fill></PolyStyle></Style>
	<ExtendedData><SchemaData schemaUrl="#Glacier_free_cirques">
		<SimpleData name="Id">1087</SimpleData>
		<SimpleData name="Lat">-77.62340000000</SimpleData>
		<SimpleData name="lon">162.79200000000</SimpleData>
	</SchemaData></ExtendedData>
      <MultiGeometry><Polygon><outerBoundaryIs><LinearRing><coordinates>162.795665256206,-77.6166169570682 162.804566096829,-77.6172079955195 162.808782583245,-77.6174878577907 162.813390452951,-77.6185644030616 162.817965213776,-77.6193082879828 162.820844854736,-77.6201598955312 162.822352900121,-77.6212508547229 162.823102704364,-77.6225117525741 162.823886750503,-77.6241052361221 162.823119495437,-77.6257060303991 162.822641943524,-77.6271058148308 162.820757403194,-77.6284123904726 162.817465468205,-77.6296257269028 162.812441847628,-77.6306141839419 162.806769597153,-77.6313393594709 162.803050955597,-77.6314231537172 162.798360809843,-77.6311120830829 162.794430330197,-77.630631066362 162.791583295455,-77.6301117505764 162.788591244276,-77.6296928931994 162.78325492628,-77.6291183251735 162.776479743184,-77.6281176134662 162.77158079321,-77.627241370127 162.767474636655,-77.6265278458619 162.763805203326,-77.625512837839 162.762479672314,-77.6246536602178 162.760540281141,-77.6238637728656 162.759829166522,-77.6229352892827 162.757857921059,-77.6218127932437 162.755773851093,-77.6211233452583 162.756177869964,-77.6204893472886 162.756581847144,-77.6198553494389 162.75698578264,-77.6192213517093 162.75756733606,-77.6188194748137 162.759521779645,-77.6181785466447 162.762590546767,-77.6178320704124 162.766773763746,-77.6177800071499 162.769696958833,-77.6175339235998 162.77247479324,-77.6173882853941 162.776803026009,-77.6172355878931 162.781131151205,-77.6170828203002 162.784232030764,-77.6170686821658 162.786864466021,-77.6170233779083 162.795665256206,-77.6166169570682</coordinates></LinearRing></outerBoundaryIs></Polygon></MultiGeometry>
  </Placemark>
  <Placemark>
	<Style><LineStyle><color>ff0000ff</color></LineStyle><PolyStyle><fill>0</fill></PolyStyle></Style>
	<ExtendedData><SchemaData schemaUrl="#Glacier_free_cirques">
		<SimpleData name="Id">1094</SimpleData>
		<SimpleData name="Lat">-77.44780000000</SimpleData>
		<SimpleData name="lon">160.78800000000</SimpleData>
	</SchemaData></ExtendedData>
      <MultiGeometry><Polygon><outerBoundaryIs><LinearRing><coordinates>160.772421461869,-77.4441052711928 160.775723200977,-77.4426850607505 160.778982236964,-77.4419298583135 160.781445132853,-77.4416711281708 160.788930164968,-77.4417930641469 160.797308073649,-77.4423164920697 160.800504500396,-77.4425585975862 160.80473277785,-77.4434355544474 160.808961650498,-77.4443124448583 160.810410241228,-77.4456469382137 160.811561291354,-77.4468475409466 160.811798815642,-77.4479790138736 160.811102430349,-77.449373889031 160.807802953236,-77.4507945601202 160.805755214434,-77.4517531784182 160.802793120349,-77.4526426232507 160.799851041637,-77.4531995045767 160.795378387828,-77.4537518908099 160.791701512403,-77.453807650035 160.788481626552,-77.4538979636901 160.786196539488,-77.4537249273035 160.783156817012,-77.4533833379304 160.780595183799,-77.4527438031903 160.777715176801,-77.4523028480935 160.774973610818,-77.4520950907116 160.771318331828,-77.4518180366471 160.768895744277,-77.4514116204591 160.765400205417,-77.4510351883854 160.763572807666,-77.4508966015772 160.762361710151,-77.4506933609871 160.761650383504,-77.4498597135675 160.762468870733,-77.4490307281801 160.765432984682,-77.4481417425286 160.768322424004,-77.4460219198582 160.772421461869,-77.4441052711928</coordinates></LinearRing></outerBoundaryIs></Polygon></MultiGeometry>
  </Placemark>
  <Placemark>
	<Style><LineStyle><color>ff0000ff</color></LineStyle><PolyStyle><fill>0</fill></PolyStyle></Style>
	<ExtendedData><SchemaData schemaUrl="#Glacier_free_cirques">
		<SimpleData name="Id">1099</SimpleData>
		<SimpleData name="Lat">-77.57860000000</SimpleData>
		<SimpleData name="lon">163.10500000000</SimpleData>
	</SchemaData></ExtendedData>
      <MultiGeometry><Polygon><outerBoundaryIs><LinearRing><coordinates>163.099087010671,-77.5744486436107 163.107278980767,-77.5744345731732 163.112748616516,-77.5749019556836 163.117325173849,-77.5756406451851 163.1219022795,-77.5763792569986 163.123531455544,-77.5770352422454 163.125344795246,-77.577923072376 163.125896807655,-77.5786186344072 163.125797008565,-77.57905180923 163.124661647591,-77.5798570904262 163.121002734994,-77.5802778119649 163.118095442268,-77.5805277185761 163.115330047858,-77.5806769384947 163.11138646926,-77.5812988387769 163.108194574064,-77.5817499439635 163.105612467496,-77.5821309308749 163.102052895263,-77.5821182237942 163.097741092945,-77.5822761792646 163.0922089601,-77.5825741686467 163.088039133781,-77.5826313240287 163.086309893336,-77.5824082776046 163.084681988503,-77.5817520583053 163.085210059565,-77.5810169798742 163.087311522649,-77.5797471556942 163.087669307913,-77.5796386279393 163.091205640539,-77.5782208055373 163.093521512031,-77.5769430480877 163.09597901884,-77.575564629673 163.09602342263,-77.5752326435517 163.099087010671,-77.5744486436107</coordinates></LinearRing></outerBoundaryIs></Polygon></MultiGeometry>
  </Placemark>
  <Placemark>
	<Style><LineStyle><color>ff0000ff</color></LineStyle><PolyStyle><fill>0</fill></PolyStyle></Style>
	<ExtendedData><SchemaData schemaUrl="#Glacier_free_cirques">
		<SimpleData name="Id">1107</SimpleData>
		<SimpleData name="Lat">-77.47780000000</SimpleData>
		<SimpleData name="lon">162.81600000000</SimpleData>
	</SchemaData></ExtendedData>
      <MultiGeometry><Polygon><outerBoundaryIs><LinearRing><coordinates>162.801923939661,-77.4738663905126 162.809434205666,-77.4731610399507 162.814491578554,-77.4731980714318 162.818862770615,-77.47339055327 162.822678991293,-77.4736465225764 162.827505441598,-77.474171728758 162.830666952879,-77.4748875807863 162.833859911353,-77.4759078252185 162.835518838561,-77.4770267929918 162.836005295901,-77.4776640701028 162.837078215591,-77.4785421881378 162.836747466435,-77.4794270650066 162.835668000595,-77.479858672841 162.833315606738,-77.4802050159447 162.830142497825,-77.480681619602 162.827606403552,-77.4809317946504 162.823660531743,-77.4814988668334 162.820669010793,-77.4821298761104 162.816722441753,-77.4826968459395 162.814881912454,-77.4832538029453 162.814750471938,-77.4833062956098 162.809854701721,-77.4829664417723 162.806591479073,-77.4826467569124 162.804176998759,-77.4823839695898 162.802843460832,-77.4816896893023 162.802792747767,-77.4797710866014 162.801590857335,-77.4789848151073 162.79954084781,-77.4781415899183 162.797814122744,-77.4777232483599 162.796774226012,-77.4771494067016 162.796845170232,-77.476448553487 162.79704739464,-77.4756557164199 162.801923939661,-77.4738663905126</coordinates></LinearRing></outerBoundaryIs></Polygon></MultiGeometry>
  </Placemark>
  <Placemark>
	<Style><LineStyle><color>ff0000ff</color></LineStyle><PolyStyle><fill>0</fill></PolyStyle></Style>
	<ExtendedData><SchemaData schemaUrl="#Glacier_free_cirques">
		<SimpleData name="Id">1112</SimpleData>
		<SimpleData name="Lat">-77.31560000000</SimpleData>
		<SimpleData name="lon">161.68800000000</SimpleData>
	</SchemaData></ExtendedData>
      <MultiGeometry><Polygon><outerBoundaryIs><LinearRing><coordinates>161.686415141459,-77.3127111239581 161.686961122491,-77.3128138187401 161.690983266534,-77.3132076443463 161.69540094787,-77.3138755511306 161.697658634634,-77.315517880357 161.698222005221,-77.3163699544807 161.697258540608,-77.3170097162666 161.695878827549,-77.3176192427127 161.69366042922,-77.3175594626264 161.690609786251,-77.3174391824684 161.687283760359,-77.3175016451011 161.684652200374,-77.3177159556234 161.682020550754,-77.3179302396863 161.679802163509,-77.3178703417266 161.678137702973,-77.3177493023021 161.677162262065,-77.3171713342024 161.677710690817,-77.3165013850224 161.678812876381,-77.315770311709 161.680884732315,-77.3150083644681 161.682259215657,-77.3137900959397 161.686415141459,-77.3127111239581</coordinates></LinearRing></outerBoundaryIs></Polygon></MultiGeometry>
  </Placemark>
  <Placemark>
	<Style><LineStyle><color>ff0000ff</color></LineStyle><PolyStyle><fill>0</fill></PolyStyle></Style>
	<ExtendedData><SchemaData schemaUrl="#Glacier_free_cirques">
		<SimpleData name="Id">1123</SimpleData>
		<SimpleData name="Lat">-77.13740000000</SimpleData>
		<SimpleData name="lon">161.47700000000</SimpleData>
	</SchemaData></ExtendedData>
      <MultiGeometry><Polygon><outerBoundaryIs><LinearRing><coordinates>161.509859120911,-77.1287596850863 161.515185843607,-77.128547758439 161.519007740934,-77.1290353624855 161.521872811727,-77.1298574895095 161.525283820596,-77.1309231173531 161.528149719304,-77.1317451773725 161.529785980047,-77.1327800574694 161.531967547919,-77.1343627578988 161.533741310268,-77.1353063422938 161.533056245887,-77.1360670353457 161.533464582605,-77.136706139616 161.489271984676,-77.1461002347303 161.47723532178,-77.1465224549042 161.46889050196,-77.1469150864577 161.463690402042,-77.1473391369843 161.460817692752,-77.1474292855418 161.453844736072,-77.1472133457112 161.448924747816,-77.1468459921399 161.445100194946,-77.1463573302671 161.443056231327,-77.1455955761552 161.439645180233,-77.1448331444746 161.4374641484,-77.1441625760213 161.434050689015,-77.1437043869381 161.431184978162,-77.1431855750964 161.430640682148,-77.1429418386784 161.426818000764,-77.142452908855 161.424090576273,-77.1418427985716 161.422726961874,-77.1415377328561 161.421910873565,-77.1411721021549 161.420275383491,-77.140745146488 161.418505765447,-77.1401050842258 161.417149526764,-77.1391913657917 161.416337295706,-77.1385214074458 161.41634793661,-77.1376084737473 161.417174218875,-77.1370611868361 161.418275818306,-77.1363314677077 161.418826570774,-77.1359666067522 161.421156623941,-77.1353288657325 161.422526334982,-77.1350253167041 161.425671770229,-77.1347531599866 161.431818312086,-77.1349085725343 161.436326689781,-77.1349412991644 161.438515138393,-77.13469893605 161.44070350388,-77.1344565544291 161.442482220285,-77.1341835283984 161.443716710425,-77.1336667857198 161.446182556804,-77.1329375926709 161.447688857878,-77.1325426816261 161.451924315407,-77.1324532865609 161.455612793101,-77.132424451533 161.457800443859,-77.1321819255154 161.460125357066,-77.131848144307 161.461903294477,-77.1315749853425 161.466280337208,-77.1307855008805 161.468469806678,-77.1302385774734 161.470659088552,-77.1296916359918 161.47325765994,-77.1291752536975 161.476949341963,-77.1285374997302 161.480640655187,-77.1278996935326 161.48323845819,-77.1273832121282 161.485836051043,-77.1268667049811 161.48884104246,-77.1266850297249 161.490752943285,-77.1266247281981 161.49375610882,-77.1267473009763 161.49744123163,-77.1270221719712 161.507127895256,-77.128759084313 161.509859120911,-77.1287596850863</coordinates></LinearRing></outerBoundaryIs></Polygon></MultiGeometry>
  </Placemark>
  <Placemark>
	<Style><LineStyle><color>ff0000ff</color></LineStyle><PolyStyle><fill>0</fill></PolyStyle></Style>
	<ExtendedData><SchemaData schemaUrl="#Glacier_free_cirques">
		<SimpleData name="Id">1186</SimpleData>
		<SimpleData name="Lat">-74.46470000000</SimpleData>
		<SimpleData name="lon">162.55100000000</SimpleData>
	</SchemaData></ExtendedData>
      <MultiGeometry><Polygon><outerBoundaryIs><LinearRing><coordinates>162.554361554496,-74.4575192677306 162.558418766813,-74.457409649504 162.563672772076,-74.4574759597563 162.566482403069,-74.4577125054654 162.568409897603,-74.4587022403466 162.569024633231,-74.4603337191922 162.570471357494,-74.4617342948204 162.571422176402,-74.4633187993387 162.57128563532,-74.4651127250375 162.570272349115,-74.4664567831791 162.569324286621,-74.4675054341726 162.568295836574,-74.4686225599833 162.564711010711,-74.4695246471185 162.56219908956,-74.469990373967 162.559832916842,-74.4700921929288 162.556780173514,-74.4700609703672 162.550192646178,-74.4704092147588 162.547329632847,-74.4706947823628 162.543969761081,-74.4711641855951 162.541632170965,-74.4717196704655 162.538768753893,-74.4720051243387 162.535124012572,-74.4719989850673 162.533159517449,-74.4717581862715 162.532028038027,-74.4712866066238 162.531809979965,-74.4705157970134 162.53227825053,-74.4698780846495 162.53282690201,-74.4691719089431 162.531951182817,-74.4687218747685 162.530819964336,-74.4682502920061 162.529083053121,-74.4675771384009 162.527601817589,-74.4669255212772 162.527814640053,-74.4662662744071 162.52802744424,-74.4656070283199 162.528401064306,-74.4648108612346 162.52904437224,-74.4642631733307 162.529592971814,-74.4635570149942 162.531002574634,-74.4630739618786 162.533920988823,-74.4621455800009 162.534076966839,-74.4621293709478 162.536657330077,-74.4614139762535 162.539501530155,-74.4608562435645 162.540976488188,-74.4600777353648 162.542881810254,-74.4594107458415 162.545202998503,-74.458628336187 162.548129570689,-74.4580474113648 162.548867347596,-74.4579604506921 162.554361554496,-74.4575192677306</coordinates></LinearRing></outerBoundaryIs></Polygon></MultiGeometry>
  </Placemark>
  <Placemark>
	<Style><LineStyle><color>ff0000ff</color></LineStyle><PolyStyle><fill>0</fill></PolyStyle></Style>
	<ExtendedData><SchemaData schemaUrl="#Glacier_free_cirques">
		<SimpleData name="Id">1202</SimpleData>
		<SimpleData name="Lat">-74.40390000000</SimpleData>
		<SimpleData name="lon">162.51800000000</SimpleData>
	</SchemaData></ExtendedData>
      <MultiGeometry><Polygon><outerBoundaryIs><LinearRing><coordinates>162.511092682059,-74.3997683918044 162.514852649867,-74.3991842525803 162.519497728442,-74.3992769616668 162.525429004272,-74.399704213945 162.52959387137,-74.4002074000736 162.532501086923,-74.4008297051297 162.533613150738,-74.4010743085021 162.536186185074,-74.4017434782004 162.537930311379,-74.4026433705599 162.537907553847,-74.4036194187087 162.537295723037,-74.4046208551873 162.536603741633,-74.4056907469358 162.535293930853,-74.4063322192828 162.532056304592,-74.4071867126392 162.528964358013,-74.4076773527518 162.524599488898,-74.4080602019477 162.521238499778,-74.4083022786714 162.517622863471,-74.4085227442275 162.514408053222,-74.4084009148213 162.510590112646,-74.4080774467018 162.506772332392,-74.4077539104106 162.503945073845,-74.4070628016445 162.501881519892,-74.4064363892294 162.500166609888,-74.4059899984033 162.49819733441,-74.4055220128915 162.496831053484,-74.4052556391741 162.495705568092,-74.4047839394009 162.495089031882,-74.4043554050903 162.495396323141,-74.4038547478392 162.496038259532,-74.4033072358668 162.497858280414,-74.4027091735979 162.499772137637,-74.4022695566756 162.501926501775,-74.4016246000055 162.503840108303,-74.4011849476254 162.505244814706,-74.4007021334346 162.508001556429,-74.4002587192978 162.511092682059,-74.3997683918044</coordinates></LinearRing></outerBoundaryIs></Polygon></MultiGeometry>
  </Placemark>
  <Placemark>
	<Style><LineStyle><color>ff0000ff</color></LineStyle><PolyStyle><fill>0</fill></PolyStyle></Style>
	<ExtendedData><SchemaData schemaUrl="#Glacier_free_cirques">
		<SimpleData name="Id">1262</SimpleData>
		<SimpleData name="Lat">-74.06460000000</SimpleData>
		<SimpleData name="lon">161.97300000000</SimpleData>
	</SchemaData></ExtendedData>
      <MultiGeometry><Polygon><outerBoundaryIs><LinearRing><coordinates>161.985093626867,-74.0595525336702 161.988896825384,-74.0598169450475 161.995672172591,-74.0601205221097 161.999891433605,-74.0604972528124 162.003955960043,-74.0612370364938 162.006196279033,-74.0616631488378 162.00761139855,-74.0620909906127 162.007562650321,-74.0632929135387 162.003821506527,-74.0652962981078 161.99359240333,-74.0686055882217 161.990134413859,-74.0689754803666 161.987340476173,-74.0694800290057 161.984621072096,-74.0696896006302 161.981398955123,-74.0696280268697 161.976935320989,-74.0694554774563 161.972390975705,-74.0693510186737 161.968516554287,-74.0696079839645 161.966131794031,-74.0699980755699 161.963492870507,-74.0701391882949 161.961598793978,-74.0703468816572 161.960201268375,-74.0705989702961 161.957146475357,-74.0706274092174 161.953756879142,-74.0704750185407 161.95078300756,-74.0704351852752 161.947555358107,-74.0701463382493 161.945644614551,-74.0696736353547 161.944138641212,-74.0688600406802 161.944537810389,-74.0682924156623 161.944764165846,-74.0674076423135 161.944661365888,-74.0665688214913 161.945060458097,-74.0660011985273 161.945297708143,-74.0655699254683 161.945033083308,-74.0648674580108 161.944358496323,-74.0642791160807 161.943910297047,-74.0628060099208 161.943068595403,-74.0621272679112 161.943138601806,-74.0616056019116 161.944870094452,-74.0615344286863 161.948260917916,-74.0613497997505 161.948662043774,-74.0613460829746 161.950884207201,-74.0610925517975 161.954508681392,-74.060813707086 161.95771757704,-74.0604222044047 161.96084550149,-74.0600988328042 161.965035116939,-74.059342544989 161.970470799589,-74.0589238871872 161.974261813491,-74.0587350771573 161.979454874364,-74.0585207406546 161.980316754057,-74.058534299524 161.985093626867,-74.0595525336702</coordinates></LinearRing></outerBoundaryIs></Polygon></MultiGeometry>
  </Placemark>
  <Placemark>
	<Style><LineStyle><color>ff0000ff</color></LineStyle><PolyStyle><fill>0</fill></PolyStyle></Style>
	<ExtendedData><SchemaData schemaUrl="#Glacier_free_cirques">
		<SimpleData name="Id">1283</SimpleData>
		<SimpleData name="Lat">-74.08910000000</SimpleData>
		<SimpleData name="lon">163.20400000000</SimpleData>
	</SchemaData></ExtendedData>
      <MultiGeometry><Polygon><outerBoundaryIs><LinearRing><coordinates>163.211990398635,-74.0855459753972 163.213714211869,-74.0862129445255 163.214862138189,-74.0869071384025 163.215434107251,-74.0876285666578 163.215406232882,-74.0881505629888 163.215251169797,-74.0890365404564 163.215799416631,-74.0895312993868 163.215795369004,-74.0902799702379 163.214964798315,-74.0910351732063 163.212830668251,-74.0919821501706 163.210247355174,-74.092592351957 163.208339382377,-74.0933333261557 163.205330496236,-74.093833382666 163.20317641261,-74.0938049133566 163.20109792062,-74.0937077717091 163.198343979077,-74.093479775712 163.196567966892,-74.0931079925736 163.195746330814,-74.0923657719644 163.194726536906,-74.0913074940264 163.194306580977,-74.0904487086017 163.193485190749,-74.0897064837284 163.193339111988,-74.0890951075909 163.193169555328,-74.0882570584809 163.192947912377,-74.0877143304375 163.193278877119,-74.0869177529267 163.195012120948,-74.0860875485872 163.196291798575,-74.0856692144324 163.199124737174,-74.0850799224785 163.201981073723,-74.0847172636672 163.206612497235,-74.0847262713204 163.208614327765,-74.0848920075239 163.211990398635,-74.0855459753972</coordinates></LinearRing></outerBoundaryIs></Polygon></MultiGeometry>
  </Placemark>
  <Placemark>
	<Style><LineStyle><color>ff0000ff</color></LineStyle><PolyStyle><fill>0</fill></PolyStyle></Style>
	<ExtendedData><SchemaData schemaUrl="#Glacier_free_cirques">
		<SimpleData name="Id">1284</SimpleData>
		<SimpleData name="Lat">-74.09150000000</SimpleData>
		<SimpleData name="lon">163.18700000000</SimpleData>
	</SchemaData></ExtendedData>
      <MultiGeometry><Polygon><outerBoundaryIs><LinearRing><coordinates>163.192150201514,-74.087198778163 163.193253712577,-74.0886730242738 163.193339111988,-74.0890951075909 163.193485190749,-74.0897064837284 163.194306580977,-74.0904487086017 163.194726536906,-74.0913074940264 163.195746330814,-74.0923657719644 163.196567966892,-74.0931079925736 163.198343979077,-74.093479775712 163.200096478084,-74.0936248682593 163.202222208334,-74.0941753712387 163.202420630774,-74.0944914216382 163.200186078308,-74.0952802515391 163.197502559163,-74.0957322736696 163.194795361342,-74.0959575841615 163.191837696683,-74.0961621233726 163.188081938276,-74.095851042554 163.184378621044,-74.0952445716458 163.181327639848,-74.0945422487251 163.178527265706,-74.0938606348822 163.176553786129,-74.0931726089993 163.176158023223,-74.0925404611419 163.175890416991,-74.0915443546494 163.175448247274,-74.0904588540325 163.176059606293,-74.0891610615828 163.177293517307,-74.08828948936 163.178527291467,-74.0874179116304 163.179958803256,-74.0868623944457 163.182239830089,-74.0865271442052 163.185370413502,-74.0864121325542 163.188373161048,-74.0866610360798 163.192150201514,-74.087198778163</coordinates></LinearRing></outerBoundaryIs></Polygon></MultiGeometry>
  </Placemark>
  <Placemark>
	<Style><LineStyle><color>ff0000ff</color></LineStyle><PolyStyle><fill>0</fill></PolyStyle></Style>
	<ExtendedData><SchemaData schemaUrl="#Glacier_free_cirques">
		<SimpleData name="Id">1285</SimpleData>
		<SimpleData name="Lat">-74.09650000000</SimpleData>
		<SimpleData name="lon">163.17600000000</SimpleData>
	</SchemaData></ExtendedData>
      <MultiGeometry><Polygon><outerBoundaryIs><LinearRing><coordinates>163.186754395874,-74.0958159792982 163.184088208061,-74.097243190868 163.181572921129,-74.098533085522 163.178812604347,-74.0990535149935 163.175475537643,-74.099601038756 163.172767357129,-74.0998260659209 163.170938674765,-74.0997493822673 163.169686590873,-74.0996455700722 163.168236721256,-74.0992256640455 163.168190431657,-74.0987722996841 163.168219894112,-74.0982502968334 163.168127324306,-74.0973435706471 163.168407154589,-74.0968423342854 163.16766239501,-74.0960313581295 163.168419769779,-74.0953449732104 163.169328532142,-74.0945213091422 163.171966271405,-74.0936162920883 163.173398579932,-74.0930608117984 163.17565740368,-74.0924989503681 163.176256960964,-74.0926984980887 163.176553786129,-74.0931726089993 163.178527265706,-74.0938606348822 163.181327639848,-74.0945422487251 163.184378621044,-74.0952445716458 163.185576721799,-74.0954407899091 163.186754395874,-74.0958159792982</coordinates></LinearRing></outerBoundaryIs></Polygon></MultiGeometry>
  </Placemark>
  <Placemark>
	<Style><LineStyle><color>ff0000ff</color></LineStyle><PolyStyle><fill>0</fill></PolyStyle></Style>
	<ExtendedData><SchemaData schemaUrl="#Glacier_free_cirques">
		<SimpleData name="Id">1286</SimpleData>
		<SimpleData name="Lat">-74.08260000000</SimpleData>
		<SimpleData name="lon">163.21600000000</SimpleData>
	</SchemaData></ExtendedData>
      <MultiGeometry><Polygon><outerBoundaryIs><LinearRing><coordinates>163.207663702189,-74.0805438629456 163.209971263062,-74.0796863292819 163.215450933353,-74.0799152971297 163.21905254579,-74.0803631834729 163.222729790451,-74.0807423522869 163.226180972053,-74.0813274283891 163.227404504531,-74.0819528880263 163.226801186549,-74.0825021495728 163.225395673268,-74.0832846492607 163.224415063024,-74.0841771921034 163.221507784085,-74.0848354819146 163.219001447969,-74.0853771254955 163.216296341919,-74.0856027090111 163.213066881542,-74.0855601671229 163.210115728364,-74.0850162971261 163.208817140414,-74.0844593831668 163.207745166446,-74.0836965091302 163.207126328749,-74.0825217281191 163.206630428778,-74.081731635557 163.207663702189,-74.0805438629456</coordinates></LinearRing></outerBoundaryIs></Polygon></MultiGeometry>
  </Placemark>
  <Placemark>
	<Style><LineStyle><color>ff0000ff</color></LineStyle><PolyStyle><fill>0</fill></PolyStyle></Style>
	<ExtendedData><SchemaData schemaUrl="#Glacier_free_cirques">
		<SimpleData name="Id">1289</SimpleData>
		<SimpleData name="Lat">-74.07370000000</SimpleData>
		<SimpleData name="lon">163.24700000000</SimpleData>
	</SchemaData></ExtendedData>
      <MultiGeometry><Polygon><outerBoundaryIs><LinearRing><coordinates>163.239124928371,-74.0740099846187 163.238853650473,-74.0730140026699 163.240582956822,-74.0721834475003 163.243487099371,-74.0715249117457 163.247364451794,-74.071470993818 163.249440290934,-74.0715676701851 163.251190819549,-74.0717123266966 163.252965706333,-74.0720836267528 163.254264835203,-74.0726402498589 163.254160805181,-74.0739795417118 163.254333457396,-74.0748175127706 163.252504990093,-74.0754901926652 163.250902211686,-74.0759568618565 163.248500353213,-74.0759081960851 163.245097966604,-74.075776818393 163.242822597734,-74.0753641000461 163.24002297475,-74.0746833413476 163.239124928371,-74.0740099846187</coordinates></LinearRing></outerBoundaryIs></Polygon></MultiGeometry>
  </Placemark>
  <Placemark>
	<Style><LineStyle><color>ff0000ff</color></LineStyle><PolyStyle><fill>0</fill></PolyStyle></Style>
	<ExtendedData><SchemaData schemaUrl="#Glacier_free_cirques">
		<SimpleData name="Id">1425</SimpleData>
		<SimpleData name="Lat">-73.38930000000</SimpleData>
		<SimpleData name="lon">162.81200000000</SimpleData>
	</SchemaData></ExtendedData>
      <MultiGeometry><Polygon><outerBoundaryIs><LinearRing><coordinates>162.804312402347,-73.3925492235362 162.802901876577,-73.3919015286183 162.801987329158,-73.3914691343171 162.800488052969,-73.3908368089621 162.799731351623,-73.3904263367524 162.799083849619,-73.3897132717037 162.799378047362,-73.3892397126037 162.79927374681,-73.3887308700153 162.798481680626,-73.3878488694165 162.797964782756,-73.3871161320357 162.817401278696,-73.3850896747234 162.819911252118,-73.3859985816744 162.821287648029,-73.3867447462313 162.82200482627,-73.3874950421296 162.822921329929,-73.388262955395 162.823747348767,-73.3887106451717 162.82477268558,-73.3891759487869 162.826073464571,-73.3897904744827 162.827080931571,-73.3908785941691 162.826157044097,-73.3917335688219 162.825327244389,-73.3920973240839 162.823424754365,-73.3922413753583 162.820525693267,-73.3922973060134 162.818623137818,-73.3924413117631 162.816644507156,-73.3924536838017 162.813883045942,-73.3925841386231 162.811980398821,-73.392728081394 162.810675626814,-73.3929248995563 162.808834572938,-73.3930118189158 162.807316134292,-73.3930023705918 162.806319635565,-73.3929141971972 162.804312402347,-73.3925492235362</coordinates></LinearRing></outerBoundaryIs></Polygon></MultiGeometry>
  </Placemark>
  <Placemark>
	<Style><LineStyle><color>ff0000ff</color></LineStyle><PolyStyle><fill>0</fill></PolyStyle></Style>
	<ExtendedData><SchemaData schemaUrl="#Glacier_free_cirques">
		<SimpleData name="Id">1447</SimpleData>
		<SimpleData name="Lat">-73.23250000000</SimpleData>
		<SimpleData name="lon">161.93600000000</SimpleData>
	</SchemaData></ExtendedData>
      <MultiGeometry><Polygon><outerBoundaryIs><LinearRing><coordinates>161.92568785706,-73.2336897638233 161.924741164942,-73.2322205124631 161.924801162185,-73.2319752427486 161.92498524709,-73.2314280119651 161.924383786434,-73.2308067715846 161.924828340158,-73.2302213538682 161.925272862415,-73.2296359360037 161.927805025504,-73.2289335625084 161.931643254285,-73.2282287490852 161.936868373341,-73.2282190277309 161.942038056575,-73.22864301736 161.945060767125,-73.2294293065313 161.946969376354,-73.2300479723576 161.948037218864,-73.2310265572811 161.948515916711,-73.2319497023934 161.949058686608,-73.2328161487489 161.947965944004,-73.2335914639094 161.946146991037,-73.234047572234 161.944460345864,-73.2345788461578 161.942188532858,-73.2352432297834 161.941351536593,-73.2357917212831 161.940578545913,-73.2362835125371 161.939604766898,-73.2365682335879 161.938050054157,-73.2371746417435 161.936157886442,-73.2373101990524 161.934261476504,-73.2372571581859 161.931382747323,-73.2371116201737 161.928559881487,-73.236532186776 161.926326550771,-73.23600821868 161.925139666642,-73.2355200485034 161.926037175752,-73.2347263539848 161.92568785706,-73.2336897638233</coordinates></LinearRing></outerBoundaryIs></Polygon></MultiGeometry>
  </Placemark>
  <Placemark>
	<Style><LineStyle><color>ff0000ff</color></LineStyle><PolyStyle><fill>0</fill></PolyStyle></Style>
	<ExtendedData><SchemaData schemaUrl="#Glacier_free_cirques">
		<SimpleData name="Id">1464</SimpleData>
		<SimpleData name="Lat">-73.15740000000</SimpleData>
		<SimpleData name="lon">161.81500000000</SimpleData>
	</SchemaData></ExtendedData>
      <MultiGeometry><Polygon><outerBoundaryIs><LinearRing><coordinates>161.819855581244,-73.1634350275686 161.815295705523,-73.1630637493299 161.812165604192,-73.1625774539286 161.809683455142,-73.1619017584166 161.807073054224,-73.1613393203288 161.801472698297,-73.1609312874242 161.799323117172,-73.1607264417631 161.797955229522,-73.1605960733172 161.796651622882,-73.1604090552583 161.795931637372,-73.1600893632057 161.795599859483,-73.1596183769289 161.794419674609,-73.15894097311 161.792781981186,-73.1580943974496 161.791018487054,-73.1575496311917 161.790686899202,-73.1570786396419 161.791069926477,-73.1565502677664 161.791972146922,-73.1559458812965 161.793396083108,-73.1554540177462 161.795205394029,-73.1546223113009 161.796168972676,-73.1537727261761 161.797651547493,-73.1528471092646 161.799655673508,-73.1520339920049 161.801924489889,-73.1515599206023 161.805624523676,-73.151159504103 161.809522461291,-73.1509661736169 161.813361778015,-73.1512064945497 161.833970233983,-73.1551767104099 161.835866172863,-73.1557963294024 161.83672728702,-73.1567567439165 161.837130459466,-73.1575480939954 161.838385703815,-73.1587342220808 161.838337104786,-73.1597336029038 161.837961704733,-73.1606391624417 161.836935739975,-73.1615456190872 161.835512571485,-73.1620378036764 161.832916481103,-73.1624184405486 161.829602538349,-73.1626680195754 161.824987339639,-73.1629192582792 161.822064114375,-73.1632059071255 161.819855581244,-73.1634350275686</coordinates></LinearRing></outerBoundaryIs></Polygon></MultiGeometry>
  </Placemark>
  <Placemark>
	<Style><LineStyle><color>ff0000ff</color></LineStyle><PolyStyle><fill>0</fill></PolyStyle></Style>
	<ExtendedData><SchemaData schemaUrl="#Glacier_free_cirques">
		<SimpleData name="Id">1528</SimpleData>
		<SimpleData name="Lat">-73.06840000000</SimpleData>
		<SimpleData name="lon">163.19000000000</SimpleData>
	</SchemaData></ExtendedData>
      <MultiGeometry><Polygon><outerBoundaryIs><LinearRing><coordinates>163.203949587717,-73.0644438114509 163.205607989426,-73.0663082393325 163.205603733697,-73.0670550572936 163.20461074844,-73.0680137946624 163.202628825505,-73.06918443798 163.202575673007,-73.0702258564996 163.201533540409,-73.0714791820888 163.200633187235,-73.0725955451213 163.199289242108,-73.0731498413811 163.196818705219,-73.0733061398067 163.193527782668,-73.073016602885 163.190942137908,-73.0727890711071 163.188591612937,-73.0725821946512 163.186099094096,-73.0725122407009 163.183442592173,-73.0723530858013 163.180102924045,-73.0723579169968 163.178457687015,-73.0722130158944 163.177118568271,-73.0720203321409 163.174533301624,-73.0717925852139 163.17233102449,-73.0707017477461 163.172101777464,-73.0699342153533 163.172249671194,-73.0690504536306 163.173080670319,-73.0680027003206 163.174545373632,-73.0670855340118 163.186745372227,-73.0639755344246 163.192530539795,-73.0635882683657 163.19633831558,-73.0636245854675 163.199862377616,-73.0639347438526 163.203949587717,-73.0644438114509</coordinates></LinearRing></outerBoundaryIs></Polygon></MultiGeometry>
  </Placemark>
  <Placemark>
	<Style><LineStyle><color>ff0000ff</color></LineStyle><PolyStyle><fill>0</fill></PolyStyle></Style>
	<ExtendedData><SchemaData schemaUrl="#Glacier_free_cirques">
		<SimpleData name="Id">1636</SimpleData>
		<SimpleData name="Lat">-74.39850000000</SimpleData>
		<SimpleData name="lon">163.66800000000</SimpleData>
	</SchemaData></ExtendedData>
      <MultiGeometry><Polygon><outerBoundaryIs><LinearRing><coordinates>163.673700205608,-74.3987253318628 163.673100417288,-74.3992762713685 163.673886411604,-74.4000859844253 163.674204462533,-74.4005597084068 163.673167639529,-74.4010014377548 163.671843760472,-74.4011962110509 163.669976898648,-74.4011238455922 163.663758568003,-74.4007083694483 163.662341988614,-74.4002227510571 163.661075562831,-74.3995993974327 163.659765032247,-74.3992716771478 163.659416629965,-74.3985711558822 163.660047709185,-74.3982470325902 163.661084722829,-74.3978053699237 163.661940787643,-74.3972746529419 163.663083562373,-74.3969908942797 163.664451302111,-74.3965005380666 163.665338081673,-74.3961965840698 163.666082246427,-74.3956889179206 163.66777326879,-74.3954912959671 163.669021734385,-74.3953654158586 163.669214056872,-74.3952908486142 163.670513049011,-74.3957821184891 163.672666172403,-74.3961014260611 163.673165048638,-74.3966641877127 163.673588997219,-74.3972958161657 163.673700205608,-74.3987253318628</coordinates></LinearRing></outerBoundaryIs></Polygon></MultiGeometry>
  </Placemark>
  <Placemark>
	<Style><LineStyle><color>ff0000ff</color></LineStyle><PolyStyle><fill>0</fill></PolyStyle></Style>
	<ExtendedData><SchemaData schemaUrl="#Glacier_free_cirques">
		<SimpleData name="Id">1694</SimpleData>
		<SimpleData name="Lat">-74.14110000000</SimpleData>
		<SimpleData name="lon">163.72000000000</SimpleData>
	</SchemaData></ExtendedData>
      <MultiGeometry><Polygon><outerBoundaryIs><LinearRing><coordinates>163.704018221352,-74.1368978562092 163.734532914661,-74.136720116496 163.736672583104,-74.1377873185478 163.737480185326,-74.1388229350223 163.738760033805,-74.1396720866655 163.739683288913,-74.1403433710955 163.739704268641,-74.141092109855 163.739693772717,-74.1416142196384 163.740186952635,-74.1421764920891 163.73915857326,-74.1431403894219 163.736765824597,-74.1438460808595 163.734163076619,-74.144236177506 163.731665066168,-74.1447840279485 163.729387421226,-74.1451253095855 163.726396289309,-74.145110795925 163.723079758976,-74.145144982814 163.719395431014,-74.145523333211 163.716834388032,-74.1456177375279 163.714242197064,-74.1454854744409 163.711177416393,-74.1455395849349 163.708081586826,-74.145367013641 163.705741355199,-74.1452547647928 163.703726622267,-74.1450937771676 163.702184658591,-74.1447463862524 163.700937299714,-74.1441236385819 163.700697278119,-74.14358139972 163.700469077873,-74.1425170518357 163.701131697448,-74.1418975269641 163.701689721789,-74.1411202015028 163.702530388887,-74.1405896371904 163.70311924173,-74.1400389451627 163.703529904135,-74.1393992910237 163.703909579167,-74.1385330030535 163.704018221352,-74.1368978562092</coordinates></LinearRing></outerBoundaryIs></Polygon></MultiGeometry>
  </Placemark>
  <Placemark>
	<Style><LineStyle><color>ff0000ff</color></LineStyle><PolyStyle><fill>0</fill></PolyStyle></Style>
	<ExtendedData><SchemaData schemaUrl="#Glacier_free_cirques">
		<SimpleData name="Id">1727</SimpleData>
		<SimpleData name="Lat">-74.03040000000</SimpleData>
		<SimpleData name="lon">164.77400000000</SimpleData>
	</SchemaData></ExtendedData>
      <MultiGeometry><Polygon><outerBoundaryIs><LinearRing><coordinates>164.776428501387,-74.0285947929038 164.779741684715,-74.0290658987549 164.780588030057,-74.0295751210581 164.780543679059,-74.0301662452731 164.779813681654,-74.0306317167625 164.7785125588,-74.0311287217179 164.777462707078,-74.0316445454329 164.77561257212,-74.0318775013771 164.772893799786,-74.0318967505062 164.770929070715,-74.0319724676806 164.768666937246,-74.0318029488484 164.767866879764,-74.0315200562118 164.76713529192,-74.0311679799538 164.767065701027,-74.0304196573693 164.770696068944,-74.0292055634648 164.776428501387,-74.0285947929038</coordinates></LinearRing></outerBoundaryIs></Polygon></MultiGeometry>
  </Placemark>
  <Placemark>
	<Style><LineStyle><color>ff0000ff</color></LineStyle><PolyStyle><fill>0</fill></PolyStyle></Style>
	<ExtendedData><SchemaData schemaUrl="#Glacier_free_cirques">
		<SimpleData name="Id">1790</SimpleData>
		<SimpleData name="Lat">-73.88970000000</SimpleData>
		<SimpleData name="lon">165.32400000000</SimpleData>
	</SchemaData></ExtendedData>
      <MultiGeometry><Polygon><outerBoundaryIs><LinearRing><coordinates>165.3224443042,-73.8880349778462 165.325571754526,-73.8881142140281 165.328568472448,-73.8883320800316 165.330988672892,-73.8888784497717 165.331768048654,-73.8897500878757 165.330983516901,-73.8905821652978 165.328896411736,-73.8910973074288 165.326571231247,-73.8912987628322 165.323930801914,-73.8915513705854 165.321682848523,-73.8913879233892 165.319815571451,-73.8911039439584 165.317894921567,-73.8905937743168 165.316166641444,-73.8900174696751 165.316379078165,-73.8893720697152 165.315733694015,-73.8887584997879 165.317241756688,-73.8881752078024 165.318752035854,-73.8879886993658 165.3224443042,-73.8880349778462</coordinates></LinearRing></outerBoundaryIs></Polygon></MultiGeometry>
  </Placemark>
  <Placemark>
	<Style><LineStyle><color>ff0000ff</color></LineStyle><PolyStyle><fill>0</fill></PolyStyle></Style>
	<ExtendedData><SchemaData schemaUrl="#Glacier_free_cirques">
		<SimpleData name="Id">1941</SimpleData>
		<SimpleData name="Lat">-74.48600000000</SimpleData>
		<SimpleData name="lon">162.61400000000</SimpleData>
	</SchemaData></ExtendedData>
      <MultiGeometry><Polygon><outerBoundaryIs><LinearRing><coordinates>162.620616671766,-74.4838328712332 162.621535191326,-74.4838836388064 162.623583704969,-74.4840552154171 162.62483064876,-74.4841596437896 162.626316949863,-74.4843102777541 162.628053579211,-74.4846650558539 162.629461852047,-74.4849661541524 162.629645039805,-74.4854787372652 162.629232540525,-74.4859152835974 162.629076303922,-74.4862162572249 162.62890315402,-74.486699013388 162.628485122401,-74.487056587326 162.627638052171,-74.4876137890072 162.626523643917,-74.488148613389 162.625342477875,-74.4885731634001 162.624389738934,-74.4888859775321 162.623503630156,-74.4893090576241 162.622617472463,-74.4897321344585 162.621748261883,-74.4899734247242 162.620494731969,-74.4902087060443 162.618935107412,-74.4902874871145 162.617726445226,-74.4903171319748 162.615955285562,-74.4903258312943 162.613961814598,-74.4901065061906 162.612497575465,-74.4898529750426 162.611623744498,-74.4895965494578 162.610922736774,-74.4892760770703 162.609743031152,-74.4888631397343 162.608502207113,-74.4884188948033 162.607628524719,-74.4881624537574 162.606637885686,-74.4879223782321 162.605614010794,-74.4876271606951 162.6047683287,-74.4873468731592 162.60323915816,-74.486564306307 162.602510556003,-74.4862676435182 162.602049184399,-74.4859933838769 162.601526672469,-74.48568782013 162.600536288863,-74.4854477177358 162.599662908998,-74.4851912459336 162.598822794855,-74.4849899090001 162.598043848785,-74.4848198730938 162.597009715828,-74.4843666715679 162.596342478282,-74.4841012937391 162.596087300282,-74.4838181301428 162.595982318858,-74.483573742102 162.59607804207,-74.4832414898265 162.596351854926,-74.4829241793092 162.596926017349,-74.4826844186447 162.597739387611,-74.4824909011526 162.598858426047,-74.4824538999544 162.600089770093,-74.4824081370975 162.601515016155,-74.4824703964419 162.603898195351,-74.4825950485135 162.606713048306,-74.4828310788907 162.610711913758,-74.4830158897922 162.612271949042,-74.4829836665979 162.613831847963,-74.483028839017 162.615729927418,-74.4831617273228 162.617243922485,-74.48328858755 162.61825688269,-74.4834258029569 162.619125043992,-74.4836032260621 162.620616671766,-74.4838328712332</coordinates></LinearRing></outerBoundaryIs></Polygon></MultiGeometry>
  </Placemark>
  <Placemark>
	<Style><LineStyle><color>ff0000ff</color></LineStyle><PolyStyle><fill>0</fill></PolyStyle></Style>
	<ExtendedData><SchemaData schemaUrl="#Glacier_free_cirques">
		<SimpleData name="Id">2158</SimpleData>
		<SimpleData name="Lat">-76.54440000000</SimpleData>
		<SimpleData name="lon">159.33500000000</SimpleData>
	</SchemaData></ExtendedData>
      <MultiGeometry><Polygon><outerBoundaryIs><LinearRing><coordinates>159.344258011786,-76.5422488755286 159.344814325473,-76.5422977008961 159.345357403597,-76.5424260480291 159.346145964138,-76.5427238576275 159.346587133938,-76.5429508357487 159.346420596261,-76.5432320648118 159.346051734851,-76.5434955405252 159.345638898575,-76.5437148157483 159.344757580853,-76.5439736663009 159.34220296726,-76.5446235800451 159.338595739319,-76.545530752194 159.337384074132,-76.5459219839185 159.335558651196,-76.5462996856994 159.334861114469,-76.5464805269101 159.333782823699,-76.546789326226 159.332439119491,-76.5470479270759 159.331849340921,-76.5471978808546 159.331234709112,-76.5472918569465 159.330708827236,-76.5473667264598 159.33025928104,-76.5473945017413 159.329544373919,-76.5473720791199 159.328665290786,-76.5473083402619 159.328229089041,-76.5472565889436 159.327856826632,-76.5471297561812 159.327541832807,-76.5469676037082 159.32742251298,-76.5468629812424 159.327430127976,-76.5467157088066 159.327437742803,-76.5465684364134 159.327558936971,-76.5464580367757 159.327667717562,-76.5463196488175 159.32764956914,-76.5462239109165 159.327404267808,-76.5460544276722 159.327348890023,-76.5458747249705 159.32743858259,-76.5457481102908 159.327668543187,-76.5454993230977 159.327714323992,-76.5453285049802 159.327678029438,-76.5451370295773 159.32755872492,-76.5450324075564 159.327224699861,-76.5448820283638 159.327035739111,-76.5447847368693 159.326689318229,-76.5446063688015 159.326614871791,-76.5444384393853 159.326844825172,-76.5441896536063 159.327111994465,-76.5440248322867 159.327625355515,-76.5439219827974 159.328119626547,-76.5438309052923 159.328664465076,-76.5437442687604 159.329158722426,-76.5436531892006 159.329830441846,-76.5435238994969 159.330078481195,-76.543370848329 159.330307435543,-76.5432295701473 159.330682351459,-76.5430338672879 159.330980943683,-76.5428852568756 159.331291945069,-76.5427646340492 159.331545708641,-76.5426793306806 159.332141048937,-76.5425971279872 159.332712441317,-76.5423514380808 159.333087297268,-76.542155731898 159.33354331595,-76.5420881905723 159.334315169175,-76.5420752809346 159.335150014236,-76.5420947971533 159.336218642228,-76.542148286162 159.336813066504,-76.5421735823574 159.337970421346,-76.5422079566686 159.33931280843,-76.5421804112597 159.341593172529,-76.5422200504177 159.342631141413,-76.542198980213 159.344258011786,-76.5422488755286</coordinates></LinearRing></outerBoundaryIs></Polygon></MultiGeometry>
  </Placemark>
  <Placemark>
	<Style><LineStyle><color>ff0000ff</color></LineStyle><PolyStyle><fill>0</fill></PolyStyle></Style>
	<ExtendedData><SchemaData schemaUrl="#Glacier_free_cirques">
		<SimpleData name="Id">2162</SimpleData>
		<SimpleData name="Lat">-76.68420000000</SimpleData>
		<SimpleData name="lon">159.86300000000</SimpleData>
	</SchemaData></ExtendedData>
      <MultiGeometry><Polygon><outerBoundaryIs><LinearRing><coordinates>159.86149398126,-76.6805145231773 159.86395522814,-76.680521426178 159.86571571666,-76.68060315389 159.869305187737,-76.6809064076072 159.871912139314,-76.6814617451863 159.872724343194,-76.6818654729399 159.873955485759,-76.6823715976963 159.876281021838,-76.6831041616969 159.877264778335,-76.6838574621128 159.876838001678,-76.6844916803817 159.876462093144,-76.6847280462559 159.87541948735,-76.6851092062164 159.874530552869,-76.6853022628938 159.873500596079,-76.6855839520853 159.872201337461,-76.6859434440375 159.87117998305,-76.6864939685 159.870312353178,-76.6868563922005 159.869726755778,-76.6870415458614 159.868649544594,-76.6873527605007 159.867841602866,-76.6875861685429 159.866918170834,-76.687709279974 159.865913482815,-76.6877920126666 159.862984869558,-76.6877122541647 159.860778796912,-76.6877270098029 159.859517554334,-76.6877880483117 159.857871530904,-76.6878165739001 159.856670190352,-76.6877485928862 159.853720394109,-76.6874993422196 159.852091906548,-76.6870600590859 159.851664733311,-76.6866887765079 159.851250502526,-76.6862180313918 159.851092762101,-76.685768964274 159.851076177408,-76.6852312746778 159.851093722115,-76.6847635065063 159.851756957181,-76.6839816272761 159.852603679789,-76.683449888261 159.853052819064,-76.6829850947838 159.853373725777,-76.6825094631351 159.85366881735,-76.6822327543073 159.854596517234,-76.6817413891838 159.855182091714,-76.6815562730718 159.856002765974,-76.6812234475615 159.856729359056,-76.6809497030873 159.85787463576,-76.680778382741 159.85919508326,-76.6805883498096 159.86149398126,-76.6805145231773</coordinates></LinearRing></outerBoundaryIs></Polygon></MultiGeometry>
  </Placemark>
  <Placemark>
	<Style><LineStyle><color>ff0000ff</color></LineStyle><PolyStyle><fill>0</fill></PolyStyle></Style>
	<ExtendedData><SchemaData schemaUrl="#Glacier_free_cirques">
		<SimpleData name="Id">2163</SimpleData>
		<SimpleData name="Lat">-76.68970000000</SimpleData>
		<SimpleData name="lon">159.87600000000</SimpleData>
	</SchemaData></ExtendedData>
      <MultiGeometry><Polygon><outerBoundaryIs><LinearRing><coordinates>159.870257158353,-76.6876225534944 159.871556635226,-76.6872630705169 159.873591349012,-76.6868986289359 159.87491218247,-76.6867085102579 159.876489495361,-76.6865400367334 159.878148035176,-76.6864119245196 159.879781136015,-76.6864827284136 159.882359084367,-76.686599737157 159.884351692401,-76.6869019072432 159.885233242916,-76.6874454317032 159.885798664911,-76.6880963232481 159.885415475429,-76.6890693235212 159.884407102126,-76.6895204411789 159.883749239928,-76.6899341052474 159.883313626202,-76.6902994959067 159.882993609345,-76.6907751733833 159.882391573252,-76.6914281342991 159.881617932928,-76.691731506447 159.880681637369,-76.6919541347043 159.878808951455,-76.6923993809396 159.877462150507,-76.6927884517789 159.876350368892,-76.6930297848919 159.875601979091,-76.6931342098327 159.874468610179,-76.6932061513436 159.872706385579,-76.6931244835935 159.871936470184,-76.69305951397 159.871307653561,-76.6929059063919 159.870469254177,-76.6927010938878 159.868805325422,-76.6921919965075 159.867547862426,-76.6918847645061 159.86691915289,-76.6917311461917 159.865648962863,-76.6915233687687 159.864729482574,-76.6912781617522 159.864323207031,-76.6910762813916 159.86430181717,-76.6909068978227 159.864643904253,-76.6906006276748 159.864926121168,-76.6904233646766 159.865558969458,-76.6902086771351 159.865935229426,-76.6899723252108 159.86627725437,-76.6896660533771 159.866606457784,-76.6894592447375 159.867089532298,-76.6890643397659 159.867585375505,-76.6885699707847 159.868816556357,-76.6880706633301 159.870257158353,-76.6876225534944</coordinates></LinearRing></outerBoundaryIs></Polygon></MultiGeometry>
  </Placemark>
  <Placemark>
	<Style><LineStyle><color>ff0000ff</color></LineStyle><PolyStyle><fill>0</fill></PolyStyle></Style>
	<ExtendedData><SchemaData schemaUrl="#Glacier_free_cirques">
		<SimpleData name="Id">2164</SimpleData>
		<SimpleData name="Lat">-76.68220000000</SimpleData>
		<SimpleData name="lon">159.88900000000</SimpleData>
	</SchemaData></ExtendedData>
      <MultiGeometry><Polygon><outerBoundaryIs><LinearRing><coordinates>159.875309363916,-76.6797825793734 159.876441252707,-76.6793754870923 159.877113994187,-76.6791809604174 159.878185458508,-76.6789642518541 159.879032660588,-76.6788123830615 159.879324574225,-76.6787811806547 159.880744989957,-76.6786497853123 159.881125729589,-76.6784864521124 159.881730666426,-76.6782582719155 159.882317582541,-76.6778889422725 159.882826216623,-76.6775688556771 159.883908009532,-76.6772692381698 159.885046899737,-76.6770861413562 159.886670164491,-76.67705563313 159.888457412087,-76.6771506551491 159.891448279498,-76.6774030948254 159.894197000893,-76.67757920936 159.896208497989,-76.6776093179114 159.89811317906,-76.6776303980069 159.899832853166,-76.6776917016312 159.90086203661,-76.6778064389124 159.901820824145,-76.6781944547183 159.903845408113,-76.6789794859038 159.904392617542,-76.6797795195923 159.904397814676,-76.6803104726313 159.903936496854,-76.6808300131943 159.903524673231,-76.6812420414364 159.903063288503,-76.6817615813266 159.902388136125,-76.6822631000879 159.902150853031,-76.6827177734602 159.901233213993,-76.6831430074342 159.900818535236,-76.6838619549052 159.900463833792,-76.6843905037714 159.900205532663,-76.6850109510688 159.89978300227,-76.6855058635055 159.899360440191,-76.6860007757034 159.898781360638,-76.6865941877977 159.898048493324,-76.6869791751699 159.896741940568,-76.6873437212596 159.895484935496,-76.6876007490174 159.893742991467,-76.6877051883158 159.892196708005,-76.687686495296 159.89130235413,-76.6876389983539 159.890087305889,-76.6875644509271 159.886958661877,-76.6872447091497 159.885871665685,-76.6870133848668 159.885027082452,-76.6868583557616 159.883929591554,-76.6867099097411 159.882978163536,-76.6865458552929 159.88184156891,-76.6864220226751 159.881093376348,-76.6863588861038 159.879917659641,-76.6862596669601 159.879073194574,-76.6861046178673 159.878346223194,-76.6858757006569 159.877416125805,-76.6855458529556 159.876660659695,-76.6852586666383 159.876507286614,-76.6850502300629 159.876458702654,-76.6847292858071 159.876462093144,-76.6847280462559 159.876838001678,-76.6844916803817 159.877264778335,-76.6838574621128 159.876826664909,-76.6835219926711 159.876209573764,-76.6828747131704 159.875842534183,-76.6826482336584 159.875115809135,-76.6824193085546 159.874495955175,-76.6821994038843 159.874061274077,-76.6819392786274 159.873501858487,-76.6815289802052 159.873505191588,-76.6812220600969 159.873693662944,-76.6808749213945 159.874302151986,-76.6803398386302 159.875309363916,-76.6797825793734</coordinates></LinearRing></outerBoundaryIs></Polygon></MultiGeometry>
  </Placemark>
  <Placemark>
	<Style><LineStyle><color>ff0000ff</color></LineStyle><PolyStyle><fill>0</fill></PolyStyle></Style>
	<ExtendedData><SchemaData schemaUrl="#Glacier_free_cirques">
		<SimpleData name="Id">2166</SimpleData>
		<SimpleData name="Lat">-76.69660000000</SimpleData>
		<SimpleData name="lon">159.83000000000</SimpleData>
	</SchemaData></ExtendedData>
      <MultiGeometry><Polygon><outerBoundaryIs><LinearRing><coordinates>159.833846228679,-76.6953082742515 159.835654017413,-76.6955101391268 159.836933285322,-76.6956427959116 159.83754617105,-76.6957926617239 159.837843090947,-76.6959403328622 159.83778004863,-76.6961801515655 159.837563773509,-76.6963825041087 159.837184728063,-76.6966201289013 159.836933976357,-76.6968440833108 159.836451521183,-76.6971465138362 159.83574687894,-76.6974546803428 159.834957896918,-76.6976821731081 159.833827945097,-76.6978563281045 159.832475787271,-76.6980362118554 159.830506860234,-76.6983355599199 159.827993886821,-76.6984418016937 159.82692703043,-76.6983761082593 159.824358587229,-76.6981834224525 159.824052162011,-76.6981084731441 159.823552385922,-76.6978210337445 159.8233590378,-76.6976085439577 159.823303632154,-76.6973096527823 159.82327310275,-76.6970618998293 159.823370895521,-76.6968004840692 159.82349355811,-76.6965902063952 159.823813494273,-76.6963230649139 159.823748477695,-76.6960969128532 159.823871127722,-76.6958866352825 159.823899943016,-76.6956684206015 159.824210245556,-76.6954740172708 159.824846100097,-76.6952090855582 159.825694461701,-76.6950111629934 159.826814688911,-76.6949097840995 159.827293411638,-76.6948767256403 159.828626159921,-76.6948423476853 159.830161884581,-76.6949477077354 159.83132231036,-76.6950213212299 159.831979127519,-76.6950768607858 159.833846228679,-76.6953082742515</coordinates></LinearRing></outerBoundaryIs></Polygon></MultiGeometry>
  </Placemark>
  <Placemark>
	<Style><LineStyle><color>ff0000ff</color></LineStyle><PolyStyle><fill>0</fill></PolyStyle></Style>
	<ExtendedData><SchemaData schemaUrl="#Glacier_free_cirques">
		<SimpleData name="Id">2167</SimpleData>
		<SimpleData name="Lat">-76.67630000000</SimpleData>
		<SimpleData name="lon">159.85900000000</SimpleData>
	</SchemaData></ExtendedData>
      <MultiGeometry><Polygon><outerBoundaryIs><LinearRing><coordinates>159.856508282737,-76.6710363554674 159.858917259815,-76.6714625946658 159.860932414705,-76.671833246294 159.861357574787,-76.6718692015687 159.862987370565,-76.6721182533831 159.863860399299,-76.6722365655881 159.865042415078,-76.6724032436345 159.865606503674,-76.6724731808772 159.866533442574,-76.6726182831597 159.867930993763,-76.6728921443151 159.869776527955,-76.6732483476821 159.870439955401,-76.6734378904536 159.871335843409,-76.6736025855913 159.872294095104,-76.6737280560841 159.87328353441,-76.6738339120484 159.873878896359,-76.673884219836 159.87506963386,-76.6739848311468 159.876019505529,-76.6741763069918 159.876853182646,-76.6743802049247 159.877902463293,-76.6746912875726 159.879422577053,-76.6751311070669 159.879536261318,-76.6753631481718 159.879641523519,-76.6756612093027 159.87968446072,-76.6759984940721 159.879596850906,-76.6762357776799 159.879446905064,-76.676512284856 159.878948228688,-76.6768260723124 159.878974291183,-76.6772953982855 159.8788301961,-76.6777503545754 159.87849318787,-76.6781445322721 159.87819576786,-76.6784530778645 159.877830122628,-76.6786223972418 159.87746446802,-76.6787917161375 159.877223506492,-76.6788825883627 159.876781192573,-76.6789787003467 159.876043988401,-76.6791388852778 159.875306766345,-76.6792990680728 159.87468579534,-76.6794468240292 159.874405166823,-76.6796233252131 159.874201165171,-76.6798730331836 159.873912063573,-76.6801155543216 159.87394060022,-76.6803404134309 159.873659942752,-76.6805169140824 159.873254535384,-76.6807718590162 159.872463278997,-76.6809052357129 159.87128618375,-76.6809170403935 159.870117563482,-76.6808628191717 159.868841149881,-76.6807549942428 159.867479665018,-76.6806399737875 159.865553768603,-76.680455008718 159.863293243603,-76.6804197174786 159.861551773378,-76.6803615324747 159.859909553333,-76.6804229572816 159.858267318012,-76.6804843712481 159.856486106631,-76.6805117798546 159.854449634907,-76.6805175954259 159.852645759462,-76.6804985655325 159.850649080962,-76.6804187217639 159.84860715238,-76.6802460389814 159.846287418095,-76.6800053391908 159.844308063582,-76.6797934058169 159.842368616385,-76.6794958303706 159.840956910053,-76.6791093907246 159.839908148883,-76.6787981494495 159.838984362235,-76.678408477024 159.838709875556,-76.6780959995602 159.838895216853,-76.6775554408136 159.839644691003,-76.6770848793104 159.840581458595,-76.6764966748634 159.841362034524,-76.6760065023116 159.842361087181,-76.675379078555 159.84370020968,-76.674780440051 159.844940157513,-76.6740621685612 159.845876475008,-76.6734739476416 159.846197154015,-76.6732118548495 159.846410172499,-76.6728961546611 159.846810414984,-76.6724628096027 159.846915763426,-76.6720935025384 159.847437640165,-76.6718261931425 159.84816932393,-76.671487647872 159.849071012055,-76.671163491084 159.850017907532,-76.6709321522612 159.850848555579,-76.6707132233284 159.851755632152,-76.6705675043337 159.852699400356,-76.6705806209292 159.853920869495,-76.6706617247597 159.856508282737,-76.6710363554674</coordinates></LinearRing></outerBoundaryIs></Polygon></MultiGeometry>
  </Placemark>
  <Placemark>
	<Style><LineStyle><color>ff0000ff</color></LineStyle><PolyStyle><fill>0</fill></PolyStyle></Style>
	<ExtendedData><SchemaData schemaUrl="#Glacier_free_cirques">
		<SimpleData name="Id">2168</SimpleData>
		<SimpleData name="Lat">-76.69740000000</SimpleData>
		<SimpleData name="lon">159.81800000000</SimpleData>
	</SchemaData></ExtendedData>
      <MultiGeometry><Polygon><outerBoundaryIs><LinearRing><coordinates>159.822163853049,-76.6952041918114 159.822920429414,-76.695268197411 159.823204527318,-76.695305410631 159.823332144692,-76.6953689247126 159.823531779045,-76.6955307876604 159.823529656341,-76.6956755832068 159.823554275045,-76.6958753591141 159.823375002397,-76.6962028633624 159.823290528133,-76.6963275136653 159.823118536209,-76.6964711203342 159.823042262025,-76.6966623627123 159.823021596779,-76.6968187702175 159.82313372972,-76.6969995902626 159.82312127,-76.6972225900458 159.823156217825,-76.697344162742 159.823217909683,-76.6975207159952 159.823220949326,-76.697626410153 159.823301181509,-76.6977913518032 159.823349504922,-76.6979404148918 159.82349872872,-76.6980980117748 159.823420326292,-76.6984340512044 159.82336775042,-76.6985745806765 159.823232809,-76.6986949646313 159.823047412839,-76.698811081579 159.822580873274,-76.698995678989 159.822382095523,-76.6990843051228 159.82192587814,-76.6991906972974 159.821570560682,-76.6993056232201 159.821164783046,-76.6994162813127 159.820878449892,-76.6995238620785 159.820509746076,-76.6996112960557 159.819870220396,-76.6996890030284 159.819267776081,-76.6997434855146 159.818689052181,-76.6997472531457 159.81733197874,-76.6995929152753 159.816819271708,-76.6994836407664 159.816069876346,-76.6992357176267 159.815251511855,-76.6989951349249 159.81428639167,-76.6988544071278 159.813689795114,-76.6987180086527 159.813214248587,-76.6985855049294 159.812656364984,-76.6984328512985 159.812424921805,-76.6982550987127 159.812307726393,-76.6981133751593 159.812378966277,-76.6979612372777 159.812482101853,-76.6978249794029 159.812608980276,-76.6976380089073 159.812722505301,-76.6974235475897 159.812615708894,-76.6972036210113 159.81262834623,-76.696980621766 159.812792306401,-76.696770429749 159.813269294638,-76.6965076481726 159.813672086165,-76.6962913095605 159.814345602971,-76.6960847030969 159.81514370762,-76.6958359193364 159.815854261399,-76.6956060869157 159.816822160147,-76.6953584920621 159.817962867959,-76.6952177800225 159.819231146849,-76.6951405789493 159.820470527617,-76.6951531862362 159.821439185691,-76.6951560626709 159.822163853049,-76.6952041918114</coordinates></LinearRing></outerBoundaryIs></Polygon></MultiGeometry>
  </Placemark>
  <Placemark>
	<Style><LineStyle><color>ff0000ff</color></LineStyle><PolyStyle><fill>0</fill></PolyStyle></Style>
	<ExtendedData><SchemaData schemaUrl="#Glacier_free_cirques">
		<SimpleData name="Id">2172</SimpleData>
		<SimpleData name="Lat">-76.71170000000</SimpleData>
		<SimpleData name="lon">159.76000000000</SimpleData>
	</SchemaData></ExtendedData>
      <MultiGeometry><Polygon><outerBoundaryIs><LinearRing><coordinates>159.766506033728,-76.7117750117189 159.766592998433,-76.7120466200078 159.766459744524,-76.7122275001524 159.766452372044,-76.7123950270605 159.766444999378,-76.7125625540231 159.766398856742,-76.7127868497356 159.766246130071,-76.7131102111221 159.766028093967,-76.7133439624981 159.765773789866,-76.7135025754811 159.765112744263,-76.7136867744463 159.764214491941,-76.7137908153141 159.763236317799,-76.7139121028437 159.762146852053,-76.713939876945 159.761377023741,-76.7138986494096 159.760771902292,-76.7137873011909 159.760166791075,-76.7136759515272 159.758975861265,-76.7135389608885 159.757876939462,-76.7134097629625 159.757276760088,-76.71326278624 159.756894476297,-76.7131102584665 159.756405869867,-76.7128285981011 159.755774426489,-76.7125708583364 159.754719332731,-76.7123492597081 159.75406118738,-76.7121733292177 159.75350709243,-76.7120302436365 159.752962811853,-76.7118159170074 159.752137743892,-76.7116138080101 159.751600655936,-76.7114601451237 159.751051523829,-76.7112814344189 159.751003297565,-76.7111812475979 159.751018016056,-76.7110743880804 159.751061753056,-76.7109820021386 159.751040302058,-76.7108000026058 159.751197865873,-76.7106692245552 159.751573268371,-76.7105329014706 159.751919644669,-76.7103821044224 159.752072291792,-76.7102869457229 159.75313999788,-76.7100772167653 159.75381309039,-76.7099180973659 159.754425499495,-76.7098619358644 159.755095944615,-76.7098347189707 159.75578334404,-76.7097969268393 159.756398022358,-76.7098370465868 159.757714461445,-76.7099606998025 159.758771998462,-76.7100503786761 159.759655391695,-76.710053217977 159.760313762626,-76.7100009408042 159.761482792683,-76.7099559257729 159.762136275871,-76.709939263755 159.762951856401,-76.7099843868433 159.764108604662,-76.7101425055516 159.764708718106,-76.7102894649244 159.765306326146,-76.7105683290999 159.765608748285,-76.7107380937427 159.76582642607,-76.7109607288012 159.766194155567,-76.7112201026502 159.766506033728,-76.7117750117189</coordinates></LinearRing></outerBoundaryIs></Polygon></MultiGeometry>
  </Placemark>
  <Placemark>
	<Style><LineStyle><color>ff0000ff</color></LineStyle><PolyStyle><fill>0</fill></PolyStyle></Style>
	<ExtendedData><SchemaData schemaUrl="#Glacier_free_cirques">
		<SimpleData name="Id">2173</SimpleData>
		<SimpleData name="Lat">-76.72910000000</SimpleData>
		<SimpleData name="lon">159.66000000000</SimpleData>
	</SchemaData></ExtendedData>
      <MultiGeometry><Polygon><outerBoundaryIs><LinearRing><coordinates>159.652314123202,-76.7261180720699 159.654373397426,-76.7258683403829 159.656518232097,-76.7256258852803 159.659084504175,-76.7256654282875 159.662681481702,-76.7259716902513 159.665659943776,-76.726359481996 159.668898603806,-76.7269483537395 159.670135668259,-76.7273892224486 159.672178614101,-76.7280552545286 159.673174675488,-76.7287664338001 159.673352262618,-76.7291395056392 159.673196705004,-76.7294171195829 159.672688903806,-76.7297318891886 159.672073206244,-76.7299927356253 159.671136969816,-76.7302710611932 159.670318115974,-76.7305369994024 159.669861059399,-76.730699476682 159.669245260484,-76.7309603166329 159.668670747082,-76.7311351753725 159.66815015158,-76.7313369949475 159.667321601928,-76.7316692311244 159.666309034846,-76.7318739423957 159.665007624669,-76.7320764501209 159.663845788768,-76.7323132052785 159.661376452385,-76.7323939450535 159.659707075038,-76.7323413726593 159.657834578801,-76.7322938742882 159.656326966576,-76.7323221723576 159.654905029402,-76.7323577554327 159.653235682525,-76.7323051397545 159.651693452261,-76.7321738309583 159.651071579298,-76.7320761276256 159.650351571607,-76.7318581842434 159.649844370277,-76.7315688538365 159.649143731717,-76.7312182941883 159.648445916783,-76.7310469819817 159.647865566262,-76.7308632944428 159.64710146105,-76.7305520694261 159.646988154954,-76.7301396382832 159.647283819693,-76.7298963035586 159.647674800127,-76.7295939589584 159.64811964644,-76.7293185802435 159.648136192906,-76.7290067193843 159.64787644718,-76.7288055816788 159.647883333994,-76.7285600272134 159.647988315593,-76.7284347115208 159.64866795863,-76.7281345854246 159.648973206089,-76.7278249436406 159.649376540951,-76.7276355395922 159.649799172898,-76.7273135229801 159.650307428254,-76.7269988014682 159.650625075507,-76.7268021000956 159.651038002739,-76.7265463878193 159.652314123202,-76.7261180720699</coordinates></LinearRing></outerBoundaryIs></Polygon></MultiGeometry>
  </Placemark>
  <Placemark>
	<Style><LineStyle><color>ff0000ff</color></LineStyle><PolyStyle><fill>0</fill></PolyStyle></Style>
	<ExtendedData><SchemaData schemaUrl="#Glacier_free_cirques">
		<SimpleData name="Id">2176</SimpleData>
		<SimpleData name="Lat">-76.73140000000</SimpleData>
		<SimpleData name="lon">159.56400000000</SimpleData>
	</SchemaData></ExtendedData>
      <MultiGeometry><Polygon><outerBoundaryIs><LinearRing><coordinates>159.55713342712,-76.7286054098803 159.55746394905,-76.7282142028003 159.558028540958,-76.7278663393777 159.558692728516,-76.727457086959 159.559180317725,-76.7272191614453 159.559812874525,-76.7270169506879 159.560555540233,-76.7266843350552 159.561399437574,-76.7264769097534 159.562175232324,-76.7261238266827 159.564343226016,-76.72591320466 159.564821875855,-76.725930864605 159.566238593973,-76.7263084498426 159.570016143041,-76.729171761897 159.571517444214,-76.7301857051625 159.573017146291,-76.7310130585405 159.573688386261,-76.7313500949465 159.574237330242,-76.7316999733906 159.574630774902,-76.7320831596705 159.574470351285,-76.7327452344655 159.573930575717,-76.7333282732751 159.57322474214,-76.7340136358874 159.572920948196,-76.7348265880203 159.57275857758,-76.7353020808366 159.572028014683,-76.7357523064858 159.571407501114,-76.7360721198644 159.570306125964,-76.7361876982792 159.569470442756,-76.7361395564737 159.567730906577,-76.7358976082254 159.566248413784,-76.7357475369387 159.5653568346,-76.7356712931913 159.564119146274,-76.7354955305369 159.563225904326,-76.7352326947589 159.562322183964,-76.7350388718508 159.561441194323,-76.7348935983024 159.559768420347,-76.7346106685308 159.558775648601,-76.7344092064915 159.557693764231,-76.7342001133503 159.557057620257,-76.7340291533669 159.556164619016,-76.7337662930741 159.555082829038,-76.7335571888782 159.55388926483,-76.7332918984128 159.55339824971,-76.7331566487907 159.55316253204,-76.7329267165126 159.553049183067,-76.732683950915 159.553233352992,-76.7320704430519 159.553006671372,-76.7315849127956 159.552949230618,-76.7313702387174 159.552645557126,-76.7309946478354 159.552687803062,-76.7307185879743 159.552908276723,-76.7304577861217 159.553029069435,-76.7302583702677 159.553361306517,-76.7300537499394 159.553660311056,-76.7298695913355 159.554114859723,-76.7296521366755 159.555147814875,-76.7293909733298 159.556002513713,-76.7291145503508 159.556446457502,-76.7289661066107 159.55713342712,-76.7286054098803</coordinates></LinearRing></outerBoundaryIs></Polygon></MultiGeometry>
  </Placemark>
  <Placemark>
	<Style><LineStyle><color>ff0000ff</color></LineStyle><PolyStyle><fill>0</fill></PolyStyle></Style>
	<ExtendedData><SchemaData schemaUrl="#Glacier_free_cirques">
		<SimpleData name="Id">2178</SimpleData>
		<SimpleData name="Lat">-76.75670000000</SimpleData>
		<SimpleData name="lon">159.55200000000</SimpleData>
	</SchemaData></ExtendedData>
      <MultiGeometry><Polygon><outerBoundaryIs><LinearRing><coordinates>159.53571953478,-76.7530745689662 159.537260529183,-76.7524165522202 159.537876061721,-76.7520383888771 159.538456676261,-76.7515854383767 159.539484511814,-76.7512425465419 159.540770819371,-76.7510294647789 159.544445163084,-76.7509847096172 159.550838530588,-76.7516749328865 159.558696205453,-76.7528131216797 159.564905119014,-76.7538101444336 159.570772551765,-76.7549213567347 159.575300667984,-76.7559898362838 159.577987162705,-76.7566497990122 159.578489096551,-76.7570156556204 159.578546203109,-76.7575589094018 159.578069147138,-76.7579489136781 159.57724960359,-76.7584532688586 159.576017279146,-76.7589224084465 159.574612181626,-76.7593050217665 159.573277206706,-76.7598371919532 159.571888078849,-76.7601134869329 159.569676153115,-76.7606067170158 159.567736526366,-76.7608360229569 159.563115264107,-76.7609799948284 159.558011124553,-76.7609390690931 159.553198461631,-76.7608152378292 159.548695987169,-76.7607896059664 159.545723099429,-76.7607868965047 159.543643279914,-76.7607168705948 159.542027478946,-76.7606505827378 159.540411694299,-76.7605842844499 159.537525082894,-76.7606247497711 159.5346384537,-76.7606651817771 159.534036906026,-76.7606496517205 159.533347187969,-76.7603034552883 159.5329325954,-76.7599807806141 159.532655564384,-76.759669867276 159.532532549486,-76.7592644148279 159.531960154461,-76.7584614994902 159.53140813001,-76.7581270612772 159.530597572882,-76.7576627960292 159.530234463225,-76.7573086060416 159.530591883692,-76.7568006305807 159.531275611233,-76.7562846676844 159.532010606591,-76.7557371907544 159.532556728407,-76.755209463349 159.53327515701,-76.7547682837788 159.533462003058,-76.7544611451604 159.533767910955,-76.7539846808467 159.534486231873,-76.753543498848 159.53571953478,-76.7530745689662</coordinates></LinearRing></outerBoundaryIs></Polygon></MultiGeometry>
  </Placemark>
  <Placemark>
	<Style><LineStyle><color>ff0000ff</color></LineStyle><PolyStyle><fill>0</fill></PolyStyle></Style>
	<ExtendedData><SchemaData schemaUrl="#Glacier_free_cirques">
		<SimpleData name="Id">2224</SimpleData>
		<SimpleData name="Lat">-72.60970000000</SimpleData>
		<SimpleData name="lon">161.06300000000</SimpleData>
	</SchemaData></ExtendedData>
      <MultiGeometry><Polygon><outerBoundaryIs><LinearRing><coordinates>161.055878421648,-72.6066867081084 161.057536192923,-72.606362452572 161.05937913546,-72.6062769466569 161.062480220181,-72.6063754883104 161.064698558438,-72.6066031377137 161.065930994046,-72.606729598561 161.067489719882,-72.606971928494 161.069104852829,-72.6071650935801 161.071123760867,-72.6076468598661 161.072184887852,-72.6080028975155 161.074192213863,-72.6088954222315 161.07442698452,-72.6093314932952 161.0746030598,-72.6098988770589 161.074455111325,-72.6102682375744 161.074088779267,-72.610587740205 161.074105188306,-72.6109739551383 161.073872675412,-72.6114170476876 161.073449942488,-72.6117857043322 161.072637330193,-72.6123341213804 161.071554626212,-72.6127175106706 161.070420239526,-72.6129857299893 161.069177808271,-72.6131879312867 161.066864418413,-72.613362693847 161.063846640691,-72.6131904941084 161.060397028741,-72.6127541817588 161.058185243531,-72.6122800032779 161.05704195909,-72.6119154498149 161.054424372784,-72.6112347400197 161.052295124623,-72.6107689308659 161.050903081323,-72.6104611909251 161.049400702156,-72.6101695769693 161.048607208448,-72.610060625646 161.048198835642,-72.6099362774798 161.047875117468,-72.6097382089038 161.04760535804,-72.6095731514163 161.047720702831,-72.6093927010141 161.04781030991,-72.6091546660378 161.047953864469,-72.6089496425488 161.048672564623,-72.6088036852704 161.049334828052,-72.6087068720494 161.049968872744,-72.6086346300001 161.050743962407,-72.6084395182109 161.051657614098,-72.6082036927314 161.052404458271,-72.6080331480834 161.05312799082,-72.6077228594123 161.053849046321,-72.6074947257112 161.055878421648,-72.6066867081084</coordinates></LinearRing></outerBoundaryIs></Polygon></MultiGeometry>
  </Placemark>
  <Placemark>
	<Style><LineStyle><color>ff0000ff</color></LineStyle><PolyStyle><fill>0</fill></PolyStyle></Style>
	<ExtendedData><SchemaData schemaUrl="#Glacier_free_cirques">
		<SimpleData name="Id">2227</SimpleData>
		<SimpleData name="Lat">-72.60100000000</SimpleData>
		<SimpleData name="lon">161.05100000000</SimpleData>
	</SchemaData></ExtendedData>
      <MultiGeometry><Polygon><outerBoundaryIs><LinearRing><coordinates>161.04980465008,-72.5985445061763 161.051666618875,-72.5987138322096 161.052454951094,-72.5987948200798 161.053725710948,-72.5989033855716 161.055064138473,-72.5989529660874 161.055612260377,-72.5989872901417 161.056423172846,-72.5990486027992 161.056682064319,-72.5992070417904 161.057241065485,-72.5996160499621 161.057820697415,-72.6000711224476 161.058340484514,-72.6003222723852 161.058817131136,-72.6005470149933 161.059179110163,-72.6009357786862 161.059081156857,-72.6012773162637 161.05858701041,-72.6016440987316 161.057831951191,-72.6019181671104 161.056366867474,-72.6024269771409 161.054445633321,-72.6027570890917 161.052214396338,-72.603165228937 161.0499743164,-72.6031329250694 161.048545323785,-72.6031619416727 161.047689116181,-72.603139911412 161.046372948931,-72.6030706207657 161.04506078006,-72.6028698708644 161.044364562949,-72.6026444955003 161.043953752711,-72.6024264675591 161.043661789382,-72.6019129756815 161.043322708935,-72.6015045240901 161.043312144048,-72.6011298327671 161.043474109735,-72.6008607801179 161.043812597641,-72.6005659160676 161.044128509181,-72.6002907092823 161.044934824707,-72.5997802068733 161.045474333584,-72.5993741458998 161.046163784934,-72.5990933770344 161.047776880079,-72.5987756656723 161.048725079237,-72.5986533384708 161.04980465008,-72.5985445061763</coordinates></LinearRing></outerBoundaryIs></Polygon></MultiGeometry>
  </Placemark>
  <Placemark>
	<Style><LineStyle><color>ff0000ff</color></LineStyle><PolyStyle><fill>0</fill></PolyStyle></Style>
	<ExtendedData><SchemaData schemaUrl="#Glacier_free_cirques">
		<SimpleData name="Id">2305</SimpleData>
		<SimpleData name="Lat">-78.66190000000</SimpleData>
		<SimpleData name="lon">161.98000000000</SimpleData>
	</SchemaData></ExtendedData>
      <MultiGeometry><Polygon><outerBoundaryIs><LinearRing><coordinates>161.981725850719,-78.6599979938947 161.98321962155,-78.6601156920338 161.984208165256,-78.6603006870037 161.985435924793,-78.6605452529887 161.986733681129,-78.660849632073 161.987593681993,-78.6612145603139 161.988573350154,-78.6616092721352 161.989089915631,-78.6618415410969 161.989456288808,-78.662130618769 161.989857038343,-78.6624329614937 161.990050401207,-78.6626224249186 161.990243770573,-78.662811888275 161.990299707035,-78.6629482902666 161.990475277451,-78.6631144774696 161.990719575443,-78.6633071952003 161.99053750419,-78.6634173138794 161.989729166134,-78.6635316747207 161.98722785079,-78.6636484910073 161.98524720979,-78.6636546826825 161.979539594647,-78.6635996086251 161.974845382603,-78.6634764221469 161.973656703772,-78.6633782254378 161.973094301391,-78.6632758187388 161.972548476954,-78.6631634012139 161.971951756943,-78.663047724918 161.971570436222,-78.6628019214321 161.971447254713,-78.6626722677204 161.971154796189,-78.6625428499703 161.970778304787,-78.6624301932812 161.97047048975,-78.6623440714455 161.970076246672,-78.6622081366088 161.969461838963,-78.6620691781013 161.968878198597,-78.6618436254962 161.968704159057,-78.6617107125234 161.968648490174,-78.6615743066767 161.968695811582,-78.661477704404 161.968809405803,-78.6613410640844 161.969125392788,-78.6611841700034 161.969394057848,-78.6611238779419 161.97070660491,-78.6609090068926 161.971428520342,-78.6607448871589 161.97215161733,-78.660614052486 161.973042741194,-78.6604496922691 161.973817902641,-78.6603553978756 161.974761086358,-78.6602275766777 161.975704248679,-78.6600997524535 161.977664054988,-78.6600037754225 161.979066436215,-78.6599385375754 161.980218007701,-78.6599568717268 161.981725850719,-78.6599979938947</coordinates></LinearRing></outerBoundaryIs></Polygon></MultiGeometry>
  </Placemark>
  <Placemark>
	<Style><LineStyle><color>ff0000ff</color></LineStyle><PolyStyle><fill>0</fill></PolyStyle></Style>
	<ExtendedData><SchemaData schemaUrl="#Glacier_free_cirques">
		<SimpleData name="Id">2349</SimpleData>
		<SimpleData name="Lat">-78.35360000000</SimpleData>
		<SimpleData name="lon">161.09700000000</SimpleData>
	</SchemaData></ExtendedData>
      <MultiGeometry><Polygon><outerBoundaryIs><LinearRing><coordinates>161.099096018584,-78.3522310679431 161.100123354254,-78.3522487236487 161.100808246442,-78.3522604920527 161.102412494803,-78.3523536108852 161.103512340234,-78.3525363987896 161.104819708778,-78.3528046940132 161.105728563061,-78.3531521898486 161.105585133797,-78.3534447464849 161.105157430254,-78.3535931097788 161.104466097236,-78.3537410446696 161.103722871229,-78.3538675998145 161.103135253044,-78.3540582877326 161.102892248388,-78.3542016250178 161.102644982325,-78.3544514241187 161.102131935175,-78.3547540241682 161.101593989208,-78.3550193186577 161.101010548172,-78.3551035404402 161.100059698614,-78.355144571619 161.098612841758,-78.3550623453004 161.097772177359,-78.3549864338828 161.096775922842,-78.3548463817968 161.09638369266,-78.3547658824496 161.095096823063,-78.3546413146925 161.094227032237,-78.3546345494062 161.092805123184,-78.3545895989534 161.092016387728,-78.3545350506649 161.091229839954,-78.3544272692766 161.090262915888,-78.3542180383173 161.089791882917,-78.3541320745131 161.089401914123,-78.3539983347519 161.088903877062,-78.3539282945683 161.08854094506,-78.3537786286566 161.088547522413,-78.3536189361866 161.088475235414,-78.3534537878586 161.088691384647,-78.3533263880884 161.089015599571,-78.3531352881765 161.089364631789,-78.3529814936863 161.09011014299,-78.3528017455892 161.090799421535,-78.3527070766658 161.091621573996,-78.3525860106661 161.092283815861,-78.3525072634064 161.092943876742,-78.3524817453557 161.094315841158,-78.352452084426 161.09526648982,-78.3524110726822 161.096057253464,-78.3524123809727 161.097404348952,-78.352345400006 161.097854810221,-78.352287584419 161.099096018584,-78.3522310679431</coordinates></LinearRing></outerBoundaryIs></Polygon></MultiGeometry>
  </Placemark>
  <Placemark>
	<Style><LineStyle><color>ff0000ff</color></LineStyle><PolyStyle><fill>0</fill></PolyStyle></Style>
	<ExtendedData><SchemaData schemaUrl="#Glacier_free_cirques">
		<SimpleData name="Id">2357</SimpleData>
		<SimpleData name="Lat">-78.40780000000</SimpleData>
		<SimpleData name="lon">161.11000000000</SimpleData>
	</SchemaData></ExtendedData>
      <MultiGeometry><Polygon><outerBoundaryIs><LinearRing><coordinates>161.105453043556,-78.4071237404925 161.105670012256,-78.4069963161289 161.106337407105,-78.4068642929763 161.10729250435,-78.4068232371347 161.108406072279,-78.4067930798762 161.109465404397,-78.4067947750924 161.110047195928,-78.4068170001063 161.112107455118,-78.4069587033979 161.113079204095,-78.4071678787152 161.113627651138,-78.4073657328191 161.113913351552,-78.4075099309731 161.113771539344,-78.4077492829483 161.113523359509,-78.4079991143415 161.11340864618,-78.4082225374995 161.113187562139,-78.4084564399703 161.112889305492,-78.4086316567368 161.112326160321,-78.4088064527111 161.111565400982,-78.4088697962312 161.111158697503,-78.4088551736452 161.110593224538,-78.4088363044646 161.110146633789,-78.4088256097927 161.109679704227,-78.4088268607857 161.109301934468,-78.408834242996 161.108992983668,-78.4088597030941 161.108723130768,-78.4089011972579 161.108433726395,-78.408934673951 161.10826320092,-78.4089763267695 161.108023855237,-78.4089999008782 161.107585845381,-78.4090231560613 161.107377011,-78.4090288102991 161.107168970246,-78.4090145008886 161.106891318607,-78.4090020759369 161.106803747609,-78.4089560162138 161.106864776047,-78.4089201777246 161.106836645078,-78.4088782064989 161.106720944908,-78.4087901755379 161.106711568176,-78.4087761851276 161.106507296975,-78.4085841949252 161.106330155746,-78.408376276486 161.106073773733,-78.4081629064919 161.105844524012,-78.4079336082496 161.105772855477,-78.4079042111716 161.105610300219,-78.4077462278149 161.105457920348,-78.4075822713895 161.105388504941,-78.4073306039592 161.105453043556,-78.4071237404925</coordinates></LinearRing></outerBoundaryIs></Polygon></MultiGeometry>
  </Placemark>
  <Placemark>
	<Style><LineStyle><color>ff0000ff</color></LineStyle><PolyStyle><fill>0</fill></PolyStyle></Style>
	<ExtendedData><SchemaData schemaUrl="#Glacier_free_cirques">
		<SimpleData name="Id">2361</SimpleData>
		<SimpleData name="Lat">-78.28490000000</SimpleData>
		<SimpleData name="lon">159.01200000000</SimpleData>
	</SchemaData></ExtendedData>
      <MultiGeometry><Polygon><outerBoundaryIs><LinearRing><coordinates>159.028404030528,-78.2835898792384 159.028970824865,-78.2837421608479 159.029905216399,-78.2840582486554 159.030857039121,-78.2842945721233 159.031947215824,-78.2845281394563 159.032778168391,-78.2846874481231 159.033667183006,-78.2848512714114 159.034100579798,-78.2849390760089 159.03685009364,-78.2853624990157 158.992019047963,-78.2874026343154 158.992026030624,-78.2872228769472 158.992375034466,-78.2869796401282 158.992530581259,-78.2867213180577 158.99284241859,-78.2864977220746 158.993243224041,-78.2861683771464 158.993056756342,-78.2859735355881 158.992765848701,-78.2856578607325 158.992668376302,-78.2853572706722 158.993076882693,-78.2851412173639 158.99352250873,-78.2849055222628 158.993968116715,-78.2846698265533 158.994889472214,-78.2843585483693 158.996034389764,-78.2842224648459 158.997788840602,-78.2839986890954 158.999082177004,-78.2837840260121 158.999535426635,-78.283661612237 159.000256304112,-78.2835149932473 159.001230143212,-78.2834106332176 159.002181495942,-78.2832594459676 159.003177769019,-78.2832019031283 159.00457546122,-78.2831080439809 159.00553460094,-78.2830701355057 159.006397034983,-78.2830246860957 159.007809293455,-78.2828643445309 159.009073107083,-78.2827825690064 159.010760799579,-78.2827112894396 159.012522662317,-78.2826007123798 159.01325124042,-78.2825673501358 159.014269915507,-78.2825565911216 159.015251498159,-78.2825654724942 159.016329784365,-78.2825818847484 159.017928676261,-78.2826163176103 159.019572652824,-78.2827443863004 159.021410081206,-78.2828875105891 159.022436796411,-78.2829900115893 159.023523162383,-78.2831196858673 159.024586993628,-78.283202533906 159.026700195373,-78.283434685509 159.028404030528,-78.2835898792384</coordinates></LinearRing></outerBoundaryIs></Polygon></MultiGeometry>
  </Placemark>
  <Placemark>
	<Style><LineStyle><color>ff0000ff</color></LineStyle><PolyStyle><fill>0</fill></PolyStyle></Style>
	<ExtendedData><SchemaData schemaUrl="#Glacier_free_cirques">
		<SimpleData name="Id">2362</SimpleData>
		<SimpleData name="Lat">-78.28630000000</SimpleData>
		<SimpleData name="lon">158.97400000000</SimpleData>
	</SchemaData></ExtendedData>
      <MultiGeometry><Polygon><outerBoundaryIs><LinearRing><coordinates>158.970419087038,-78.2843346958184 158.972263447507,-78.2842983846921 158.973477142265,-78.2842669205461 158.974738450135,-78.2842572010626 158.975880836141,-78.2843103205708 158.977808597594,-78.28437064455 158.979183072796,-78.2844418646255 158.980468391548,-78.2845602129524 158.981444306243,-78.2846544075609 158.98265841962,-78.2848573417207 158.983997577108,-78.2850880554179 158.984706080931,-78.2853236469992 158.985266010351,-78.2856377978163 158.985730675514,-78.2859084515363 158.986748744561,-78.2861681815663 158.98768948664,-78.2864218727294 158.988534958841,-78.2866320656041 158.98870201747,-78.2868254016103 158.988518071494,-78.2870634827343 158.988310029042,-78.2871734705759 158.987507038604,-78.2873632692287 158.986721953876,-78.2875905260213 158.985954768324,-78.287855241147 158.984657675,-78.288024528923 158.983158128681,-78.2881599890934 158.981438219388,-78.2882241576664 158.978962396529,-78.288265400356 158.975403256566,-78.2882220814949 158.972945090704,-78.2880662932933 158.969975126348,-78.2878524922114 158.968445561727,-78.2877691456741 158.96654105418,-78.2876024135439 158.965594765056,-78.2874924567501 158.964017666534,-78.2873873347184 158.963321371158,-78.2873329574752 158.962232308816,-78.2871577336725 158.961184944012,-78.2869136244322 158.961083793774,-78.286779486346 158.960655359943,-78.2865837155524 158.960322143598,-78.2864314489753 158.960113893793,-78.2863069773754 158.96016154159,-78.2860942913625 158.960482916597,-78.2858308528172 158.96071501569,-78.2856145428035 158.961286266224,-78.285406693436 158.962553657187,-78.2852532236423 158.963285514485,-78.2851480879466 158.964302942854,-78.2849390225819 158.965028794902,-78.2847432492657 158.965974784893,-78.2846187696002 158.96721228601,-78.2844809891968 158.970419087038,-78.2843346958184</coordinates></LinearRing></outerBoundaryIs></Polygon></MultiGeometry>
  </Placemark>
  <Placemark>
	<Style><LineStyle><color>ff0000ff</color></LineStyle><PolyStyle><fill>0</fill></PolyStyle></Style>
	<ExtendedData><SchemaData schemaUrl="#Glacier_free_cirques">
		<SimpleData name="Id">2364</SimpleData>
		<SimpleData name="Lat">-78.22510000000</SimpleData>
		<SimpleData name="lon">158.73900000000</SimpleData>
	</SchemaData></ExtendedData>
      <MultiGeometry><Polygon><outerBoundaryIs><LinearRing><coordinates>158.75903617446,-78.2256057716407 158.75883938699,-78.2259888371601 158.757999171968,-78.2264300213474 158.755964734482,-78.226917527776 158.753022784762,-78.2274458807399 158.750640992718,-78.2276800958237 158.748566025116,-78.2278257879107 158.746197473975,-78.2278353012934 158.741907488192,-78.2276922500548 158.73169349882,-78.2272479065837 158.726990550083,-78.2269589099321 158.723054960278,-78.2267025863028 158.721374107043,-78.2265689863319 158.71906647827,-78.2263291044633 158.717546256933,-78.2260389153453 158.717220308679,-78.2257025637128 158.716780610158,-78.2254982734266 158.716835066545,-78.2251075019414 158.717276150429,-78.2248039173675 158.717910525772,-78.2245439250673 158.71881146716,-78.224361571515 158.719519065411,-78.2241356235896 158.720560197067,-78.2238797535337 158.72148125374,-78.2236143366359 158.722235498382,-78.2233638781848 158.723369981262,-78.2230589898749 158.724464035114,-78.2229202074389 158.726491700777,-78.2227991995108 158.728832675153,-78.2227313021733 158.730766818505,-78.222659273697 158.735381815215,-78.2226309503616 158.739183180178,-78.2225943528874 158.740710434689,-78.2225181558895 158.742644469616,-78.2224460455795 158.744458445355,-78.2223643887046 158.745588237748,-78.2223229899513 158.746444441223,-78.2223200840113 158.747626678833,-78.2223959075937 158.749240009221,-78.2225240119216 158.750285706418,-78.222625095257 158.751118014464,-78.2227453472017 158.751485134192,-78.2230634121093 158.752112649115,-78.223384088657 158.752215143914,-78.2236089135454 158.75353424624,-78.2239844790439 158.754678350548,-78.2242197433715 158.755557785174,-78.2243617670928 158.756531181992,-78.2245473567356 158.757474737894,-78.224748629472 158.758294504024,-78.2249220175678 158.758845456409,-78.2252365825434 158.75903617446,-78.2256057716407</coordinates></LinearRing></outerBoundaryIs></Polygon></MultiGeometry>
  </Placemark>
  <Placemark>
	<Style><LineStyle><color>ff0000ff</color></LineStyle><PolyStyle><fill>0</fill></PolyStyle></Style>
	<ExtendedData><SchemaData schemaUrl="#Glacier_free_cirques">
		<SimpleData name="Id">2373</SimpleData>
		<SimpleData name="Lat">-78.38350000000</SimpleData>
		<SimpleData name="lon">158.33700000000</SimpleData>
	</SchemaData></ExtendedData>
      <MultiGeometry><Polygon><outerBoundaryIs><LinearRing><coordinates>158.352133999864,-78.3803375243936 158.355074552004,-78.3806043788981 158.357146659203,-78.380992220654 158.358484231756,-78.3813530678894 158.359033178554,-78.3817143550605 158.35985666319,-78.3822562842479 158.360544074255,-78.382787331615 158.361637778058,-78.3831921340273 158.362867721112,-78.3836078114183 158.363419181816,-78.384127974146 158.363480006344,-78.3845771971802 158.363158172931,-78.3849006305517 158.362347872957,-78.3853120055837 158.361807640874,-78.3855862544831 158.360234144526,-78.3859049215508 158.356998195248,-78.3860272745605 158.35465927837,-78.3860943123961 158.351232981832,-78.3862331404808 158.348215147207,-78.3864045854432 158.344354109972,-78.386603825482 158.339567703011,-78.3867925155522 158.337066262044,-78.3869416708507 158.334837111022,-78.387112589033 158.331192027303,-78.3872019714295 158.327873346456,-78.3872856802352 158.325043441075,-78.387281473096 158.323519382027,-78.3872547523979 158.321558920172,-78.3871295944981 158.319244148461,-78.3869443070812 158.317446192854,-78.3867368704328 158.316627631685,-78.386512581615 158.316081402591,-78.3863100932851 158.315805873978,-78.3859705234929 158.316020797312,-78.3857019755213 158.315963430789,-78.3854116249337 158.315469788911,-78.3850228364533 158.314703921688,-78.3846122436219 158.313557597402,-78.3842346755255 158.31252118376,-78.3839611552133 158.311565244008,-78.3835670670283 158.311073377794,-78.383337154907 158.311150705083,-78.382898825448 158.311772430094,-78.3825041100334 158.31253177858,-78.3822791789643 158.313643684886,-78.3819554864829 158.314266866163,-78.3817196485649 158.314699812625,-78.3815003232545 158.316354322437,-78.3810613454348 158.317195465355,-78.3808747195236 158.318279229717,-78.3804852767652 158.318876013964,-78.3803425784632 158.320423683474,-78.3801172925096 158.322107372951,-78.3799028965638 158.323194310212,-78.3798311991846 158.325560055952,-78.3798301527599 158.328334057794,-78.3798617729383 158.331136022322,-78.3799590975561 158.332767270313,-78.3799309390229 158.335106944332,-78.3800229635823 158.33861556166,-78.380081523482 158.341553768263,-78.3801896358739 158.345008429503,-78.3802755376609 158.347918701091,-78.3803178541476 158.352133999864,-78.3803375243936</coordinates></LinearRing></outerBoundaryIs></Polygon></MultiGeometry>
  </Placemark>
  <Placemark>
	<Style><LineStyle><color>ff0000ff</color></LineStyle><PolyStyle><fill>0</fill></PolyStyle></Style>
	<ExtendedData><SchemaData schemaUrl="#Glacier_free_cirques">
		<SimpleData name="Id">2387</SimpleData>
		<SimpleData name="Lat">-78.58520000000</SimpleData>
		<SimpleData name="lon">159.51400000000</SimpleData>
	</SchemaData></ExtendedData>
      <MultiGeometry><Polygon><outerBoundaryIs><LinearRing><coordinates>159.518348636556,-78.5814593926712 159.519015518375,-78.581739930307 159.51955279701,-78.582135414486 159.520162270504,-78.5823592311361 159.520998112082,-78.5825997846597 159.522653450366,-78.5827477237512 159.523911991093,-78.5827641769847 159.526543749592,-78.5830098122955 159.527193267431,-78.5830068303403 159.52718230579,-78.5831635761186 159.516225545591,-78.588926523164 159.514589109175,-78.5888555897213 159.513886743958,-78.58887039352 159.512851889597,-78.5889273456487 159.51155770994,-78.5888983841443 159.510817956705,-78.5888436810848 159.509772582999,-78.5886829544369 159.508707792812,-78.5883539456723 159.507273224837,-78.5879975769178 159.506792066092,-78.5878952488751 159.505182763542,-78.5876760947496 159.504581357098,-78.5875481803001 159.504182474586,-78.5872684025637 159.504264704887,-78.5870909572962 159.503912158496,-78.5868312904544 159.503624603795,-78.5866264845401 159.503355723214,-78.5864564285043 159.50283734113,-78.5862845939781 159.502799324714,-78.58608156572 159.502770986409,-78.5859626765632 159.502418509287,-78.5857030083932 159.502186300513,-78.5854689238494 159.502323837986,-78.585262202135 159.502295506711,-78.5851433130949 159.502377751126,-78.5849658689953 159.502229174043,-78.5848213961714 159.502431661449,-78.5846695359927 159.50292991523,-78.5845395653663 159.503567063029,-78.5844699272074 159.504185540054,-78.5843655377345 159.504904869107,-78.5841184522659 159.505624166825,-78.5838713651118 159.506436040592,-78.5836644974911 159.50718365407,-78.5835362949395 159.507848352324,-78.5834520082743 159.508854336976,-78.5832761865281 159.509500330334,-78.5831571465561 159.510182888777,-78.5829740767712 159.510901998981,-78.5827269769736 159.511612134741,-78.5825292644191 159.512091505474,-78.582364529163 159.512598485991,-78.5821851534768 159.513077827864,-78.5820204166816 159.513603464995,-78.5818757885366 159.514304569635,-78.5817274585792 159.515532090415,-78.5815680223706 159.516473634376,-78.5814708435342 159.517461476256,-78.5813937704146 159.518348636556,-78.5814593926712</coordinates></LinearRing></outerBoundaryIs></Polygon></MultiGeometry>
  </Placemark>
  <Placemark>
	<Style><LineStyle><color>ff0000ff</color></LineStyle><PolyStyle><fill>0</fill></PolyStyle></Style>
	<ExtendedData><SchemaData schemaUrl="#Glacier_free_cirques">
		<SimpleData name="Id">2388</SimpleData>
		<SimpleData name="Lat">-78.58280000000</SimpleData>
		<SimpleData name="lon">159.46200000000</SimpleData>
	</SchemaData></ExtendedData>
      <MultiGeometry><Polygon><outerBoundaryIs><LinearRing><coordinates>159.463554604769,-78.5772649492088 159.465920583572,-78.5773448127503 159.475209029997,-78.5782173848055 159.480511754309,-78.5791670146698 159.485281477088,-78.5803991335265 159.485981195832,-78.5811245651078 159.485448120544,-78.5816415041472 159.485207114414,-78.582238659352 159.484073794426,-78.5826818441547 159.482551153204,-78.5830961840295 159.480801533536,-78.5835522795095 159.479310545908,-78.583793240688 159.477122174203,-78.584011802678 159.476193046763,-78.5844024935336 159.47573344359,-78.5847055855583 159.47518699034,-78.5851146277089 159.474142563982,-78.585486765169 159.473264758862,-78.5858409755819 159.472452099004,-78.5863504827061 159.47241152989,-78.5868173243509 159.471665654907,-78.5872115982504 159.471059593293,-78.5875319445704 159.470406873261,-78.587876931688 159.469442587799,-78.5880864380935 159.467840337056,-78.588332951169 159.465942359184,-78.5885856374985 159.464246678622,-78.5888814133016 159.461648099993,-78.5890540474939 159.459796516645,-78.5892820532938 159.458271460399,-78.5893375675208 159.457353220341,-78.5892975752254 159.45559460656,-78.5892514556043 159.453400139093,-78.5890605934774 159.452372934979,-78.588928197663 159.451470255741,-78.5888050341536 159.449929467864,-78.588494019584 159.449120194859,-78.5883215715993 159.448233128897,-78.5881152458086 159.447532791663,-78.587810364612 159.447750549917,-78.5875455074181 159.447874956433,-78.5873299266672 159.447625920325,-78.5870866336213 159.447376827064,-78.5866185225306 159.446816612582,-78.5862397259886 159.445151836554,-78.5859194494522 159.44353382784,-78.5855745260506 159.442958229053,-78.5852788743105 159.442584945362,-78.584576703836 159.44216496777,-78.5843488047815 159.441993929639,-78.583914568192 159.442802871217,-78.5831877677636 159.442849601781,-78.5824886811335 159.442818546284,-78.5819805347253 159.44270973828,-78.5814385120475 159.442678666636,-78.581155182306 159.44232103354,-78.5808194966917 159.442803145086,-78.5804899747165 159.443456289221,-78.5799202387398 159.44412491879,-78.5794921661818 159.445368801281,-78.5791349222863 159.4465814957,-78.5787191600673 159.448058465973,-78.578463531464 159.44919334271,-78.5782386983634 159.450141663458,-78.5781124138391 159.451758499961,-78.5780076665367 159.454867700416,-78.5777889106394 159.456282294449,-78.5776410305502 159.458458587277,-78.5774653895347 159.460417225839,-78.577329780102 159.463554604769,-78.5772649492088</coordinates></LinearRing></outerBoundaryIs></Polygon></MultiGeometry>
  </Placemark>
  <Placemark>
	<Style><LineStyle><color>ff0000ff</color></LineStyle><PolyStyle><fill>0</fill></PolyStyle></Style>
	<ExtendedData><SchemaData schemaUrl="#Glacier_free_cirques">
		<SimpleData name="Id">2390</SimpleData>
		<SimpleData name="Lat">-78.58990000000</SimpleData>
		<SimpleData name="lon">159.48300000000</SimpleData>
	</SchemaData></ExtendedData>
      <MultiGeometry><Polygon><outerBoundaryIs><LinearRing><coordinates>159.460935366917,-78.5892861201353 159.461497056457,-78.5891686663571 159.462013626639,-78.5891058085086 159.463414042812,-78.5889960801026 159.46482059546,-78.5888530836425 159.466195786209,-78.5886066046081 159.467490149544,-78.5884328067948 159.46920135455,-78.5881887499014 159.470327564913,-78.5880137222495 159.471005946929,-78.5879853263731 159.471926978154,-78.5879187172312 159.472592842889,-78.5878669130988 159.473457914374,-78.5878298697832 159.475384452956,-78.5876579427737 159.477804860565,-78.5873989748771 159.479827308018,-78.5872903258301 159.482098732905,-78.5872001081723 159.483449229222,-78.5871765213433 159.484737707505,-78.5872157628544 159.485285556172,-78.5872563372068 159.485708730913,-78.5872427257928 159.486760395281,-78.5871969926162 159.488720730891,-78.5871511165259 159.491129303192,-78.5871384152289 159.493824160362,-78.5871244128323 159.495554454738,-78.5871401240194 159.496923961325,-78.587196543165 159.49945771647,-78.5873278796831 159.50164890939,-78.5874001322449 159.502788042699,-78.5874282362388 159.503286154797,-78.5874650910123 159.503684646807,-78.5874945742155 159.504083140888,-78.5875240568717 159.504718606508,-78.5876384891639 159.505733973607,-78.5877922594837 159.506587346759,-78.5879115686767 159.50750967482,-78.5881146282687 159.508525634481,-78.5883583162746 159.509429935944,-78.5886611565204 159.509860210786,-78.5887941023641 159.51031566891,-78.588973853439 159.510516657843,-78.5891309238425 159.510628710586,-78.5893392549605 159.509896330038,-78.5896601827918 159.470352642229,-78.593861057171 159.468425522146,-78.5935432057759 159.466955755755,-78.5931841824558 159.465984846737,-78.5927620586682 159.465499038963,-78.5923508624516 159.464348047187,-78.5918903654336 159.463626878573,-78.5915367556477 159.462379246283,-78.591194144435 159.460868143461,-78.5906568939754 159.460465676477,-78.5902018212471 159.459994211235,-78.5899167275663 159.460312427637,-78.5896151404893 159.460935366917,-78.5892861201353</coordinates></LinearRing></outerBoundaryIs></Polygon></MultiGeometry>
  </Placemark>
  <Placemark>
	<Style><LineStyle><color>ff0000ff</color></LineStyle><PolyStyle><fill>0</fill></PolyStyle></Style>
	<ExtendedData><SchemaData schemaUrl="#Glacier_free_cirques">
		<SimpleData name="Id">2392</SimpleData>
		<SimpleData name="Lat">-78.45980000000</SimpleData>
		<SimpleData name="lon">158.78600000000</SimpleData>
	</SchemaData></ExtendedData>
      <MultiGeometry><Polygon><outerBoundaryIs><LinearRing><coordinates>158.771256348091,-78.4658124699505 158.770292678432,-78.4653226630432 158.769306148831,-78.4649268251808 158.768604941672,-78.4647127438155 158.767487836386,-78.4644663368342 158.76656328326,-78.4642029687492 158.765916039026,-78.4639611489531 158.765815414896,-78.4636022196711 158.76555320273,-78.463326486268 158.765860530623,-78.4628396734362 158.765859710248,-78.462265070527 158.765697318553,-78.4617736637355 158.765750361131,-78.4611713300463 158.765857249615,-78.4605412651543 158.765779619251,-78.4600883670898 158.76575584236,-78.4596077376072 158.765686146333,-78.459315049895 158.765116007887,-78.4589515279193 158.764076358797,-78.4585834078924 158.763260052751,-78.4582645690063 158.762574469993,-78.4577962956329 158.762451020852,-78.4575313390792 158.763320404275,-78.4572478506409 158.764758990176,-78.4567532847477 158.765843586625,-78.4563588632937 158.766789570853,-78.4559536630855 158.767289004863,-78.4554498979212 158.768503958782,-78.4549060334467 158.76939591478,-78.4545285576436 158.770203103991,-78.4541125737304 158.77098732839,-78.4537905580761 158.772079439897,-78.4535563229284 158.773287131936,-78.4534268258459 158.774325365475,-78.4532203151308 158.775225051723,-78.4530030299496 158.77612470389,-78.4527857420198 158.776993389796,-78.4525022143439 158.777923905991,-78.4523511579155 158.778916282268,-78.4523325720292 158.780386076421,-78.4524787612221 158.782825494491,-78.4527003143837 158.784241614782,-78.452874218499 158.785573026479,-78.453009614708 158.78723528009,-78.4531387994499 158.789120862217,-78.4533172386634 158.792784694425,-78.4537295531004 158.796310246682,-78.4541310603292 158.799544663318,-78.4547651865321 158.804736301109,-78.455870290626 158.806563238935,-78.4564907434474 158.809513656364,-78.4585066258319 158.811146540075,-78.4601330287853 158.811197903991,-78.4610942811543 158.810788125477,-78.4622112236638 158.810083837592,-78.4629862407188 158.80883032463,-78.4633038446809 158.806453264392,-78.4637895828223 158.804398656413,-78.464108866463 158.802151479029,-78.4644451164379 158.800450459212,-78.4646641745644 158.797925704892,-78.4649788739431 158.795955523136,-78.4653365957506 158.794146639675,-78.4656110921624 158.792615033222,-78.465907102658 158.790367157479,-78.4662432611991 158.787425723073,-78.4665255773996 158.784152937123,-78.4668140657994 158.781118217358,-78.4668976039523 158.779454036766,-78.4667683806604 158.777096511848,-78.4665852978313 158.774461720212,-78.4663806529558 158.773321414405,-78.4662282405295 158.771895793984,-78.4658940671167 158.771256348091,-78.4658124699505</coordinates></LinearRing></outerBoundaryIs></Polygon></MultiGeometry>
  </Placemark>
  <Placemark>
	<Style><LineStyle><color>ff0000ff</color></LineStyle><PolyStyle><fill>0</fill></PolyStyle></Style>
	<ExtendedData><SchemaData schemaUrl="#Glacier_free_cirques">
		<SimpleData name="Id">2394</SimpleData>
		<SimpleData name="Lat">-78.47440000000</SimpleData>
		<SimpleData name="lon">158.83500000000</SimpleData>
	</SchemaData></ExtendedData>
      <MultiGeometry><Polygon><outerBoundaryIs><LinearRing><coordinates>158.846139826787,-78.4715538746782 158.848458988512,-78.4715099488184 158.850308023642,-78.4714615483928 158.851557265557,-78.471558158776 158.852806528545,-78.4716547637299 158.854087242418,-78.4718175940209 158.854127842528,-78.4720440352693 158.854029627465,-78.4722597436314 158.854047965701,-78.4725801648396 158.854290259022,-78.4729498010729 158.854554827747,-78.4732254573953 158.854658317658,-78.4735843609169 158.853795189783,-78.4744427475062 158.852828481182,-78.4749422275556 158.851037703265,-78.4755375104327 158.849269047756,-78.476038802749 158.847383699943,-78.476435368415 158.845713159466,-78.4767209317671 158.843787161779,-78.4768910298602 158.842161203111,-78.4769886133222 158.840203743285,-78.4770924547513 158.838523971878,-78.4772177641699 158.836512680802,-78.4773493266818 158.835388280899,-78.4775175835643 158.833847257403,-78.4776536077694 158.832050924312,-78.4776741574577 158.830169500813,-78.4776562065585 158.828727137798,-78.4775765010934 158.827145939938,-78.4774860423031 158.825618552899,-78.4773678309863 158.824561533635,-78.4772541104063 158.823997384929,-78.4770509076028 158.823348201516,-78.4768092124555 158.821951060761,-78.476541516947 158.82110932307,-78.4763168113542 158.820074994018,-78.4761090966539 158.819210770081,-78.4759783633176 158.818646779197,-78.4757751504265 158.818244193737,-78.4754887094721 158.816878557545,-78.4752872249156 158.815535552858,-78.4749917567567 158.81469405499,-78.4747670329212 158.814206597427,-78.4744420930449 158.813911767853,-78.4741001635677 158.813577150738,-78.4735317863981 158.813998907565,-78.4731496429566 158.815029570879,-78.4727827657476 158.816561517367,-78.4724866319878 158.817354351954,-78.4723246910749 158.818971181297,-78.4720670374363 158.820650411132,-78.4719418436578 158.823354846963,-78.4718641336934 158.825127786079,-78.4719376161057 158.828033536847,-78.4720030768131 158.831494493629,-78.47211148425 158.835062993215,-78.472164359227 158.838291243487,-78.4720632436724 158.840803063578,-78.4720023743277 158.843059603356,-78.4718260276547 158.846139826787,-78.4715538746782</coordinates></LinearRing></outerBoundaryIs></Polygon></MultiGeometry>
  </Placemark>
  <Placemark>
	<Style><LineStyle><color>ff0000ff</color></LineStyle><PolyStyle><fill>0</fill></PolyStyle></Style>
	<ExtendedData><SchemaData schemaUrl="#Glacier_free_cirques">
		<SimpleData name="Id">2401</SimpleData>
		<SimpleData name="Lat">-78.53310000000</SimpleData>
		<SimpleData name="lon">158.88000000000</SimpleData>
	</SchemaData></ExtendedData>
      <MultiGeometry><Polygon><outerBoundaryIs><LinearRing><coordinates>158.862420357185,-78.5315001846672 158.862877564266,-78.5314004506282 158.863484023113,-78.5313382504123 158.864163912518,-78.531268666322 158.86539973435,-78.531228283363 158.865905906146,-78.5312130393807 158.866658441116,-78.5311761154491 158.867187502,-78.5311490895588 158.867789231306,-78.5311547282712 158.868874234668,-78.5311568963241 158.869890567564,-78.5311944000404 158.870647099217,-78.5312254704701 158.871745562816,-78.5312557401082 158.872666340281,-78.5312723495118 158.873468658443,-78.5312798522586 158.874070397759,-78.5312854778525 158.874590020516,-78.531298330852 158.875675038836,-78.5313004732915 158.876974104162,-78.5313325967985 158.878387586419,-78.5313058115116 158.879176439307,-78.5312851863215 158.880106636317,-78.5312618792882 158.881351802783,-78.5311815352179 158.883125971275,-78.5310741306197 158.884630906323,-78.5310001908484 158.886231417316,-78.5309471229323 158.886431993261,-78.5309489893827 158.886787400525,-78.5309762843716 158.887826647673,-78.5310019435438 158.888642451134,-78.5310375156134 158.889175574753,-78.5310784538483 158.88964946563,-78.5311148425645 158.889995514179,-78.5311820265929 158.890427802514,-78.5313099815607 158.890741623229,-78.5314288392943 158.891378651482,-78.5316266607283 158.891924226456,-78.5318716075424 158.89205512587,-78.5320847173461 158.892017664713,-78.5322442898859 158.891947966723,-78.5324555373059 158.892105883081,-78.5327248702389 158.892341784104,-78.5329189648231 158.892504938679,-78.5330803998529 158.892882222765,-78.5332718082653 158.89297677708,-78.5334685884705 158.893071334662,-78.5336653687098 158.893070262866,-78.5338412714744 158.893246950265,-78.5340308178163 158.893565024024,-78.5342176778096 158.893741725492,-78.5344072239682 158.89361278989,-78.5346139248276 158.893397571026,-78.5347598549095 158.89310957898,-78.534873125496 158.892716574547,-78.5350054115003 158.892474319309,-78.5350951178859 158.891447097402,-78.5352734900942 158.889493450137,-78.5355432041889 158.886992875076,-78.5357438517242 158.885368810045,-78.5358087055334 158.883918411823,-78.5358191944017 158.882559557235,-78.5357825519372 158.881766320171,-78.5357351814102 158.880699694144,-78.5356532758913 158.8801300194,-78.5355959903102 158.87942836243,-78.5355014900944 158.879118610456,-78.5354506243582 158.878394080899,-78.5353679023764 158.877656089527,-78.5352570663221 158.877369242804,-78.5351944181151 158.876868280967,-78.5351017843639 158.876185527768,-78.5349274906735 158.87601315447,-78.534805938696 158.875790959525,-78.5346399424539 158.875345243524,-78.5344838524754 158.874725834143,-78.534382112072 158.873901771899,-78.534210490239 158.872917483838,-78.5341213276274 158.872475850228,-78.5340332384056 158.871965542211,-78.5339804889302 158.871550832672,-78.53394862324 158.871197311443,-78.5339173393701 158.870111528423,-78.5337432473081 158.869551447705,-78.5336460484808 158.868945584401,-78.5335724083566 158.868102767582,-78.5334805551075 158.867305759241,-78.5333651399067 158.86667303963,-78.5332352697353 158.866026893377,-78.5330772855003 158.865608251909,-78.5329774062647 158.865199077621,-78.5328376341331 158.864757553444,-78.532749533273 158.863983529489,-78.5326223294892 158.863200056294,-78.5325350158694 158.862489259299,-78.5324803671149 158.862015398424,-78.5324439336405 158.861155338193,-78.5322559423762 158.860851277808,-78.532097160152 158.860994206421,-78.5319185877422 158.861269015197,-78.531777236969 158.861488545483,-78.5316993365874 158.862023153338,-78.5315644231138 158.862420357185,-78.5315001846672</coordinates></LinearRing></outerBoundaryIs></Polygon></MultiGeometry>
  </Placemark>
  <Placemark>
	<Style><LineStyle><color>ff0000ff</color></LineStyle><PolyStyle><fill>0</fill></PolyStyle></Style>
	<ExtendedData><SchemaData schemaUrl="#Glacier_free_cirques">
		<SimpleData name="Id">2403</SimpleData>
		<SimpleData name="Lat">-78.54650000000</SimpleData>
		<SimpleData name="lon">158.87100000000</SimpleData>
	</SchemaData></ExtendedData>
[truncated: 3,708,714 more chars]
