# Supplementary material for: 60 million years of glaciation in the Transantarctic Mountains
Source: Nat Commun. 2022 Sep 21;13:5526. doi: 10.1038/s41467-022-33310-z (PMC9492669; doi:10.1038/s41467-022-33310-z)
Supplement: Supplementary file 10 — Supplementary Data 7 [file 41467_2022_33310_MOESM10_ESM.zip]

Archive with 1 entries (1 files):
- Supplementary Data 7/Glacier-free_cirques.xlsx
