# Supplementary material for: 60 million years of glaciation in the Transantarctic Mountains
Source: Nat Commun. 2022 Sep 21;13:5526. doi: 10.1038/s41467-022-33310-z (PMC9492669; doi:10.1038/s41467-022-33310-z)
Supplement: Supplementary file 10 — Supplementary Data 7 [file 41467_2022_33310_MOESM10_ESM.zip › Supplementary Data 7/Glacier-free_cirques.xlsx]

## Sheet: Glacier-free cirques
ID	Lat	Lon	Gla_ice_pc	Min_alt_m	Max_alt_m	ELA_m	Modified_ELA_m	ΔELA_m	MSAT_modified_ELA	ΔMSAT_°C	Pa_MSAT_SL
5	-77.4591	161.999	17.1786	1312	1724	1456.2	1864.2	408	-19.3052	22.9052	15.7173
10	-77.4267	161.755	10.321	1196	1489	1298.55	1801.55	503	-18.9168	22.5168	15.3101
12	-77.4687	162.221	19.0443	1213	1592	1345.65	2450.65	1105	-26.6484	30.2484	19.5292
15	-77.4728	162.132	16.9793	1256	1632	1387.6	1869.6	482	-18.6323	22.2323	15.7524
16	-77.4771	162.093	2.8407	1202	1717	1382.25	1864.25	482	-18.5992	22.1992	15.7176
17	-77.4832	162.05	7.779	1125	1731	1337.1	1819.1	482	-18.3192	21.9192	15.4241
25	-77.4892	161.641	8.3922	1375	1623	1461.8	1723.8	262	-18.4348	22.0348	14.8047
27	-77.488	161.333	9.2087	1316	1588	1411.2	1827.2	416	-19.0758	22.6758	15.4768
28	-77.4878	161.189	5.1255	1368	1580	1442.2	2537.2	1095	-28.1792	31.7792	20.0918
32	-77.5006	160.924	18.1958	1352	1884	1538.2	2475.2	937	-27.6274	31.2274	19.6888
33	-77.5038	160.837	17.8673	1304	1881	1505.95	2490.95	985	-27.786	31.386	19.7912
35	-77.5066	160.686	15.2066	1148	1830	1386.7	2256.7	870	-25.7011	29.3011	18.2685
37	-77.5097	160.531	2.5977	1143	1662	1324.65	1849.65	525	-21.7086	25.3086	15.6227
38	-77.4873	160.775	7.5851	1330	1865	1517.25	2159.25	642	-24.8154	28.4154	17.6351
39	-77.491	160.865	3.2265	1418	1909	1589.85	2526.85	937	-28.0871	31.6871	20.0245
40	-77.489	160.933	3.718	1435	1873	1588.3	2525.3	937	-28.0733	31.6733	20.0145
41	-77.4938	161.006	13.1108	1391	1882	1562.85	2499.85	937	-27.8468	31.4468	19.849
43	-77.384	161.051	5.2392	1368	1790	1515.7	2019.7	504	-23.5734	27.1734	16.728
47	-77.287	160.867	10.4039	1002	1380	1134.3	1572.3	438	-19.9361	23.5361	13.8199
51	-77.3226	161.009	17.3832	994	1541	1185.45	1469.45	284	-18.6234	22.2234	13.1514
55	-77.3133	161.365	15.0903	1023	1305	1121.7	1892.7	771	-21.2475	24.8475	15.9025
76	-77.4887	161.076	6.1293	1438	1940	1613.7	2550.7	937	-28.2993	31.8993	20.1795
77	-77.4822	161.098	5.6768	1463	1990	1647.45	2742.45	1095	-30.0059	33.6059	21.4259
100	-76.6439	161.69	9.8883	725	1280	919.25	1793.25	874	-20.2268	23.8268	15.2561
119	-76.664	161.109	4.8425	1016	1371	1140.25	1702.25	562	-21.0663	24.6663	14.6646
133	-76.6648	160.65	10.3786	1043	1590	1234.45	1097.45	-137	-17.3166	20.9166	10.7334
135	-76.6724	160.595	14.9014	1183	1940	1447.95	1217.95	-230	-18.0637	21.6637	11.5167
136	-76.6815	160.914	2.9996	1071	1517	1227.1	1537.1	310	-20.0424	23.6424	13.5911
137	-76.6834	160.878	17.8373	1090	1599	1268.15	1578.15	310	-20.2969	23.8969	13.858
141	-76.7029	160.853	16.1593	1182	1563	1315.35	1449.35	134	-19.4984	23.0984	13.0208
142	-76.6898	161.011	1.4028	1029	1535	1206.1	1516.1	310	-19.9122	23.5122	13.4546
144	-76.7147	161.383	13.4113	1022	1420	1161.3	2226.3	1065	-26.0958	29.6958	18.0709
150	-76.6997	160.598	17.1064	1248	1790	1437.7	1313.7	-124	-18.6573	22.2573	12.139
159	-76.9076	162.49	0.4226	27	272	112.75	1325.75	1213	-15.1064	18.7064	12.2174
164	-76.8412	161.305	14.6501	1309	1648	1427.65	1796.65	369	-20.831	24.431	15.2782
180	-77.0362	161.69	15.0689	876	1091	951.25	2048.25	1097	-24.5786	28.1786	16.9136
195	-77.0932	161.585	4.8504	501	1049	692.8	1307.8	615	-17.082	20.682	12.1007
196	-77.1128	161.522	16.1285	377	1060	616.05	1231.05	615	-16.8257	20.4257	11.6018
215	-77.1737	161.615	11.2458	1196	1522	1310.1	2003.1	693	-24.013	27.613	16.6201
218	-77.1504	161.419	6.2263	1030	1492	1191.7	1797.7	606	-20.3389	23.9389	15.2851
273	-77.3894	162.659	4.2654	890	1266	1021.6	1600.6	579	-17.0791	20.6791	14.0039
277	-77.3982	162.692	19.0686	610	1316	857.1	1692.1	835	-17.6464	21.2464	14.5986
278	-77.3865	162.759	13.2985	765	1160	903.25	1482.25	579	-16.3453	19.9453	13.2346
279	-77.3841	162.827	1.6058	637	1065	786.8	1447.8	661	-16.1318	19.7318	13.0107
280	-77.3838	162.876	6.2432	658	809	710.85	1371.85	661	-15.7411	19.3411	12.517
281	-77.39	162.845	9.7632	477	810	593.55	1254.55	661	-14.9336	18.5336	11.7546
283	-77.3778	162.941	0.0922012	620	883	712.05	1373.05	661	-15.7485	19.3485	12.5248
293	-77.3989	161.488	6.8894	982	1280	1086.3	1756.3	670	-18.6363	22.2363	15.0159
294	-77.4069	161.413	0.145302	1115	1333	1191.3	1944.3	753	-21.3545	24.9545	16.2379
295	-77.3869	161.559	4.0894	1048	1237	1114.15	1784.15	670	-19.8477	23.4477	15.197
296	-77.4708	162.677	11.4899	766	1482	1016.6	1533.6	517	-16.6637	20.2637	13.5684
297	-77.4919	162.565	10.097	790	1338	981.8	1674.8	693	-17.4246	21.0246	14.4862
312	-77.437	161.099	0.215897	932	1140	1004.8	1771.8	767	-20.285	23.885	15.1167
317	-77.57	162.703	18.8934	1319	1869	1511.5	1218.5	-293	-15.0269	18.6269	11.5202
323	-77.4923	161.113	18.4577	1493	1989	1666.6	2761.6	1095	-30.1763	33.7763	21.5504
339	-77.6129	161.632	17.8984	1569	2028	1729.65	1605.65	-124	-18.2156	21.8156	14.0367
362	-77.631	161.936	9.7527	1566	1879	1675.55	1473.55	-202	-16.7968	20.3968	13.1781
363	-77.6358	161.871	5.6792	1676	2103	1825.45	1623.45	-202	-17.7262	21.3262	14.1524
366	-77.5622	160.465	9.0202	1450	1825	1581.25	2279.25	698	-25.9018	29.5018	18.4151
371	-77.5364	160.177	18.0262	1868	2122	1956.9	2090.9	134	-23.9466	27.5466	17.1909
376	-77.5944	160.708	11.887	1418	1900	1586.7	1593.7	7	-19.5879	23.1879	13.959
378	-77.6276	160.932	11.5744	1567	1990	1715.05	1700.05	-15	-20.2473	23.8473	14.6503
379	-77.6248	160.973	6.1285	1612	1959	1733.45	1718.45	-15	-20.3614	23.9614	14.7699
408	-77.6315	160.743	19.1907	1474	2003	1659.15	1666.15	7	-20.0371	23.6371	14.43
409	-77.6435	160.672	7.8011	1362	2105	1622.05	1907.05	285	-21.8123	25.4123	15.9958
417	-77.6776	161.085	8.368	1425	2208	1699.05	2192.05	493	-24.9879	28.5879	17.8483
434	-77.8025	162.162	3.2829	1298	1891	1505.55	2726.55	1221	-28.6439	32.2439	21.3226
442	-77.7514	160.312	2.6246	1588	1912	1701.4	2135.4	434	-24.5468	28.1468	17.4801
443	-77.7607	160.318	3.8172	1610	1977	1738.45	1896.45	158	-21.7466	25.3466	15.9269
444	-77.7738	160.332	8.1262	1691	2027	1808.6	1966.6	158	-22.5073	26.1073	16.3829
445	-77.768	160.336	6.0229	1682	1976	1784.9	1942.9	158	-22.0346	25.6346	16.2289
446	-77.7831	160.335	13.735	1690	2088	1829.3	1987.3	158	-22.6357	26.2357	16.5175
447	-77.7885	160.368	17.37	1841	2136	1944.25	2200.25	256	-25.069	28.669	17.9016
448	-77.8279	160.848	0	1674	2193	1855.65	2056.65	201	-23.5486	27.1486	16.9682
449	-77.8597	161.116	1.1702	1670	2157	1840.45	2226.45	386	-25.0598	28.6598	18.0719
450	-77.8674	161.06	0.361198	1683	2075	1820.2	2388.2	568	-26.4994	30.0994	19.1233
452	-77.8951	161.285	0	1369	1975	1581.1	2186.1	605	-24.7007	28.3007	17.8096
454	-77.8951	161.24	1.2037	1611	1987	1742.6	2347.6	605	-26.138	29.738	18.8594
457	-77.844	160.873	0.110397	1450	2174	1703.4	1875.4	172	-21.7427	25.3427	15.7901
458	-77.8582	160.807	3.7906	1359	2154	1637.25	1809.25	172	-21.3325	24.9325	15.3601
460	-77.8569	160.757	8.8021	1849	2124	1945.25	2117.25	172	-24.0879	27.6879	17.3621
461	-77.8492	160.746	2.6233	1624	2134	1802.5	1974.5	172	-22.3571	25.9571	16.4342
462	-77.8392	160.52	0.867104	1538	2103	1735.75	2607.75	872	-28.6958	32.2958	20.5504
463	-77.8405	160.442	19.6604	1998	2307	2106.15	2038.15	-68	-23.6263	27.2263	16.848
466	-77.798	160.615	1.981	1356	1705	1478.15	2478.15	1000	-27.5423	31.1423	19.708
468	-77.8034	160.584	12.7672	1614	1833	1690.65	2690.65	1000	-29.4336	33.0336	21.0892
470	-77.8078	160.534	19.1689	1655	1855	1725	1981	256	-22.5966	26.1966	16.4765
471	-77.8138	160.526	6.2635	1655	1850	1723.25	1979.25	256	-22.5857	26.1857	16.4651
472	-77.8253	160.544	2.8035	1629	1874	1714.75	2586.75	872	-28.5089	32.1089	20.4139
473	-77.8193	160.588	0	1262	1661	1401.65	2401.65	1000	-26.8615	30.4615	19.2107
480	-77.9888	161.987	5.8348	1836	2293	1995.95	2184.95	189	-22.6418	26.2418	17.8022
485	-77.8923	160.768	16.3483	1462	1953	1633.85	1982.85	349	-22.4089	26.0089	16.4885
486	-77.8865	160.719	11.4455	1540	2010	1704.5	2053.5	349	-23.5205	27.1205	16.9477
487	-77.8772	160.769	2.7388	1428	2142	1677.9	1849.9	172	-21.5846	25.1846	15.6243
488	-77.8986	160.73	18.2762	1455	1984	1640.15	1989.15	349	-22.4479	26.0479	16.5295
489	-77.8674	160.732	10.5223	1629	2144	1809.25	1981.25	172	-22.3989	25.9989	16.4781
494	-77.8867	160.992	19.2587	1394	1876	1562.7	2130.7	568	-24.2076	27.8076	17.4495
497	-77.9107	160.702	15.0315	1455	2097	1679.7	2028.7	349	-23.2998	26.8998	16.7866
498	-77.8981	160.669	0.4049	1664	2146	1832.7	2181.7	349	-24.6615	28.2615	17.7811
517	-77.9596	161.125	0.541397	1518	2013	1691.25	2472.25	781	-27.2474	30.8474	19.6696
519	-77.9755	161.122	0.125397	1486	2202	1736.6	2517.6	781	-27.651	31.251	19.9644
520	-77.9839	161.093	17.0356	1551	2181	1771.5	2552.5	781	-28.2569	31.8569	20.1913
523	-78.0207	161.527	12.321	1731	2373	1955.7	2361.7	406	-25.4504	29.0504	18.951
524	-78.0307	161.524	8.7501	1947	2433	2117.1	2523.1	406	-26.8869	30.4869	20.0002
533	-78.0183	161.058	12.0521	1694	2271	1895.95	2746.95	851	-29.9876	33.5876	21.4552
560	-77.5492	163.327	11.1204	464	770	571.1	1618.1	1047	-17.5044	21.1044	14.1176
561	-77.5441	163.29	1.6068	486	742	575.6	1622.6	1047	-17.5323	21.1323	14.1469
601	-77.7885	163.267	0	485	787	590.7	2032.7	1442	-22.2699	25.8699	16.8126
610	-77.8113	162.992	0	229	1100	533.85	1899.85	1366	-18.9259	22.5259	15.949
626	-77.9546	164.228	5.0002	584	1025	738.35	1662.35	924	-17.3218	20.9218	14.4053
627	-78.0114	164.297	2.1336	491	925	642.9	1724.9	1082	-17.7096	21.3096	14.8118
628	-78.0032	164.28	1.8197	649	936	749.45	1831.45	1082	-18.3702	21.9702	15.5044
629	-78.0064	164.227	3.4784	685	945	776	1858	1082	-18.5348	22.1348	15.677
630	-77.9918	164.136	8.6392	551	1131	754	1570	816	-16.6724	20.2724	13.805
631	-77.9969	164.19	9.9488	623	964	742.35	1824.35	1082	-18.3262	21.9262	15.4583
667	-78.0534	164.211	0	274	664	410.5	1590.5	1180	-16.8215	20.4215	13.9383
668	-78.042	164.022	3.6579	719	961	803.7	1731.7	928	-17.6749	21.2749	14.856
669	-78.0408	163.97	4.3533	766	1111	886.75	1814.75	928	-18.1898	21.7898	15.3959
674	-78.0825	164.114	1.8996	619	919	724	1793	1069	-18.077	21.677	15.2545
738	-78.1995	163.229	11.2882	792	1088	895.6	1773.6	878	-17.8429	21.4429	15.1284
739	-78.165	163.736	0	597	844	683.45	1428.45	745	-15.703	19.303	12.8849
742	-78.1518	163.659	2.059	620	815	688.25	1387.25	699	-15.4475	19.0475	12.6171
743	-78.1582	163.695	1.4552	714	875	770.35	1515.35	745	-16.2418	19.8418	13.4498
744	-78.1257	163.605	0	505	866	631.35	1330.35	699	-15.1866	18.7866	12.2473
746	-78.1593	163.66	0	546	820	641.9	1340.9	699	-15.1602	18.7602	12.3158
748	-78.2097	163.243	1.3828	606	935	721.15	1599.15	878	-16.7613	20.3613	13.9945
767	-78.2659	163.248	0.296501	638	940	743.7	1299.7	556	-14.9047	18.5047	12.048
768	-78.3598	163.787	4.9574	333	846	512.55	1614.55	1102	-16.4658	20.0658	14.0946
769	-78.3713	163.78	10.4323	489	920	639.85	1745.85	1106	-17.2799	20.8799	14.948
772	-78.3412	163.246	11.1215	882	1271	1018.15	1510.15	492	-16.4175	20.0175	13.416
773	-78.3246	163.254	1.0765	760	1340	963	1320	357	-15.2386	18.8386	12.18
775	-78.2812	163.241	3.7735	798	1217	944.65	1500.65	556	-16.3586	19.9586	13.3542
776	-78.2808	163.283	0.388603	655	900	740.75	1296.75	556	-15.0945	18.6945	12.0289
791	-78.2592	162.6	16.014	1834	2328	2006.9	1133.9	-873	-14.4088	18.0088	10.9703
842	-78.4166	162.705	15.0332	1433	1686	1521.55	1393.55	-128	-17.3418	20.9418	12.6581
873	-76.3055	162.145	19.9775	426	708	524.7	1990.7	1466	-20.6887	24.2887	16.5396
878	-76.3102	161.977	10.149	352	892	541	1711	1170	-18.9546	22.5546	14.7215
879	-76.3058	162.001	14.1509	420	914	592.9	1762.9	1170	-19.2764	22.8764	15.0588
884	-76.1551	161.884	8.0131	158	881	411.05	1273.05	862	-16.0931	19.6931	11.8748
885	-76.1573	161.828	12.4638	520	934	664.9	1526.9	862	-17.667	21.267	13.5248
894	-76.0681	161.856	19.9129	496	984	666.8	1366.8	700	-16.6744	20.2744	12.4842
895	-76.0622	161.869	12.289	502	963	663.35	1363.35	700	-16.653	20.253	12.4618
921	-75.9095	158.368	15.9514	1549	2113	1746.4	2215.4	469	-25.3705	28.9705	18.0001
951	-75.7325	159.225	11.9028	903	1108	974.75	1487.75	513	-20.0901	23.6901	13.2704
959	-75.7095	159.257	6.9532	1105	1332	1184.45	1049.45	-135	-17.3726	20.9726	10.4214
962	-75.667	159.004	19.4321	1239	1540	1344.35	1306.35	-38	-18.9654	22.5654	12.0913
963	-75.6769	159.196	12.5386	889	1476	1094.45	959.45	-135	-18.0967	21.6967	9.83643
964	-75.6712	159.28	2.772	1072	1192	1114	1214	100	-18.3928	21.9928	11.491
968	-75.7052	160.904	15.9719	1215	1443	1294.8	1736.8	442	-18.704	22.304	14.8892
981	-74.7229	162.599	4.5522	290	710	437	1175	738	-15.385	18.985	11.2375
982	-74.6993	162.659	13.4801	281	742	442.35	1180.35	738	-15.4182	19.0182	11.2723
998	-74.6934	162.306	17.2887	531	1141	744.5	1038.5	294	-15.0765	18.6765	10.3502
1040	-78.2869	163.579	0	309	529	386	1474	1088	-15.9854	19.5854	13.181
1049	-78.1538	163.585	8.4981	544	773	624.15	1323.15	699	-15.0501	18.6501	12.2005
1050	-78.1548	163.62	2.2496	560	831	654.85	1353.85	699	-15.2405	18.8405	12.4
1054	-78.124	165.384	11.5023	484	729	569.75	379.75	-190	-8.13948	11.7395	6.06837
1057	-77.9047	161.394	11.5655	1372	1812	1526	1906	380	-20.6502	24.2502	15.989
1058	-77.7989	160.224	18.0089	1763	2087	1876.4	1866.4	-10	-21.8861	25.4861	15.7316
1060	-77.786	160.419	16.9432	1756	1992	1838.6	2094.6	256	-24.1287	27.7287	17.2149
1067	-77.826	162.926	1.3074	411	1138	665.45	2031.45	1366	-21.8496	25.4496	16.8044
1068	-77.8287	163.056	15.8547	625	1160	812.25	1885.25	1073	-18.8353	22.4353	15.8541
1069	-77.8175	163.029	7.528	827	1099	922.2	2288.2	1366	-24.3096	27.9096	18.4733
1074	-78.0024	164.331	3.3091	441	854	585.55	1667.55	1082	-17.354	20.954	14.4391
1076	-77.7891	160.659	1.7327	1285	2068	1559.05	2559.05	1000	-28.3172	31.9172	20.2338
1077	-77.7866	160.631	18.509	1572	1969	1710.95	2710.95	1000	-29.6692	33.2692	21.2212
1080	-78.0015	164.133	5.1478	546	1001	705.25	1521.25	816	-16.3701	19.9701	13.4881
1087	-77.6234	162.792	13.6702	236	1414	648.3	833.3	185	-12.0836	15.6836	9.01645
1094	-77.4478	160.788	6.3945	1175	1858	1414.05	1848.05	434	-20.7577	24.3577	15.6123
1099	-77.5786	163.105	1.4225	597	756	652.65	1262.65	610	-15.3006	18.9006	11.8072
1107	-77.4778	162.816	13.3615	840	1142	945.7	1462.7	517	-16.3043	19.9043	13.1075
1112	-77.3156	161.688	19.6109	915	1223	1022.8	1601.8	579	-18.7172	22.3172	14.0117
1123	-77.1374	161.477	16.6914	428	1076	654.8	1260.8	606	-17.0102	20.6102	11.7952
1186	-74.4647	162.551	19.7728	1157	2365	1579.8	1506.8	-73	-17.7184	21.3184	13.3942
1202	-74.4039	162.518	19.5933	1279	2238	1614.65	1573.65	-41	-17.562	21.162	13.8287
1262	-74.0646	161.973	15.0227	1365	2321	1699.6	2406.6	707	-27.2422	30.8422	19.2429
1283	-74.0891	163.204	18.8264	1462	1929	1625.45	3023.45	1398	-29.5424	33.1424	23.2524
1284	-74.0915	163.187	11.3129	1496	2017	1678.35	3076.35	1398	-30.0238	33.6238	23.5963
1285	-74.0965	163.176	3.5695	1811	2072	1902.35	3300.35	1398	-32.0622	35.6622	25.0523
1286	-74.0826	163.216	10.153	1415	1687	1510.2	2908.2	1398	-28.274	31.874	22.5033
1289	-74.0737	163.247	12.6695	1307	1502	1375.25	2969.25	1594	-28.8173	32.4173	22.9001
1425	-73.3893	162.812	14.6995	2104	2556	2262.2	2656.2	394	-25.2206	28.8206	20.8653
1447	-73.2325	161.936	18.8261	1900	2214	2009.9	3026.9	1017	-31.0799	34.6799	23.2749
1464	-73.1574	161.815	18.1884	1875	2375	2050	2961	911	-30.3158	33.9158	22.8465
1528	-73.0684	163.19	17.6757	1898	2385	2068.45	2452.45	384	-25.633	29.233	19.5409
1636	-74.3985	163.668	17.2843	947	1213	1040.1	1869.1	829	-18.9614	22.5614	15.7491
1694	-74.1411	163.72	12.6231	946	1532	1151.1	3217.1	2066	-32.0711	35.6711	24.5112
1727	-74.0304	164.774	16.3033	56	201	106.75	1069.75	963	-14.0847	17.6847	10.5534
1790	-73.8897	165.324	16.7272	583	1320	840.95	1700.95	860	-17.8511	21.4511	14.6562
1941	-74.486	162.614	10.3499	1423	2208	1697.75	1875.75	178	-20.0058	23.6059	15.7924
2158	-76.5444	159.335	19.1322	1758	1927	1817.15	1685.15	-132	-21.1229	24.7229	14.5535
2162	-76.6842	159.863	2.4201	1672	1897	1750.75	1940.75	190	-22.8261	26.4261	16.2149
2163	-76.6897	159.876	10.0005	1751	1935	1815.4	2005.4	190	-23.9354	27.5354	16.6351
2164	-76.6822	159.889	1.7626	1606	1878	1701.2	1891.2	190	-22.5188	26.1188	15.8928
2166	-76.6966	159.83	2.9573	1757	1923	1815.1	2005.1	190	-23.9327	27.5327	16.6332
2167	-76.6763	159.859	2.1756	1643	1836	1710.55	1900.55	190	-22.5768	26.1768	15.9536
2168	-76.6974	159.818	5.6774	1840	1924	1869.4	2059.4	190	-24.416	28.016	16.9861
2172	-76.7117	159.76	2.1936	1661	1817	1715.6	1787.6	72	-21.8765	25.4765	15.2194
2173	-76.7291	159.66	6.0417	1828	2064	1910.6	2045.6	135	-23.9738	27.5738	16.8964
2176	-76.7314	159.564	19.5813	1844	2025	1907.35	1859.35	-48	-22.372	25.972	15.6858
2178	-76.7567	159.552	6.2925	1884	2063	1946.65	1898.65	-48	-22.6156	26.2156	15.9412
2224	-72.6097	161.063	2.9846	1576	2200	1794.4	1587.4	-207	-19.5023	23.1023	13.9181
2227	-72.601	161.051	9.6982	1780	2194	1924.9	1717.9	-207	-19.2778	22.8778	14.7663
2305	-78.6619	161.98	13.966	217	493	313.6	1478.6	1165	-18.3413	21.9413	13.2109
2349	-78.3536	161.097	0	955	1143	1020.8	1544.8	524	-20.956	24.556	13.6412
2357	-78.4078	161.11	2.6401	964	1061	997.95	1512.95	515	-20.7585	24.3585	13.4342
2361	-78.2849	159.012	0	1399	1530	1444.85	1488.85	44	-20.7011	24.3011	13.2775
2362	-78.2863	158.974	19.7983	1443	1633	1509.5	1755.5	246	-22.3543	25.9543	15.0107
2364	-78.2251	158.739	1.748	1409	1691	1507.7	1373.7	-134	-19.9871	23.5871	12.529
2373	-78.3835	158.337	6.8721	1562	2239	1798.95	1741.95	-57	-22.3805	25.9805	14.9227
2387	-78.5852	159.514	16.9515	1223	1424	1293.35	1187.35	-106	-18.3736	21.9736	11.3178
2388	-78.5828	159.462	11.0729	1117	1652	1304.25	1198.25	-106	-18.4412	22.0412	11.3886
2390	-78.5899	159.483	6.3643	1190	1590	1330	1224	-106	-18.6008	22.2008	11.556
2392	-78.4598	158.786	12.341	1290	1864	1490.9	1543.9	53	-20.863	24.463	13.6353
2394	-78.4744	158.835	10.8353	1278	1758	1446	1116	-330	-18.0982	21.6982	10.854
2401	-78.5331	158.88	3.93	1266	1675	1409.15	1407.15	-2	-19.9033	23.5033	12.7465
2403	-78.5465	158.871	2.2066	1273	1435	1329.7	1327.7	-2	-19.4107	23.0107	12.2301
2405	-78.5102	158.785	19.4615	1284	1720	1436.6	1106.6	-330	-18.0399	21.6399	10.7929
2427	-78.6025	158.771	5.0592	1278	1603	1391.75	1312.75	-79	-19.3907	22.9907	12.1329
2436	-78.5998	159.445	15.3423	1170	1954	1444.4	1338.4	-106	-19.3101	22.9101	12.2996
2464	-78.7568	159.404	4.1796	973	1473	1148	1468	320	-20.2724	23.8724	13.142
2465	-78.7622	159.403	0	937	1204	1030.45	1350.45	320	-19.5436	23.1436	12.3779
2490	-79.1267	157.551	15.0789	1414	1706	1516.2	1886.2	370	-21.6264	25.2264	15.8603
2491	-79.1133	157.582	11.2657	1413	1594	1476.35	1846.35	370	-22.117	25.717	15.6013
2565	-79.2887	157.48	7.0739	1726	2080	1849.9	1951.9	102	-22.323	25.923	16.2873
2580	-79.2288	157.028	6.525	1628	2062	1779.9	1926.9	147	-22.703	26.303	16.1249
2582	-79.2123	157.05	15.1257	1619	1888	1713.15	1860.15	147	-22.2891	25.8891	15.691
2583	-79.2139	157.075	8.7617	1597	1887	1698.5	1845.5	147	-22.1983	25.7983	15.5957
2584	-79.2203	157.035	2.8696	1799	2039	1883	2030	147	-24.1009	27.7009	16.795
2590	-79.1454	155.962	2.9465	1584	2009	1732.75	1851.75	119	-22.2269	25.8269	15.6364
2592	-79.1554	155.889	8.3683	1563	2065	1738.7	1505.7	-233	-20.5421	24.1421	13.3871
2594	-79.1705	155.857	18.7288	1618	2106	1788.8	1663.8	-125	-21.5224	25.1224	14.4147
2595	-79.1753	155.843	11.0632	1637	2109	1802.2	1677.2	-125	-21.6054	25.2054	14.5018
2597	-79.1864	155.825	0.529701	1632	2051	1778.65	1653.65	-125	-21.4594	25.0594	14.3487
2610	-79.2785	156.132	4.6714	1676	1854	1738.3	2051.3	313	-24.3712	27.9712	16.9335
2620	-79.332	156.494	19.5191	2069	2247	2131.3	2311.3	180	-26.6218	30.2218	18.6235
2621	-79.3365	156.522	11.9673	2156	2261	2192.75	2372.75	180	-27.1687	30.7687	19.0229
2681	-79.7231	158.633	14.2776	1138	1678	1327	1292	-35	-17.5788	21.1788	11.998
2682	-79.7242	158.601	15.9202	1279	1694	1424.25	1590.25	166	-19.4279	23.028	13.9366
2683	-79.7261	158.618	1.5579	977	1543	1175.1	1341.1	166	-17.8832	21.4832	12.3171
2686	-79.7319	158.569	12.4447	982	1442	1143	1309	166	-17.6842	21.2842	12.1085
2688	-79.7296	158.496	19.4885	1126	1417	1227.85	1393.85	166	-18.2103	21.8103	12.66
2694	-79.7515	158.836	14.3661	739	1242	915.05	1168.05	253	-15.9829	19.5829	11.1923
2697	-79.758	158.73	15.8798	908	1139	988.85	1241.85	253	-16.4405	20.0405	11.672
2700	-79.7382	158.72	18.5323	825	1134	933.15	1186.15	253	-16.9225	20.5225	11.31
2701	-79.7422	158.709	4.1763	895	1193	999.3	1252.3	253	-17.3327	20.9327	11.7399
2707	-79.6511	158.011	6.263	1113	1338	1191.75	1397.75	206	-18.8447	22.4447	12.6854
2718	-79.5577	157.518	6.0801	1322	1733	1465.85	1795.85	330	-21.0933	24.6933	15.273
2723	-79.5729	157.14	2.0535	1254	1444	1320.5	1846.5	526	-22.3719	25.9719	15.6022
2726	-79.6407	157.454	1.0998	1144	1625	1312.35	1862.35	550	-21.7252	25.3252	15.7053
2727	-79.5507	157.087	3.1042	1325	1790	1487.75	1853.75	366	-22.3517	25.9517	15.6494
2742	-79.5257	156.685	14.4317	1480	1872	1617.2	2159.2	542	-25.5717	29.1717	17.6348
2753	-79.746	158.383	5.2478	1012	1204	1079.2	1245.2	166	-17.2886	20.8886	11.6938
2754	-79.7509	158.392	1.2847	894	1135	978.35	1144.35	166	-16.6634	20.2634	11.0383
2755	-79.7594	158.424	15.2781	807	1051	892.4	1243.4	351	-17.2775	20.8775	11.6821
2762	-79.7868	158.768	14.3314	684	1242	879.3	1287.3	408	-16.7223	20.3223	11.9674
2773	-79.9309	158.317	1.4684	1151	1266	1191.25	1954.25	763	-20.2013	23.8013	16.3026
2775	-79.9357	158.32	18.2839	863	1145	961.7	1724.7	763	-18.7781	22.3781	14.8105
2776	-79.9335	158.312	18.0799	994	1190	1062.6	1825.6	763	-19.4037	23.0037	15.4664
2782	-79.8678	157.37	8.4966	1086	1302	1161.6	2318.6	1157	-27.5194	31.1194	18.6709
2790	-79.8614	157.128	8.7606	1057	1536	1224.65	2297.65	1073	-27.333	30.933	18.5347
2791	-79.8621	157.17	3.1666	1064	1378	1173.9	2246.9	1073	-26.8813	30.4813	18.2049
2798	-79.8493	156.962	16.7077	1067	1437	1196.5	1981.5	785	-22.5415	26.1415	16.4797
2814	-79.875	156.609	0.774498	1419	1767	1540.8	2032.8	492	-25.7587	29.3587	16.8132
2817	-79.8394	156.405	15.9198	1238	1734	1411.6	1935.6	524	-23.9551	27.5551	16.1814
2819	-79.9071	156.705	14.613	1119	1661	1308.7	1987.7	679	-22.9941	26.5941	16.5201
2825	-79.7933	156.67	18.2354	1290	1648	1415.3	2191.3	776	-26.2714	29.8714	17.8435
2827	-79.8501	156.394	15.9135	1684	2099	1829.25	2353.25	524	-28.6107	32.2107	18.8961
2832	-79.8393	156.202	1.7229	1674	2225	1866.85	2390.85	524	-28.9454	32.5454	19.1405
2833	-79.8314	156.244	9.1327	1498	2107	1711.15	2235.15	524	-27.5596	31.1596	18.1285
2834	-79.8199	156.268	6.2212	1423	1932	1601.15	2125.15	524	-26.5806	30.1806	17.4135
2836	-79.8023	156.33	15.7924	1366	1718	1489.2	2013.2	524	-24.6863	28.2863	16.6858
2842	-79.7824	156.382	17.0542	1168	1536	1296.8	1978.8	682	-22.839	26.439	16.4622
2844	-79.7626	156.415	18.827	1273	1513	1357	2039	682	-24.9159	28.5159	16.8535
2845	-79.7617	156.446	11.7554	1133	1393	1224	1906	682	-22.3876	25.9876	15.989
2851	-79.8027	156.091	10.3928	1446	1829	1580.05	2023.05	443	-24.7739	28.3739	16.7498
2854	-79.7873	156.106	0	1607	1790	1671.05	2114.05	443	-25.5838	29.1838	17.3413
2857	-79.7668	156.17	14.7827	1484	1786	1589.7	2196.7	607	-26.3194	29.9194	17.8785
2858	-79.7606	156.184	5.6052	1521	1882	1647.35	2254.35	607	-26.8325	30.4325	18.2533
2860	-79.7424	156.253	2.3314	1365	1616	1452.85	2228.85	776	-26.6056	30.2056	18.0875
2862	-79.7262	156.224	0.648903	1315	1685	1444.5	2220.5	776	-26.5312	30.1312	18.0332
2863	-79.7123	156.258	0	1324	1652	1438.8	2214.8	776	-26.4805	30.0805	17.9962
2865	-79.7062	156.276	4.4178	1211	1665	1369.9	2145.9	776	-25.8673	29.4673	17.5483
2866	-79.7101	156.228	17.1841	1346	1654	1453.8	2229.8	776	-26.614	30.214	18.0937
2869	-79.7072	156.021	0.875	1532	1767	1614.25	2319.25	705	-27.9107	31.5107	18.6751
2889	-79.8246	156.116	8.3555	1747	1862	1787.25	2230.25	443	-27.516	31.116	18.0966
2896	-79.9362	156.576	16.2864	1381	1829	1537.8	2275.8	738	-27.1234	30.7234	18.3927
2897	-79.9387	156.629	19.3866	1396	1812	1541.6	2279.6	738	-27.1572	30.7572	18.4174
2898	-79.9345	156.681	0.257004	1327	1651	1440.4	2178.4	738	-26.2566	29.8566	17.7596
2899	-79.9428	156.737	15.624	1275	1673	1414.3	2152.3	738	-26.0243	29.6243	17.59
2906	-79.9412	156.489	15.4734	1295	1682	1430.45	2168.45	738	-26.168	29.768	17.6949
2907	-79.9416	156.472	10.5611	1321	1635	1430.9	2168.9	738	-26.172	29.772	17.6978
2911	-79.9503	156.391	13.1179	1061	1557	1234.6	1607.6	373	-21.9215	25.5215	14.0494
2912	-79.9079	155.711	0	1489	1576	1519.45	1585.45	66	-21.7842	25.3842	13.9054
2915	-79.9575	156.138	11.9494	1321	1458	1368.95	1579.95	211	-21.7501	25.3501	13.8697
2916	-79.9591	156.221	19.4474	1464	1569	1500.75	1711.75	211	-22.5672	26.1672	14.7264
2920	-79.9573	156.28	2.2659	1401	1638	1483.95	1694.95	211	-22.4631	26.0631	14.6172
2921	-79.9666	156.299	2.5854	1372	1631	1462.65	1673.65	211	-22.331	25.931	14.4787
2922	-79.952	156.244	7.6313	1533	1686	1586.55	1797.55	211	-23.0992	26.6992	15.2841
2924	-79.9716	156.267	10.8895	1467	1623	1521.6	1732.6	211	-22.6965	26.2965	14.8619
2944	-79.8651	159.051	15.4127	916	1081	973.75	1758.75	785	-18.9892	22.5892	15.0319
2946	-79.8648	159.175	1.3985	1037	1226	1103.15	2096.15	993	-24.8452	28.4452	17.225
2965	-79.9944	159.05	18.9004	827	1285	987.3	1245.3	258	-15.8059	19.4059	11.6944
3084	-80.7156	158.223	7.9884	1239	1430	1305.85	692.85	-613	-14.6608	18.2608	8.10352
3209	-80.9573	156.617	3.1408	1617	1918	1722.35	1813.35	91	-21.0986	24.6986	15.3868
3241	-80.0795	156.464	1.0643	1207	1618	1350.85	1661.85	311	-21.8299	25.4299	14.402
3242	-80.0889	156.369	16.4449	1336	1859	1519.05	1929.05	410	-23.4865	27.0865	16.1388
3244	-80.0815	156.398	6.9998	1494	1856	1620.7	2030.7	410	-25.474	29.074	16.7995
3247	-80.0954	156.31	3.7208	1358	2031	1593.55	2003.55	410	-25.2324	28.8324	16.6231
3248	-80.0687	156.069	0	1173	1563	1309.5	1580.5	271	-22.3265	25.9265	13.8732
3249	-80.0546	156.083	0.228302	1272	1487	1347.25	1618.25	271	-22.5605	26.1605	14.1186
3255	-79.9938	155.804	3.3435	1108	1437	1223.15	1358.15	135	-20.9479	24.5479	12.428
3261	-79.9364	155.349	5.4438	1501	1822	1613.35	1624.35	11	-23.321	26.921	14.1583
3262	-79.9304	155.335	5.5297	1582	1822	1666	1651	-15	-23.4862	27.0862	14.3315
3264	-79.9443	155.296	0	1548	1757	1621.15	1606.15	-15	-23.2081	26.8081	14.04
3267	-79.9122	155.249	16.6079	1486	1742	1575.6	1588.6	13	-23.0993	26.6993	13.9259
3268	-79.903	155.21	11.0836	1334	1567	1415.55	1428.55	13	-22.107	25.707	12.8856
3270	-79.874	155.101	18.8751	1638	1815	1699.95	1676.95	-23	-22.2369	25.8369	14.5002
3305	-80.1349	156.706	0.939903	1627	1859	1708.2	1573.2	-135	-21.2802	24.8802	13.8258
3324	-80.1243	156.31	0.997002	1713	2042	1828.15	1807.15	-21	-22.7307	26.3307	15.3465
3329	-80.0179	155.695	3.5213	1073	1542	1237.15	1369.15	132	-21.0161	24.6161	12.4995
3363	-80.4301	156.711	10.1761	1205	1698	1377.55	3101.55	1724	-36.9884	40.5884	23.7601
3374	-80.4659	156.53	0.441803	498	1204	745.1	2182.1	1437	-28.3704	31.9704	17.7836
3376	-80.4731	156.48	0.1539	430	1226	708.6	2145.6	1437	-28.0455	31.6455	17.5464
3460	-81.7118	161.095	18.2645	883	1173	984.5	1509.5	525	-17.5211	21.1211	13.4117
3552	-82.3649	164.673	12.5461	-33	561	174.9	1166.9	992	-15.6338	19.2338	11.1849
3672	-81.6148	160.64	16.1503	284	658	414.9	746.9	332	-11.9164	15.5164	8.45485
3756	-81.6957	159.206	3.7732	1364	1590	1443.1	1859.1	416	-20.054	23.654	15.6841
3761	-81.7399	159.127	4.005	1091	1698	1303.45	1479.45	176	-17.7002	21.3002	13.2164
3762	-81.74	159.172	11.4462	1082	1691	1295.15	1471.15	176	-17.6487	21.2487	13.1625
3769	-81.7699	159.014	8.3236	1161	1641	1329	1890	561	-20.477	24.077	15.885
3770	-81.7669	159.097	11.645	1275	1713	1428.3	1989.3	561	-21.0927	24.6927	16.5304
3771	-81.769	159.127	13.3611	1341	1714	1471.55	2032.55	561	-22.6502	26.2502	16.8116
3772	-81.7689	159.188	6.2423	1201	1464	1293.05	1854.05	561	-20.2541	23.8541	15.6513
3773	-81.771	159.207	3.9832	1065	1380	1175.25	1736.25	561	-19.5237	23.1237	14.8856
3927	-82.798	165.916	14.7406	1501	1906	1642.75	2494.75	852	-26.991	30.591	19.8159
3945	-82.9112	165.742	8.4079	2644	2900	2733.6	2838.6	105	-27.6029	31.2029	22.0509
3951	-82.9426	165.725	9.5104	2687	3049	2813.7	2918.7	105	-28.3158	31.9158	22.5715
3973	-83.0148	167.171	18.8533	322	1412	703.5	1087.5	384	-12.4781	16.0781	10.6687
4154	-83.2986	164.248	3.0884	1589	1933	1709.4	2448.4	739	-24.7661	28.3661	19.5146
4161	-83.1508	164.616	0.310699	946	1542	1154.6	1839.6	685	-19.2773	22.8773	15.5574
4163	-83.1283	164.591	6.6585	869	1266	1007.95	1692.95	685	-18.3681	21.9681	14.6042
4164	-83.1227	164.562	1.896	790	1240	947.5	1632.5	685	-17.9933	21.5933	14.2112
4211	-83.3858	169.104	7.5607	293	1065	563.2	2003.2	1440	-22.764	26.364	16.6208
4263	-69.4361	156.384	19.1263	679	876	747.95	1800.95	1053	-16.2683	19.8683	15.3062
4272	-69.4429	156.389	6.8916	742	964	819.7	1872.7	1053	-16.7131	20.3131	15.7725
4274	-86.9725	-153.508	16.8627	2019	2685	2252.1	1959.1	-293	-22.2772	25.8772	16.3342
4283	-86.4026	-131.378	15.5345	2237	2508	2331.85	2911.85	580	-30.7596	34.3596	22.527
4285	-84.2118	161.008	0.950401	1853	2603	2115.5	2324.5	209	-26.6709	30.2709	18.7093
4286	-84.1892	160.951	17.2539	2117	2623	2294.1	2503.1	209	-28.2604	31.8604	19.8701
4287	-84.1824	160.877	0.252197	1987	2452	2149.75	2657.75	508	-29.6368	33.2368	20.8754
4291	-84.1989	160.41	3.5538	1983	2190	2055.45	2440.45	385	-27.7028	31.3028	19.4629
4292	-84.2124	160.485	13.1741	2257	2479	2334.7	2719.7	385	-30.1881	33.7881	21.2781
4295	-84.219	160.058	0	2108	2483	2239.25	2626.25	387	-28.735	32.335	20.6706
4299	-84.223	160.328	5.8858	2109	2502	2246.55	2483.55	237	-28.0864	31.6864	19.7431
4327	-71.628	160.432	16.1087	1360	1478	1401.3	2517.3	1116	-25.9111	29.5111	19.9625
4337	-71.6692	160.361	3.4362	1530	1916	1665.1	2832.1	1167	-28.7128	32.3128	22.0086
4338	-71.6722	160.339	18.6684	1448	1997	1640.15	2807.15	1167	-28.4907	32.0907	21.8465
4341	-71.6225	160.243	2.506	1658	1960	1763.7	2781.7	1018	-28.3476	31.9476	21.681
4342	-71.6318	160.341	17.6473	1195	1640	1350.75	2466.75	1116	-25.4612	29.0612	19.6339
4343	-71.6262	160.235	8.9091	1731	1941	1804.5	2822.5	1018	-28.7108	32.3108	21.9462
4361	-71.9232	161.596	10.9517	1052	1280	1131.8	994.8	-137	-14.8118	18.4118	10.0662
4369	-71.9513	161.559	9.9359	1053	1412	1178.65	1037.65	-141	-14.4176	18.0176	10.3447
4377	-71.8941	161.169	0.503502	1461	1578	1501.95	1839.95	338	-19.1023	22.7023	15.5597
4401	-72.6028	161.079	11.3439	1530	2201	1764.85	1909.85	145	-20.4679	24.0679	16.014
4402	-72.5962	161.072	9.5373	1539	2131	1746.2	1539.2	-207	-18.1698	21.7698	13.6048
4405	-83.0002	156.784	2.9745	1822	2084	1913.7	2040.7	127	-25.2537	28.8537	16.8646
4410	-83.0385	156.675	0	1981	2272	2082.85	1646.85	-436	-22.0675	25.6675	14.3045
4411	-83.0337	156.549	14.1606	1494	2305	1777.85	1341.85	-436	-20.1765	23.7765	12.322
4414	-83.0254	156.239	14.3007	1705	2221	1885.6	1590.6	-295	-21.7187	25.3187	13.9389
4418	-82.9715	156.152	0.218002	1651	2025	1781.9	2029.9	248	-25.1576	28.7576	16.7944
4420	-82.9794	156.17	7.2445	1907	2027	1949	2197	248	-26.6448	30.2448	17.8805
4422	-83.0357	156.084	0	1769	2013	1854.4	1559.4	-295	-21.2215	24.8215	13.7361
4423	-83.04	156.103	9.9139	1825	2180	1949.25	2158.25	209	-25.8638	29.4638	17.6286
4428	-83.0979	156.087	3.5207	1762	2165	1903.05	2403.05	500	-28.0425	31.6425	19.2198
4434	-83.1245	156.063	2.2774	1755	2061	1862.1	2362.1	500	-27.6781	31.2781	18.9536
4464	-82.5452	-51.7742	17.2271	729	918	795.15	398.15	-397	-12.9633	16.5633	6.18797
4474	-82.4728	-51.2382	13.8078	479	796	589.95	591.95	2	-13.9372	17.5372	7.44768
4490	-82.5001	-51.1869	5.2475	414	802	549.8	350.8	-199	-13.1082	16.7082	5.8802
4503	-82.7704	-53.7021	8.4392	577	930	700.55	601.55	-99	-13.9921	17.5921	7.51007
4505	-82.7706	-53.5673	0.478302	593	1022	743.15	644.15	-99	-14.1667	17.7667	7.78697
4506	-82.7646	-53.3956	8.2395	768	918	820.5	691.5	-129	-14.3608	17.9608	8.09475
4535	-84.8122	-116.452	0	1465	2033	1663.8	1775.8	112	-18.6498	22.2498	15.1427
4536	-84.8101	-116.316	0	1468	2203	1725.25	1837.25	112	-19.0308	22.6308	15.5421
4537	-84.8108	-116.233	0	1679	2260	1882.35	1994.35	112	-20.0048	23.6048	16.5633
4538	-84.8083	-116.075	0	1520	2202	1758.7	1870.7	112	-19.2381	22.8381	15.7595
4539	-84.757	-115.815	0	1564	2186	1781.7	2083.7	302	-21.6966	25.2966	17.1441
4541	-84.7612	-115.861	2.1973	1947	2191	2032.4	2334.4	302	-23.9279	27.5279	18.7736
4542	-84.7654	-115.876	1.9899	1992	2154	2048.7	2201.7	153	-22.7468	26.3468	17.911
4543	-84.7684	-115.872	1.5936	1950	2148	2019.3	2172.3	153	-22.4852	26.0852	17.72
4544	-84.7714	-115.87	0.745399	1929	2141	2003.2	2156.2	153	-22.3419	25.9419	17.6153
4545	-84.7554	-115.863	0	1987	2202	2062.25	2364.25	302	-24.1935	27.7935	18.9676
4546	-84.7593	-115.913	0.594597	2016	2175	2071.65	2373.65	302	-24.2772	27.8772	19.0287
4565	-84.8187	-116.114	0	1826	2228	1966.7	2078.7	112	-21.6285	25.2285	17.1115
4574	-85.4518	173.035	10.4301	2798	3155	2922.95	2888.95	-34	-30.0344	33.6344	22.3782
4586	-85.5058	172.076	10.5784	2547	2962	2692.25	2725.25	33	-28.8177	32.4177	21.3141
4589	-85.4143	172.226	0.737602	2580	3104	2763.4	2321.4	-442	-24.9832	28.5832	18.6891
4590	-85.4308	172.502	14.5764	2787	3090	2893.05	2640.05	-253	-27.8191	31.4191	20.7603
4591	-85.4294	172.446	0	2909	3074	2966.75	2524.75	-442	-26.793	30.393	20.0109
4592	-85.431	172.406	0.0154037	2658	3004	2779.1	2526.1	-253	-26.805	30.405	20.0196
4595	-85.4572	172.395	0.420097	2707	3089	2840.7	2587.7	-253	-27.3532	30.9532	20.42
4597	-85.4765	171.846	4.6093	2707	3117	2850.5	3078.5	228	-32.2481	35.8481	23.6103
4602	-85.4843	171.798	0.227699	2698	3048	2820.5	3048.5	228	-31.9751	35.5751	23.4153
4603	-85.447	171.449	0	2251	2496	2336.75	2676.75	340	-28.5154	32.1154	20.9989
4604	-85.4514	171.343	0	2356	2593	2438.95	2778.95	340	-29.425	33.025	21.6632
4605	-85.4713	171.408	0.217201	2147	2371	2225.4	2700.4	475	-28.7259	32.3259	21.1526
4606	-85.4401	171.153	0.858299	1918	2258	2037	2377	340	-25.8476	29.4476	19.0505
4622	-85.4104	168.051	2.1259	1983	2275	2085.2	2293.2	208	-25.275	28.875	18.5058
4636	-85.2961	165.073	1.442	2121	2711	2327.5	2298.5	-29	-25.0034	28.6034	18.5403
4639	-85.3472	165.358	2.5026	2220	2742	2402.7	2535.7	133	-27.1144	30.7144	20.082
4640	-85.3525	165.434	0.502403	2504	2741	2586.95	2475.95	-111	-26.5827	30.1827	19.6937
4647	-85.5714	-177.062	9.1396	2217	2734	2397.95	2163.95	-234	-23.7138	27.3138	17.6657
4649	-85.5325	-178.053	14.8911	2175	2600	2323.75	2173.75	-150	-23.801	27.401	17.7294
4650	-85.516	-178.228	0.192703	2167	2669	2342.7	2192.7	-150	-23.9696	27.5696	17.8525
4651	-85.5286	-178.249	1.4548	2278	2673	2416.25	2266.25	-150	-24.6242	28.2242	18.3306
4655	-85.543	-177.221	2.229	1690	2234	1880.4	1831.4	-49	-21.9815	25.5815	15.5041
4660	-85.5018	-156.025	0.466202	384	813	534.15	594.15	60	-10.8213	14.4213	7.46197
4664	-85.4574	-147.6	14.2241	115	417	220.7	373.7	153	-9.84527	13.4453	6.02905
4666	-85.4585	-147.685	8.3157	120	318	189.3	342.3	153	-9.71653	13.3165	5.82495
4668	-85.4617	-147.555	7.2243	287	455	345.8	498.8	153	-10.3582	13.9582	6.8422
4670	-85.4785	-147.474	12.7266	283	534	370.85	523.85	153	-10.4609	14.0609	7.00502
4678	-85.5733	-151.317	13.0515	300	786	470.1	1128.1	658	-14.6738	18.2738	10.9326
4690	-85.7265	-150.75	0	1158	1411	1246.55	1427.55	181	-16.863	20.463	12.8791
4692	-85.6227	-154.927	0	601	793	668.2	807.2	139	-12.5783	16.1783	8.8468
4701	-85.837	-153.08	7.5442	938	1167	1018.15	1633.15	615	-17.9035	21.5035	14.2155
4702	-85.8472	-153.03	0	965	1226	1056.35	1569.35	513	-17.508	21.108	13.8008
4703	-85.8487	-153.121	2.4925	918	1169	1005.85	1518.85	513	-17.1949	20.7949	13.4725
4705	-85.8602	-152.971	9.9847	852	1275	1000.05	1513.05	513	-17.1589	20.7589	13.4348
4729	-84.8215	-66.4614	13.5254	1460	1625	1517.75	2138.75	621	-26.0596	29.6596	17.5019
4730	-84.8306	-66.3576	0.258301	1435	1577	1484.7	2105.7	621	-25.7654	29.3654	17.287
4731	-84.8385	-66.2787	1.9747	1427	1552	1470.75	2091.75	621	-25.6413	29.2413	17.1964
4734	-84.8161	-66.0681	0	1342	1725	1476.05	2078.05	602	-25.5193	29.1193	17.1073
4745	-84.7988	-65.4271	0	1381	1903	1563.7	1913.7	350	-22.0675	25.6675	16.039
4748	-84.7914	-65.4617	0	1410	1892	1578.7	1928.7	350	-22.1605	25.7605	16.1365
4774	-84.5413	-65.4342	0	646	780	692.9	522.9	-170	-14.332	17.932	6.99885
4786	-84.6503	-63.6118	0	628	857	708.15	926.15	218	-16.6888	20.2888	9.61998
4787	-84.6471	-63.6534	2.051	573	728	627.25	845.25	218	-16.3571	19.9571	9.09413
4788	-84.6486	-63.6357	2.622	646	805	701.65	919.65	218	-16.6622	20.2622	9.57772
4790	-84.6514	-63.5882	3.555	690	848	745.3	963.3	218	-16.8411	20.4411	9.86145
4793	-84.6246	-63.604	16.7895	521	929	663.8	839.8	176	-16.3348	19.9348	9.0587
4795	-84.3378	-64.8652	1.1698	622	837	697.25	596.25	-101	-14.6454	18.2454	7.47562
4806	-84.5871	-63.9472	1.8545	579	740	635.35	776.35	141	-14.9777	18.5777	8.64627
4812	-84.5316	-64.1042	10.4318	456	914	616.3	744.3	128	-14.8463	18.4463	8.43795
4817	-84.5615	-63.8206	2.0188	529	724	597.25	738.25	141	-14.8215	18.4215	8.39862
4828	-84.8055	-63.188	10.731	849	1205	973.6	1040.6	67	-16.9705	20.5705	10.3639
4836	-84.8441	-63.1112	6.5261	890	1358	1053.8	1436.8	383	-19.427	23.027	12.9392
4839	-84.8559	-63.1407	0	1165	1691	1349.1	1732.1	383	-21.2578	24.8578	14.8586
4850	-84.8679	-63.1082	0	1436	1650	1510.9	1877.9	367	-22.1618	25.7618	15.8064
4851	-84.8647	-63.0291	8.9374	872	1761	1183.15	1566.15	383	-20.2289	23.8289	13.78
4852	-84.8658	-62.8892	0.813797	984	1664	1222	1634	412	-20.6496	24.2496	14.221
4854	-84.8589	-62.753	5.8054	844	1636	1121.2	1533.2	412	-20.0246	23.6246	13.5658
4855	-84.8617	-62.4713	0.244698	838	1392	1031.9	1499.9	468	-19.8182	23.4182	13.3493
4856	-84.8747	-62.3621	0	1378	1635	1467.95	1935.95	468	-22.5217	26.1217	16.1837
4857	-84.8711	-62.4084	0	1076	1657	1279.35	1747.35	468	-21.3524	24.9524	14.9578
4869	-84.0426	-56.9116	12.8725	720	1321	930.35	895.35	-35	-16.6424	20.2424	9.41977
4871	-84.0717	-56.6044	0	1058	1489	1208.85	823.85	-385	-16.8286	20.4286	8.95502
4873	-84.0546	-56.4494	19.4609	886	1380	1058.9	673.9	-385	-16.2138	19.8138	7.98035
4874	-84.0398	-56.5387	0.0751038	828	1496	1061.8	676.8	-385	-15.7464	19.3464	7.9992
4888	-83.8398	-56.8883	0.131401	688	1145	847.95	649.95	-198	-15.9632	19.5632	7.82468
4889	-83.8395	-56.7833	0.0633011	773	937	830.4	632.4	-198	-15.8912	19.4912	7.7106
4890	-83.8431	-56.7043	0.678101	835	1077	919.7	618.7	-301	-15.8351	19.4351	7.62155
4894	-83.8493	-56.7284	12.0436	704	1065	830.35	632.35	-198	-15.891	19.491	7.71027
4904	-83.891	-57.0795	5.1681	732	957	810.75	647.75	-163	-15.2596	18.8596	7.81038
4909	-83.9707	-56.749	0.241997	894	1293	1033.65	708.65	-325	-15.877	19.477	8.20622
4910	-83.9671	-56.8186	0	883	1333	1040.5	715.5	-325	-15.9051	19.5051	8.25075
4911	-83.9644	-56.7219	10.678	884	1332	1040.8	715.8	-325	-15.9063	19.5063	8.2527
4912	-84.0005	-56.6227	0.0931015	777	1085	884.8	680.8	-204	-15.7628	19.3628	8.0252
4913	-83.9907	-56.553	0	742	1280	930.3	726.3	-204	-15.9493	19.5493	8.32095
4915	-84.0048	-56.5356	0	670	1258	875.8	671.8	-204	-15.7259	19.3259	7.9667
4916	-83.9852	-56.4589	0.0229034	796	1292	969.6	765.6	-204	-16.1105	19.7105	8.5764
4920	-84.0053	-56.2812	0	1114	1416	1219.7	747.7	-472	-16.0371	19.6371	8.46005
4922	-84.032	-56.243	0	1111	1413	1216.7	744.7	-472	-16.5041	20.1041	8.44055
4923	-84.0375	-56.2842	0	887	1403	1067.6	595.6	-472	-15.8928	19.4928	7.4714
4924	-84.032	-56.3178	0.241302	1001	1366	1128.75	656.75	-472	-16.1435	19.7435	7.86887
4928	-84.0398	-56.4451	0	1068	1318	1155.5	683.5	-472	-16.2532	19.8532	8.04275
4929	-84.0307	-56.5496	0	973	1322	1095.15	623.15	-472	-15.5264	19.1264	7.65048
4930	-84.0345	-56.4834	0.143898	880	1201	992.35	520.35	-472	-15.1049	18.7049	6.98227
4932	-84.0427	-56.2399	11.7318	1034	1408	1164.9	692.9	-472	-16.2917	19.8917	8.10385
4934	-84.0345	-56.1292	6.7878	1001	1761	1267	795	-472	-16.7103	20.3103	8.7675
4935	-84.0267	-56.0541	14.6993	1395	1779	1529.4	1201.4	-328	-18.7743	22.3743	11.4091
4940	-83.9261	-56.3906	15.2345	799	1365	997.1	683.1	-314	-16.5964	20.1964	8.04015
4942	-83.9275	-56.2384	0	1033	1398	1160.75	846.75	-314	-17.2674	20.8674	9.10388
4943	-83.9241	-56.1938	0.448601	1022	1285	1114.05	715.05	-399	-16.7274	20.3274	8.24782
4944	-83.9227	-56.0937	1.0555	1065	1551	1235.1	836.1	-399	-17.2237	20.8237	9.03465
4946	-83.9234	-56.0399	15.4588	1012	1873	1313.35	914.35	-399	-17.5445	21.1445	9.54327
4949	-83.902	-56.1134	3.9317	1200	1444	1285.4	886.4	-399	-17.4299	21.0299	9.3616
4953	-84.1081	-56.0809	2.0073	998	1427	1148.15	991.15	-157	-17.5145	21.1145	10.0425
4954	-84.1128	-56.1553	3.7578	1031	1356	1144.75	1179.75	35	-18.6401	22.2401	11.2684
4955	-84.1145	-56.2004	0	1010	1246	1092.6	1127.6	35	-18.3167	21.9167	10.9294
4962	-83.8214	-56.7327	0.807404	791	1013	868.7	567.7	-301	-15.626	19.226	7.29005
4964	-83.8325	-56.5226	0	926	1121	994.25	693.25	-301	-16.1407	19.7407	8.10613
4966	-83.8331	-56.4814	10.262	986	1266	1084	783	-301	-16.5087	20.1087	8.6895
4972	-83.8283	-56.3806	18.6325	1116	1251	1163.25	862.25	-301	-16.8336	20.4336	9.20463
4975	-83.8476	-56.1576	10.9363	950	1337	1085.45	1057.45	-28	-17.9936	21.5936	10.4734
4977	-83.8834	-56.2945	0.722	954	1141	1019.45	953.45	-66	-17.7048	21.3048	9.79743
4978	-83.8871	-56.2778	0.381897	885	1164	982.65	916.65	-66	-17.554	21.154	9.55823
5000	-83.5556	-55.9601	12.0779	641	1126	810.75	1053.75	243	-17.499	21.099	10.4494
5018	-83.6766	-55.2582	8.1418	1020	1526	1197.1	878.1	-319	-17.7474	21.3474	9.30765
5019	-83.6545	-55.3472	13.4431	823	1162	941.65	778.65	-163	-17.3397	20.9397	8.66122
5021	-83.666	-55.1732	2.9211	1035	1513	1202.3	755.3	-447	-17.2439	20.8439	8.50945
5026	-83.6715	-55.1189	2.7851	1076	1416	1195	748	-447	-17.214	20.814	8.462
5027	-83.6705	-55.0821	0	1180	1345	1237.75	790.75	-447	-17.3893	20.9893	8.73987
5037	-83.4425	-56.1425	12.7701	628	1055	777.45	781.45	4	-14.9836	18.5836	8.67943
5038	-83.4499	-56.043	5.8406	660	1052	797.2	546.2	-251	-14.0191	17.6191	7.1503
5040	-83.4437	-55.9885	5.8177	853	1150	956.95	705.95	-251	-14.6741	18.2741	8.18867
5047	-83.6368	-55.1183	1.8212	1083	1398	1193.25	1005.25	-188	-17.843	21.443	10.1341
5048	-83.6327	-55.0783	7.3636	1034	1371	1151.95	963.95	-188	-17.6878	21.2878	9.86567
5058	-83.3414	-55.5013	17.803	800	1067	893.45	897.45	4	-15.4592	19.0592	9.43342
5062	-83.5242	-55.3597	0.129097	990	1254	1082.4	817.4	-265	-16.8502	20.4502	8.9131
5063	-83.5221	-55.2542	12.6911	1020	1266	1106.1	841.1	-265	-16.9474	20.5474	9.06715
5064	-83.5283	-55.1541	18.2364	805	1183	937.3	672.3	-265	-16.2553	19.8553	7.96995
5080	-83.4997	-54.3932	12.166	1180	1685	1356.75	1355.75	-1	-19.4454	23.0454	12.4124
5131	-72.3806	169.868	16.8993	-50	407	109.95	1621.95	1512	-14.3229	17.9229	14.1427
5132	-72.3729	169.874	0.902496	123	529	265.1	1777.1	1512	-15.2848	18.8848	15.1511
5139	-72.4399	169.827	0	77	246	136.15	1627.15	1491	-14.1983	17.7983	14.1765
5140	-72.4475	169.744	0	172	525	295.55	1786.55	1491	-16.6716	20.2716	15.2126
5147	-72.4198	169.73	11.2119	105	330	183.75	1448.75	1265	-14.5772	18.1772	13.0169
5249	-72.6101	169.357	16.382	41	360	152.65	1630.65	1478	-15.705	19.305	14.1992
5369	-72.7196	169.273	6.3295	900	1079	962.65	2714.65	1752	-27.4587	31.0587	21.2452
5370	-72.7205	169.263	16.7979	892	1190	996.3	2748.3	1752	-27.7582	31.3582	21.464
5394	-72.8321	169.072	5.6254	781	940	836.65	1805.65	969	-15.75	19.35	15.3367
5398	-72.8411	169.102	2.9421	611	804	678.55	1647.55	969	-14.7698	18.3698	14.3091
5400	-72.8486	169.136	16.7899	553	672	594.65	1563.65	969	-14.2496	17.8496	13.7637
5402	-72.8455	169.106	18.2815	539	730	605.85	1574.85	969	-14.3191	17.9191	13.8365
5484	-73.103	169.433	3.7387	198	477	295.65	695.65	400	-6.87796	10.478	8.12172
5485	-73.1019	169.438	2.7687	236	476	320	720	400	-6.9778	10.5778	8.28
5814	-72.1299	165.818	15.0309	1946	2189	2031.05	1865.05	-166	-17.4435	21.0435	15.7228
5947	-72.4184	166.367	14.053	2615	3021	2757.1	2585.1	-172	-23.6933	27.2933	20.4032
6060	-72.7282	167.586	14.7854	1896	2154	1986.3	2644.3	658	-24.6557	28.2557	20.788
6109	-72.557	166.74	9.527	2456	2638	2519.7	2790.7	271	-25.5231	29.1231	21.7395
6327	-72.0953	164.434	14.9126	1598	1876	1695.3	2196.3	501	-21.4574	25.0574	17.8759
6328	-72.0981	164.468	7.3683	1746	1983	1828.95	2329.95	501	-22.6469	26.2469	18.7447
6333	-71.9473	163.787	10.3697	1479	1900	1626.35	1427.35	-199	-15.9526	19.5526	12.8778
6346	-72.0101	164	3.0212	1504	1738	1585.9	1263.9	-322	-14.3008	17.9008	11.8154
6360	-72.0843	163.969	14.7096	1605	1752	1656.45	1950.45	294	-18.5574	22.1574	16.2779
6361	-72.0813	164.03	11.6833	1730	1961	1810.85	2104.85	294	-20.6969	24.2969	17.2815
6362	-72.082	164.023	0	1696	1868	1756.2	2050.2	294	-20.2105	23.8105	16.9263
6479	-72.3737	163.808	11.9025	1588	1951	1715.05	1989.05	274	-19.2317	22.8317	16.5288
6490	-72.2453	163.257	7.7342	1615	1876	1706.35	1773.35	67	-19.1274	22.7274	15.1268
6506	-72.1525	163.049	12.5225	1369	1763	1506.9	1935.9	429	-20.5302	24.1302	16.1834
6518	-72.4423	163.737	2.7349	1618	1817	1687.65	1235.65	-452	-15.1026	18.7026	11.6317
6521	-72.4464	163.816	13.2717	1774	2018	1859.4	1235.4	-624	-15.1011	18.7011	11.6301
6524	-72.4489	163.808	18.1739	1894	2022	1938.8	1314.8	-624	-15.5934	19.1934	12.1462
6533	-72.3977	163.24	15.3409	1555	1717	1611.7	2060.7	449	-21.7233	25.3233	16.9946
6543	-72.4955	162.356	6.1531	1553	1701	1604.8	1983.8	379	-21.377	24.977	16.4947
6544	-72.4913	162.342	18.8062	1331	1638	1438.45	1817.45	379	-20.3456	23.9456	15.4134
6545	-72.5163	162.354	3.615	1464	1681	1539.95	1918.95	379	-20.9749	24.5749	16.0732
6547	-72.5481	162.232	19.2968	1223	1906	1462.05	2000.05	538	-17.8	21.4	16.6003
6551	-72.6355	162.211	13.1311	1507	2102	1715.25	1419.25	-296	-17.947	21.547	12.8251
6621	-69.3046	157.6	15.0297	81	560	248.65	1751.65	1503	-15.6234	19.2234	14.9857
6658	-71.6291	170.063	1.3509	-14	413	135.45	2296.45	2161	-22.0202	25.6202	18.5269
6659	-71.6149	170.036	0	377	456	404.65	2494.65	2090	-23.7842	27.3842	19.8152
6815	-71.6503	169.88	19.2182	786	1030	871.4	2866.4	1995	-27.0928	30.6928	22.2316
7417	-72.3084	169.973	8.8783	232	667	384.25	653.25	269	-8.17573	11.7757	7.84613
7418	-72.2969	169.993	0	168	429	259.35	211.35	-48	-6.36394	9.96394	4.97377
7552	-69.4075	157.659	0.751198	457	880	605.05	2189.05	1584	-23.5329	27.1329	17.8288
7558	-69.4129	157.691	2.6508	489	726	571.95	2155.95	1584	-23.2384	26.8384	17.6137
7603	-69.7071	157.974	8.6388	853	1034	916.35	1930.35	1014	-16.8328	20.4328	16.1473
8208	-70.545	162.14	1.7784	456	877	603.35	1817.35	1214	-16.5976	20.1976	15.4128
8679	-71.5057	162.696	17.0934	473	1160	713.45	1646.45	933	-16.4574	20.0574	14.3019
8689	-71.5239	162.712	1.5215	774	1079	880.75	1270.75	390	-14.1281	17.7281	11.8599
8690	-71.5231	162.697	16.0243	671	960	772.15	1162.15	390	-13.4547	17.0547	11.154
8740	-71.6714	161.961	18.4857	1125	1606	1293.35	1412.35	119	-16.307	19.907	12.7803
8741	-71.6724	161.952	15.1273	1312	1608	1415.6	1534.6	119	-17.0649	20.6649	13.5749
8930	-71.6	166.828	3.1309	1837	2090	1925.55	2646.55	721	-24.151	27.751	20.8026
9199	-71.7034	165.631	12.2247	1127	1854	1381.45	1546.45	165	-16.2918	19.8918	13.6519
9245	-71.8339	165.772	13.3671	1747	1978	1827.85	1673.85	-154	-16.7079	20.3079	14.48
9515	-71.1661	164.987	16.5678	927	1584	1156.95	1725.95	569	-16.2347	19.8347	14.8187
9541	-71.1138	164.633	15.4562	597	988	733.85	1236.85	503	-13.2023	16.8023	11.6395
9633	-71.2089	164.517	0.258499	551	785	632.9	1177.9	545	-12.999	16.599	11.2564
9741	-71.3571	164.455	18.2868	628	1013	762.75	1855.75	1093	-17.3698	20.9699	15.6624
9746	-71.3607	164.43	16.4112	772	999	851.45	1613.45	762	-15.8676	19.4676	14.0874
9770	-71.2444	163.771	5.975	952	1223	1046.85	1450.85	404	-14.5527	18.1527	13.0305
9907	-71.6478	165.512	18.885	1693	1883	1759.5	1424.5	-335	-15.5957	19.1957	12.8592
9917	-71.6258	165.346	11.1904	1222	1680	1382.3	1134.3	-248	-13.7965	17.3965	10.9729
9932	-71.4585	163.545	12.2023	1617	1871	1705.9	1645.9	-60	-16.023	19.623	14.2983
9960	-71.5183	163.12	13.2861	836	1219	970.05	972.05	2	-12.3025	15.9025	9.91832
10102	-71.6987	163.132	15.9296	917	1330	1061.55	997.55	-64	-14.4322	18.0322	10.0841
10161	-71.7404	163.118	14.8601	1349	1686	1466.95	1481.95	15	-16.8885	20.4885	13.2327
10167	-85.4238	-126.706	0	1011	1155	1061.4	920.4	-141	-12.2602	15.8602	9.5826
10168	-85.4332	-126.437	0.413803	1117	1387	1211.5	1070.5	-141	-12.6583	16.2583	10.5582
10169	-85.4337	-126.356	0	1089	1348	1179.65	1038.65	-141	-12.4608	16.0608	10.3512
10185	-85.7606	-129.519	17.0607	2324	2840	2504.6	2056.6	-448	-20.6157	24.2157	16.9679
10205	-85.4607	-125.952	6.4552	1201	1777	1402.6	1298.6	-104	-14.8651	18.4651	12.0409
10209	-85.9311	-129.67	0.634697	2309	2785	2475.6	3664.6	1189	-36.8211	40.4211	27.4199
10218	-85.931	-129.79	4.6872	1970	2792	2257.7	3326.7	1069	-33.7462	37.3462	25.2235
10232	-85.9374	-129.558	15.1314	1848	2708	2149	3338	1189	-33.849	37.449	25.297
10238	-85.9531	-129.473	0	2113	2546	2264.55	3453.55	1189	-34.9005	38.5005	26.0481
10239	-85.9486	-129.43	0	1997	2562	2194.75	3383.75	1189	-34.2653	37.8653	25.5944
10241	-85.96	-129.443	16.749	1748	2500	2011.2	3200.2	1189	-32.595	36.195	24.4013
10243	-86.0983	-131.153	0.086998	1714	2084	1843.5	2267.5	424	-24.5043	28.1043	18.3388
10244	-86.1048	-130.905	6.4827	1687	2136	1844.15	2114.15	270	-22.6321	26.2321	17.342
10251	-85.9976	-128.76	0	1719	2276	1913.95	2952.95	1039	-29.7127	33.3127	22.7942
10252	-85.9625	-128.837	16.5342	1645	2445	1925	3130	1205	-31.5196	35.1196	23.945
10253	-86.1022	-130.659	0.171097	1493	2238	1753.75	2023.75	270	-21.8276	25.4276	16.7544
10259	-86.1976	-131.383	6.56	2088	2666	2290.3	2409.3	119	-26.6889	30.2889	19.2605
10261	-86.1906	-131.339	1.3931	2048	2263	2123.25	2242.25	119	-25.2021	28.8021	18.1746
10262	-86.1676	-131.557	0.557899	1866	2185	1977.65	2096.65	119	-23.9063	27.5063	17.2282
10265	-86.0072	-128.735	4.6743	1713	2659	2044.1	3083.1	1039	-31.0928	34.6928	23.6401
10268	-86.0394	-125.705	0	1666	2079	1810.55	1762.55	-48	-19.7656	23.3656	15.0566
10269	-86.0334	-125.637	2.9158	1662	2284	1879.7	1831.7	-48	-20.1943	23.7943	15.5061
10270	-86.0202	-125.552	5.1718	1828	2468	2052	2004	-48	-20.2447	23.8447	16.626
10272	-86.2894	-129.314	14.2199	1577	2602	1935.75	2422.75	487	-26.6855	30.2855	19.3479
10276	-86.2975	-129.122	12.0673	1653	2551	1967.3	2454.3	487	-26.9663	30.5663	19.553
10277	-86.3154	-128.806	16.6674	1734	2369	1956.25	2692.25	736	-29.084	32.684	21.0996
10281	-86.253	-126.448	4.5467	1829	2272	1984.05	2087.05	103	-22.9417	26.5417	17.1658
10282	-86.2486	-126.64	0.239601	1830	2301	1994.85	2374.85	380	-25.5032	29.1032	19.0365
10283	-86.3542	-125.962	4.7053	1846	2119	1941.55	2457.55	516	-26.2392	29.8392	19.5741
10285	-85.3814	-139.402	2.3874	426	576	478.5	1279.5	801	-14.5381	18.1381	11.9167
10287	-85.3733	-139.373	5.3301	387	542	441.25	1335.25	894	-14.8837	18.4837	12.2791
10289	-85.5114	-140.789	18.2084	644	858	718.9	1376.9	658	-15.1016	18.7016	12.5498
10290	-85.5241	-140.719	16.1002	679	946	772.45	1437.45	665	-15.477	19.077	12.9434
10293	-85.5374	-140.573	0	623	1087	785.4	1450.4	665	-15.5573	19.1573	13.0276
10294	-85.545	-140.922	12.5261	731	1012	829.35	1537.35	708	-16.0964	19.6964	13.5928
10296	-85.4348	-139.07	15.7584	532	775	617.05	1377.05	760	-15.1429	18.7429	12.5508
10297	-85.4392	-138.97	0.6623	584	775	650.85	1410.85	760	-15.3525	18.9525	12.7705
10298	-85.4429	-138.925	0	558	744	623.1	1383.1	760	-15.4944	19.0944	12.5901
10299	-85.4476	-138.847	12.546	613	797	677.4	1437.4	760	-15.8311	19.4311	12.9431
10301	-85.5346	-140.301	1.1736	679	980	784.35	1449.35	665	-15.5912	19.1912	13.0208
10306	-85.5205	-139.61	0.278	794	972	856.3	1416.3	560	-15.3863	18.9863	12.8059
10309	-85.4616	-136.284	16.1443	716	865	768.15	1810.15	1042	-18.6903	22.2903	15.366
10317	-85.5626	-135.262	12.4717	902	1071	961.15	1953.15	992	-19.5769	23.1769	16.2955
10319	-85.6695	-136.732	0.560402	1604	1990	1739.1	2241.1	502	-24.8646	28.4646	18.1671
10325	-85.7392	-138.508	12.391	1427	1946	1608.65	1779.65	171	-18.5564	22.1564	15.1677
10358	-85.9286	-132.635	0.331398	1478	1973	1651.25	1868.25	217	-21.0481	24.6481	15.7436
10363	-85.9723	-133.363	5.4936	1692	2035	1812.05	1906.05	94	-21.2825	24.8825	15.9893
10368	-85.4758	-143.144	0	483	838	607.25	628.25	21	-10.4058	14.0058	7.68362
10369	-85.4748	-143.234	2.9673	452	695	537.05	558.05	21	-10.118	13.718	7.22732
10370	-85.4751	-143.311	0	447	676	527.15	548.15	21	-10.0774	13.6774	7.16297
10372	-85.4772	-143.403	0	559	697	607.3	628.3	21	-10.406	14.006	7.68395
10390	-85.915	-150.029	18.5174	910	1829	1231.65	1135.65	-96	-15.899	19.499	10.9817
10392	-85.9251	-149.94	11.7508	1244	1926	1482.7	1386.7	-96	-17.4555	21.0555	12.6136
10393	-85.9406	-150.505	5.3736	1275	1825	1467.5	1250.5	-217	-16.3861	19.9861	11.7282
10394	-85.9446	-150.608	5.0087	1257	1675	1403.3	1186.3	-217	-15.9881	19.5881	11.311
10395	-85.9514	-150.691	9.3259	1262	1660	1401.3	1184.3	-217	-15.9757	19.5757	11.298
10396	-85.9536	-150.836	0	1382	2196	1666.9	1449.9	-217	-17.6224	21.2224	13.0244
10397	-85.9554	-150.756	17.0492	1274	1668	1411.9	1194.9	-217	-16.0414	19.6414	11.3668
10398	-85.9479	-150.81	0	1513	2253	1772	1555	-217	-18.274	21.874	13.7075
10399	-85.9437	-150.907	0.249802	1762	2235	1927.55	1710.55	-217	-19.2384	22.8384	14.7186
10400	-85.9419	-150.844	1.254	1761	2079	1872.3	1655.3	-217	-18.8959	22.4959	14.3594
10403	-85.9489	-151.153	15.2036	1851	2378	2035.45	1552.45	-483	-18.2582	21.8582	13.6909
10405	-85.9877	-151.322	4.5655	1162	1466	1268.4	785.4	-483	-14.5516	18.1516	8.7051
10406	-85.9839	-151.403	0	1168	1443	1264.25	781.25	-483	-14.5346	18.1346	8.67812
10407	-85.9879	-151.395	0	926	1464	1114.3	631.3	-483	-13.9198	17.5198	7.70345
10428	-85.9465	-149.546	19.6623	1444	2169	1697.75	1742.75	45	-19.6631	23.2631	14.9279
10430	-85.9391	-149.614	14.0866	1400	1863	1562.05	1607.05	45	-18.8217	22.4217	14.0458
10435	-85.9586	-149.707	16.7257	1453	2247	1730.9	1959.9	229	-21.0094	24.6094	16.3393
10438	-85.938	-149.503	15.4403	1168	1723	1362.25	1407.25	45	-17.583	21.183	12.7471
10454	-86.0082	-148.97	9.7478	1336	2034	1580.3	1996.3	416	-21.5571	25.1571	16.5759
10455	-85.998	-149.022	10.7971	1303	2009	1550.1	1603.1	53	-19.1192	22.7192	14.0201
10456	-85.9733	-149.181	0.378799	1439	1814	1570.25	1623.25	53	-18.9222	22.5222	14.1511
10458	-86.0355	-149.062	1.8119	1491	1947	1650.6	2014.6	364	-22.7899	26.3899	16.6949
10460	-86.0673	-150.558	8.4027	1261	1771	1439.5	2258.5	819	-25.2904	28.8904	18.2802
10492	-86.0528	-148.159	10.3624	1644	2098	1802.9	1976.9	174	-21.4368	25.0368	16.4499
10533	-86.165	-146.575	14.0754	1772	2278	1949.1	2162.1	213	-24.261	27.861	17.6536
10534	-86.1319	-146.637	0	1653	2392	1911.65	2124.65	213	-23.9277	27.5277	17.4102
10535	-86.1265	-146.843	19.2678	1668	2167	1842.65	2055.65	213	-23.3136	26.9136	16.9617
10539	-86.1777	-146.846	10.3649	1584	1869	1683.75	2113.75	430	-23.8307	27.4307	17.3394
10540	-86.1605	-146.74	0	1630	2051	1777.35	1990.35	213	-22.6316	26.2316	16.5373
10542	-86.1869	-147.265	0.893799	1478	1922	1633.4	2063.4	430	-23.3826	26.9826	17.0121
10546	-86.2042	-147.326	10.3105	1506	1828	1618.7	1824.7	206	-21.6045	25.2045	15.4605
10551	-86.2219	-147.876	7.5995	1632	2049	1777.95	2269.95	492	-25.5752	29.1752	18.3547
10562	-86.1848	-146.756	2.2972	1534	2428	1846.9	2052.9	206	-23.2891	26.8891	16.9439
10563	-86.1956	-146.641	8.8947	1627	2542	1947.25	2153.25	206	-24.1822	27.7822	17.5961
10564	-86.2224	-146.59	18.1768	1837	2783	2168.1	2374.1	206	-26.1478	29.7478	19.0316
10566	-86.2157	-147.021	0.016098	1668	2144	1834.6	2040.6	206	-23.1796	26.7796	16.8639
10568	-86.2203	-147.141	11.6305	1688	1973	1787.75	1993.75	206	-22.6526	26.2526	16.5594
10569	-86.2208	-146.95	0	1731	2238	1908.45	2114.45	206	-23.8369	27.4369	17.3439
10570	-86.2246	-146.833	0.442497	1798	2264	1961.1	2167.1	206	-24.3055	27.9055	17.6861
10571	-86.2422	-146.676	13.7492	1762	2845	2141.05	1647.05	-494	-20.3545	23.9545	14.3058
10572	-86.252	-146.991	0.143997	2170	2826	2399.6	1846.6	-553	-21.7403	25.3403	15.6029
10573	-86.2569	-147.134	0.249603	2307	2905	2516.3	1963.3	-553	-22.4639	26.0639	16.3615
10575	-86.2651	-147.237	0	2256	3227	2595.85	2042.85	-553	-23.3295	26.9295	16.8785
10577	-86.2803	-148.52	13.7105	1584	1952	1712.8	2230.8	518	-25.2267	28.8267	18.1002
10579	-86.2682	-148.931	19.5549	1289	1760	1453.85	1971.85	518	-22.0963	25.6963	16.417
10588	-86.3051	-147.962	17.0142	1481	1913	1632.2	1647.2	15	-20.4124	24.0124	14.3068
10589	-86.3368	-148.555	0	1564	1950	1699.1	1921.1	222	-22.1106	25.7106	16.0871
10590	-86.3374	-148.329	0	1585	1981	1723.6	1945.6	222	-22.2625	25.8625	16.2464
10594	-86.5499	-147.75	0	1445	2020	1646.25	2267.25	621	-25.7025	29.3025	18.3371
10597	-86.4845	-144.67	0.938103	1786	2028	1870.7	1795.7	-75	-21.2755	24.8755	15.2721
10598	-86.4861	-144.739	0.659897	1783	2097	1892.9	1817.9	-75	-21.4132	25.0132	15.4163
10599	-86.4874	-144.8	0	1796	2134	1914.3	1839.3	-75	-21.5459	25.1459	15.5554
10601	-86.5072	-144.434	0	1918	2309	2054.85	1979.85	-75	-22.2639	25.8639	16.469
10607	-85.9441	-153.501	10.3959	921	1130	994.15	1322.15	328	-16.1647	19.7647	12.194
10608	-85.9413	-153.36	10.5284	965	1120	1019.25	1446.25	427	-16.9342	20.5342	13.0006
10609	-85.9479	-154.131	18.3588	930	1321	1066.85	1121.85	55	-14.9229	18.5229	10.892
10627	-85.9999	-155.018	13.5884	2229	3346	2619.95	2263.95	-356	-23.3061	26.9061	18.3157
10630	-86.0012	-155.365	11.5434	2547	3274	2801.45	2041.45	-760	-21.3258	24.9258	16.8694
10646	-86.0201	-155.864	3.1873	2112	2373	2203.35	1934.35	-269	-19.6832	23.2832	16.1733
10650	-86.056	-155.896	10.9341	2485	3529	2850.4	2689.4	-161	-27.0926	30.6926	21.0811
10658	-86.05	-156.88	0.0101013	2084	2568	2253.4	2229.4	-24	-23.0845	26.6845	18.0911
10660	-86.0385	-157.352	7.4854	1417	2003	1622.1	1681.1	59	-18.3852	21.9852	14.5271
10666	-86.0381	-157.58	0.302299	1584	1924	1703	1858	155	-19.482	23.082	15.677
10671	-86.0983	-158.776	0	1655	2708	2023.55	2205.55	182	-23.9554	27.5554	17.9361
10672	-86.1134	-158.591	19.3995	1607	2878	2051.85	2233.85	182	-24.2073	27.8073	18.12
10675	-85.9906	-153.416	12.4672	901	1367	1064.1	1339.1	275	-16.2698	19.8698	12.3041
10676	-86.0048	-153.701	1.8413	924	1371	1080.45	1154.45	74	-15.3714	18.9714	11.1039
10678	-85.9871	-153.301	13.1835	920	1316	1058.6	1333.6	275	-16.2357	19.8357	12.2684
10679	-85.997	-153.489	1.3075	894	1277	1028.05	1303.05	275	-16.2927	19.8927	12.0698
10680	-86.0013	-153.597	15.6228	876	1258	1009.7	1284.7	275	-16.1789	19.7789	11.9505
10685	-86.0226	-153.966	3.1351	1173	1831	1403.3	1477.3	74	-17.3731	20.9731	13.2024
10686	-86.0259	-154.059	1.0936	1564	1882	1675.3	1749.3	74	-19.0595	22.6595	14.9704
10688	-86.031	-154.232	10.8141	1554	1818	1646.4	1720.4	74	-18.4573	22.0573	14.7826
10689	-86.0361	-154.261	0.920601	1567	2011	1722.4	1526.4	-196	-17.2545	20.8545	13.5216
10690	-86.0412	-154.211	2.0228	1286	1899	1500.55	1645.55	145	-17.9932	21.5932	14.2961
10691	-85.9913	-153.511	14.7672	1102	1265	1159.05	1434.05	275	-16.8585	20.4585	12.9213
10693	-86.0028	-153.792	0	1263	1377	1302.9	1376.9	74	-16.5042	20.1042	12.5498
10694	-86.0073	-153.828	0	936	1530	1143.9	1217.9	74	-15.7648	19.3648	11.5164
10695	-86.0066	-153.962	7.4694	1169	1548	1301.65	1375.65	74	-16.4964	20.0964	12.5417
10696	-86.013	-154.058	12.7914	1111	1885	1381.9	1455.9	74	-16.994	20.594	13.0633
10697	-86.0294	-154.355	11.7826	1357	2324	1695.45	1499.45	-196	-17.0874	20.6874	13.3464
10698	-86.0211	-154.139	10.0099	1138	1896	1403.3	1477.3	74	-17.3731	20.9731	13.2024
10702	-86.0406	-153.371	0.0167007	1031	1544	1210.55	1598.55	388	-18.1248	21.7248	13.9906
10703	-86.0337	-153.168	0	997	1407	1140.5	1528.5	388	-17.6905	21.2905	13.5352
10704	-86.0511	-153.404	4.0518	1069	1525	1228.6	1498.6	270	-17.5051	21.1051	13.3409
10705	-86.0486	-153.606	0	1156	1532	1287.6	1557.6	270	-17.8709	21.4709	13.7244
10706	-86.0503	-153.505	0.920799	1224	1505	1322.35	1592.35	270	-18.0864	21.6864	13.9503
10707	-86.0459	-153.478	0	1165	1485	1277	1547	270	-17.8052	21.4052	13.6555
10708	-86.0536	-153.652	0.127602	1222	1568	1343.1	1613.1	270	-18.215	21.815	14.0851
10709	-86.0489	-153.764	0	1073	1685	1287.2	1557.2	270	-17.8684	21.4684	13.7218
10710	-86.0495	-153.886	0	1261	1669	1403.8	1673.8	270	-18.5914	22.1914	14.4797
10711	-86.0533	-153.931	0	1365	1689	1478.4	1748.4	270	-19.0539	22.6539	14.9646
10712	-86.0575	-154.015	0	1170	1659	1341.15	1611.15	270	-17.7799	21.3799	14.0725
10713	-86.059	-154.138	3.6874	1227	1625	1366.3	1511.3	145	-17.1609	20.7609	13.4234
10714	-86.0605	-154.214	18.9489	1363	1632	1457.15	1602.15	145	-17.7241	21.3241	14.014
10715	-86.0575	-153.706	0.830299	1163	1567	1304.4	1574.4	270	-17.9751	21.5751	13.8336
10716	-86.0585	-153.817	0	1148	1686	1336.3	1606.3	270	-18.1729	21.7729	14.0409
10718	-86.0638	-154.026	9.0857	1243	1462	1319.65	1464.65	145	-16.8716	20.4716	13.1202
10719	-86.0648	-154.138	1.2889	1199	1635	1351.6	1496.6	145	-17.0697	20.6697	13.3279
10720	-86.0661	-154.225	8.2589	1318	1631	1427.55	1572.55	145	-17.5406	21.1406	13.8216
10721	-86.0728	-154.316	4.5123	1395	1719	1508.4	1653.4	145	-18.0419	21.6419	14.3471
10722	-86.0693	-154.275	0.0412979	1357	1623	1450.1	1595.1	145	-17.6804	21.2804	13.9681
10731	-86.0416	-156.173	7.3542	2251	3441	2667.5	2398.5	-269	-24.5036	28.1036	19.1902
10732	-86.0921	-156.714	4.6066	2065	3077	2419.2	2373.2	-46	-24.3643	27.9643	19.0258
10733	-86.0937	-156.886	2.9616	2071	2898	2360.45	2346.45	-14	-24.1262	27.7262	18.8519
10734	-86.1003	-156.857	0.212799	2202	3030	2491.8	2477.8	-14	-25.2952	28.8952	19.7057
10735	-86.1075	-156.87	8.283	2251	3010	2516.65	2502.65	-14	-25.1224	28.7224	19.8672
10738	-86.0479	-152.758	14.8098	958	1244	1058.1	1653.1	595	-18.463	22.063	14.3451
10740	-86.0543	-153.142	16.0424	979	1410	1129.85	1517.85	388	-17.6245	21.2245	13.466
10741	-86.0559	-153.285	4.9913	1046	1412	1174.1	1562.1	388	-17.8988	21.4988	13.7536
10748	-86.0801	-154.402	2.6467	1298	1742	1453.4	1598.4	145	-17.7009	21.3009	13.9896
10750	-86.1176	-156.839	10.5933	2290	3005	2540.25	2526.25	-14	-25.3324	28.9324	20.0206
10752	-86.1296	-157.065	18.6549	1425	2527	1810.7	1738.7	-72	-19.5903	23.1903	14.9016
10754	-86.1577	-156.702	4.2666	1934	2847	2253.55	2181.55	-72	-22.2646	25.8646	17.7801
10761	-86.0572	-152.733	19.6627	961	1289	1075.8	1670.8	595	-18.5728	22.1728	14.4602
10768	-86.1171	-154.084	0	1383	1723	1502	1937	435	-19.8002	23.4002	16.1905
10769	-86.1145	-154.153	16.2497	1399	1788	1535.15	1970.15	435	-20.0057	23.6057	16.406
10770	-86.1148	-154.461	0	1582	1985	1723.05	2223.05	500	-23.3477	26.9477	18.0498
10771	-86.1308	-153.714	8.3704	1161	1694	1347.55	1982.55	635	-20.0826	23.6826	16.4866
10772	-86.1207	-153.704	0.553902	1144	1469	1257.75	1692.75	435	-18.2858	21.8859	14.6029
10776	-86.2122	-156.726	0.0985031	2322	3340	2678.3	2611.3	-67	-26.0894	29.6894	20.5735
10777	-86.2216	-156.892	11.5995	2257	3416	2662.65	2299.65	-363	-23.3157	26.9157	18.5477
10779	-86.1242	-152.329	6.8973	1058	1506	1214.8	1995.8	781	-21.1796	24.7796	16.5727
10780	-86.1267	-152.198	0	1051	1528	1217.95	2162.95	945	-23.7035	27.3035	17.6592
10781	-86.1324	-152.458	2.4774	1114	1604	1285.5	2066.5	781	-22.845	26.445	17.0323
10782	-86.1398	-152.565	9.694	1180	1603	1328.05	2273.05	945	-24.6833	28.2833	18.3748
10783	-86.1433	-152.688	0	1067	1657	1273.5	2106.5	833	-23.201	26.801	17.2922
10784	-86.1588	-152.868	0	1322	1830	1499.8	2332.8	833	-25.2151	28.8151	18.7632
10785	-86.1743	-153.114	0.166	1611	2419	1893.8	2726.8	833	-28.7217	32.3217	21.3242
10787	-86.1665	-152.95	0.115799	1592	1853	1683.35	2516.35	833	-26.8487	30.4487	19.9563
10788	-86.156	-153.102	0.610199	1397	1660	1489.05	2163.05	674	-23.7043	27.3043	17.6598
10789	-86.1635	-153.122	0	1276	1723	1432.45	2265.45	833	-24.6157	28.2157	18.3254
10790	-86.1698	-153.273	0.0445023	1384	1816	1535.2	2270.2	735	-24.0246	27.6246	18.3563
10791	-86.1646	-153.307	9.1219	1217	1647	1367.5	2102.5	735	-22.532	26.132	17.2662
10792	-86.1869	-153.384	0	1592	2173	1795.35	2530.35	735	-26.3399	29.9399	20.0473
10793	-86.1871	-153.516	0	1613	2503	1924.5	2659.5	735	-27.4894	31.0894	20.8867
10796	-86.1457	-152.582	0	1169	1449	1267	2212	945	-24.14	27.74	17.978
10797	-86.1497	-152.674	0	1251	1642	1387.85	2220.85	833	-24.2188	27.8188	18.0355
10798	-86.154	-152.709	0	1238	1613	1369.25	2202.25	833	-24.0532	27.6532	17.9146
10799	-86.1669	-152.842	0.522797	1487	1851	1614.4	2447.4	833	-26.2351	29.8351	19.5081
10800	-86.1712	-152.839	0	1517	1775	1607.3	2440.3	833	-26.1719	29.7719	19.462
10801	-86.1895	-153.656	1.7984	1925	2304	2057.65	2792.65	735	-28.6744	32.2744	21.7522
10802	-86.1898	-153.738	1.7254	1779	2287	1956.8	2691.8	735	-27.7768	31.3768	21.0967
10805	-86.1807	-153.026	4.4381	1437	2247	1720.5	2553.5	833	-27.1793	30.7793	20.1977
10807	-86.1947	-153.628	8.515	1942	2358	2087.6	2822.6	735	-28.9409	32.5409	21.9469
10813	-86.3711	-159.909	0.159798	1914	2370	2073.6	2027.6	-46	-22.4667	26.0667	16.7794
10814	-86.3718	-160.033	0	1940	2371	2090.85	2044.85	-46	-22.6203	26.2203	16.8915
10816	-86.2018	-152.33	0.617203	1263	1736	1428.55	2459.55	1031	-26.3432	29.9432	19.5871
10817	-86.1744	-152.112	0	1332	1686	1455.9	2400.9	945	-25.8212	29.4212	19.2059
10818	-86.1781	-152.195	0.0133972	1501	1895	1638.9	2770.9	1132	-29.1142	32.7142	21.6109
10819	-86.1852	-152.319	11.1874	1374	1761	1509.45	2641.45	1132	-27.9621	31.5621	20.7694
10820	-86.1837	-152.238	0	1253	1853	1463	2595	1132	-27.5487	31.1487	20.4675
10822	-86.1912	-152.537	7.0757	1463	1803	1582	2613	1031	-27.7089	31.3089	20.5845
10826	-86.1792	-152.279	0.118401	1387	1914	1571.45	2516.45	945	-26.8496	30.4496	19.9569
10827	-86.1801	-152.066	0	1270	1598	1384.8	2516.8	1132	-26.8527	30.4527	19.9592
10828	-86.1791	-152.13	0	1385	1668	1484.05	2616.05	1132	-27.736	31.336	20.6043
10829	-86.1788	-152.689	2.1866	1346	1674	1460.8	2293.8	833	-24.868	28.468	18.5097
10832	-86.1946	-153.177	7.5802	1634	2381	1895.45	2630.45	735	-27.2308	30.8308	20.6979
10833	-86.182	-153.234	0	1518	2368	1815.5	2550.5	735	-26.5192	30.1193	20.1783
10835	-86.1996	-153.186	5.9737	1800	2440	2024	2759	735	-28.3749	31.9749	21.5335
10844	-86.2644	-153.091	0.628197	1357	2095	1615.3	2724.3	1109	-28.0661	31.6661	21.308
10847	-86.3138	-150.983	0	1772	2353	1975.35	2978.35	1003	-31.3856	34.9856	22.9593
10848	-86.2978	-151.624	1.185	1528	1986	1688.3	2853.3	1165	-30.2727	33.8727	22.1465
10849	-86.3026	-151.735	13.229	1656	2069	1800.55	2965.55	1165	-31.2717	34.8717	22.8761
10850	-86.2819	-151.621	0	1452	1720	1545.8	2710.8	1165	-29.0044	32.6044	21.2202
10851	-86.2938	-151.688	1.1794	1572	1966	1709.9	2874.9	1165	-30.4649	34.0649	22.2869
10852	-86.2976	-151.696	0	1743	2021	1840.3	3005.3	1165	-31.9159	35.5159	23.1345
10853	-86.2886	-151.61	2.6702	1700	1888	1765.8	2930.8	1165	-30.9624	34.5624	22.6502
10854	-86.292	-151.605	0	1661	1934	1756.55	2921.55	1165	-30.8801	34.4801	22.5901
10856	-86.3209	-151.932	18.7705	1375	1825	1532.5	2697.5	1165	-28.8861	32.4861	21.1337
10858	-86.3124	-151.911	15.6076	1347	1772	1495.75	2660.75	1165	-28.559	32.159	20.8949
10859	-86.3046	-151.008	0	1603	1985	1736.7	2739.7	1003	-29.2616	32.8616	21.408
10869	-86.4071	-151.497	12.7936	1460	2015	1654.25	2535.25	881	-26.6987	30.2987	20.0791
10873	-86.4094	-151.667	10.0015	1657	2038	1790.35	2671.35	881	-27.91	31.51	20.9638
10874	-86.4797	-155.804	12.3331	1788	2454	2021.1	1891.1	-130	-21.2546	24.8546	15.8921
10875	-86.4802	-155.159	10.0414	1662	2346	1901.4	1969.4	68	-21.7401	25.3401	16.4011
10876	-86.479	-155.294	12.3793	1868	2317	2025.15	2502.15	477	-25.8022	29.4022	19.864
10877	-86.5052	-155.419	12.2858	1941	2620	2178.65	2246.65	68	-23.5283	27.1283	18.2032
10879	-86.4252	-151.279	0.686096	1512	2072	1708	2407	699	-25.7206	29.3206	19.2455
10891	-86.5517	-153.569	0.137604	1695	2209	1874.9	2558.9	684	-26.6297	30.2297	20.2329
10892	-86.5533	-153.459	4.5583	1690	2151	1851.35	2535.35	684	-26.4201	30.0201	20.0798
10893	-86.5486	-153.371	5.3255	1602	2029	1751.45	2463.45	712	-25.7802	29.3802	19.6124
10894	-86.5541	-153.334	8.7937	1882	2241	2007.65	2719.65	712	-28.0604	31.6604	21.2777
10895	-86.5534	-153.658	2.297	1822	2185	1949.05	2633.05	684	-27.2896	30.8896	20.7148
10897	-86.5626	-154.004	19.5494	1842	2112	1936.5	2620.5	684	-27.178	30.778	20.6333
10903	-86.5859	-152.448	0	1603	2618	1958.25	2752.25	794	-28.3505	31.9505	21.4896
10904	-86.563	-152.977	0	1730	2360	1950.5	2662.5	712	-27.5518	31.1518	20.9062
10905	-86.5587	-153.176	0	1666	2354	1906.8	2618.8	712	-27.1628	30.7628	20.6222
10911	-86.5995	-153.906	1.8296	2107	2274	2165.45	2958.45	793	-30.1857	33.7857	22.8299
10914	-86.5604	-147.619	0.371002	1498	2160	1729.7	2350.7	621	-26.4452	30.0452	18.8795
10917	-86.7498	-153.257	0	1823	2195	1953.2	1971.2	18	-22.041	25.641	16.4128
10918	-86.755	-153.262	2.3977	1833	2156	1946.05	1964.05	18	-21.9967	25.5967	16.3663
10919	-86.7778	-152.313	9.5509	1829	2188	1954.65	2661.65	707	-27.7249	31.3249	20.9007
10920	-86.8531	-154.36	0.974403	2096	2758	2327.7	2788.7	461	-28.562	32.162	21.7265
10926	-85.2751	-164.446	0	1334	1637	1440.05	1665.05	225	-15.0605	18.6605	14.4228
10927	-85.2717	-164.411	13.2436	1260	1682	1407.7	1632.7	225	-14.8599	18.4599	14.2126
10933	-85.3127	-166.49	2.1246	1388	1810	1535.7	1541.7	6	-15.3213	18.9213	13.6211
10962	-85.4614	-156.661	0.777802	202	533	317.85	621.85	304	-10.9349	14.5349	7.64203
10963	-85.4666	-156.689	0.485397	151	673	333.7	637.7	304	-10.9999	14.5999	7.74505
10973	-85.5969	-159.913	0.0320969	575	869	677.9	761.9	84	-12.8958	16.4958	8.55235
10977	-85.6013	-159.84	10.7948	545	872	659.45	743.45	84	-12.8201	16.4201	8.43243
10985	-85.5475	-156.073	18.079	451	750	555.65	623.65	68	-10.9423	14.5423	7.65372
10991	-85.6867	-159.947	1.0148	686	1128	840.7	1042.7	202	-13.9687	17.5687	10.3775
10992	-85.6896	-159.986	0.457497	683	1146	845.05	1047.05	202	-13.9957	17.5957	10.4058
10993	-85.6924	-160.015	4.0369	972	1184	1046.2	1248.2	202	-15.2428	18.8428	11.7133
10999	-85.6381	-155.971	1.4804	980	1127	1031.45	825.45	-206	-12.6531	16.2531	8.96542
11003	-85.6551	-155.651	0.906601	798	1115	908.95	834.95	-74	-12.6921	16.2921	9.02717
11007	-85.6873	-158.59	10.9142	957	1331	1087.9	1549.9	462	-17.0738	20.6738	13.6744
11013	-85.7481	-160.113	12.4736	1095	1360	1187.75	1271.75	84	-15.3492	18.9492	11.8664
11027	-85.716	-155.078	0.9366	954	1128	1014.9	1740.9	726	-17.8952	21.4952	14.9158
11032	-85.6801	-155.833	17.9513	978	1146	1036.8	1012.8	-24	-13.381	16.981	10.1832
11034	-85.7075	-155.915	13.6923	1033	1299	1126.1	1141.1	15	-14.1764	17.7764	11.0171
11036	-85.7953	-160.071	2.2978	1291	1672	1424.35	1582.35	158	-17.275	20.875	13.8853
11060	-85.8858	-161.978	0	1424	2033	1637.15	1600.15	-37	-17.2359	20.8359	14.001
11061	-85.8934	-162.088	5.3551	1315	2386	1689.85	1319.85	-370	-15.4981	19.0981	12.179
11064	-85.8862	-162.441	18.5352	1755	2593	2048.3	1678.3	-370	-17.7205	21.3205	14.509
11065	-85.8911	-162.539	0	2120	2596	2286.6	1916.6	-370	-19.1979	22.7979	16.0579
11066	-85.8961	-162.652	0.636398	2074	2655	2277.35	1907.35	-370	-19.1406	22.7406	15.9978
11069	-85.7764	-154.592	0	1119	1343	1197.4	1455.4	258	-16.1235	19.7235	13.0601
11072	-85.7707	-155.299	8.1363	911	1215	1017.4	1157.4	140	-14.2759	17.8759	11.1231
11085	-85.8907	-158.96	0.704803	1345	1903	1540.3	2054.3	514	-21.9575	25.5575	16.953
11086	-85.8843	-159.026	0	943	1640	1186.95	2381.95	1195	-24.8736	28.4736	19.0827
11088	-85.9099	-157.971	0	1341	1766	1489.75	1776.75	287	-19.3394	22.9395	15.1489
11089	-85.9138	-158.024	4.9922	1491	1787	1594.6	1881.6	287	-19.9895	23.5895	15.8304
11090	-85.9073	-158.077	19.0276	1477	1785	1584.8	2046.8	462	-21.8907	25.4907	16.9042
11091	-85.9018	-157.958	0	1418	1694	1514.6	1976.6	462	-20.5785	24.1785	16.4479
11105	-85.9666	-161.26	17.8678	1339	1555	1414.6	1226.6	-188	-16.6075	20.2075	11.5729
11107	-85.9272	-161.654	0.809601	1405	1758	1528.55	1409.55	-119	-18.2614	21.8614	12.7621
11110	-85.9353	-161.952	0.180397	1508	2523	1863.25	1451.25	-412	-18.5199	22.1199	13.0331
11113	-85.8919	-158.863	0	1637	2143	1814.1	2328.1	514	-24.3943	27.9943	18.7326
11114	-85.8893	-158.78	0.650299	1157	1837	1395	1909	514	-20.1594	23.7594	16.0085
11117	-85.8087	-154.433	15.4233	890	1699	1173.15	1319.15	146	-15.2787	18.8787	12.1745
11119	-85.8284	-154.62	1.6369	1279	1521	1363.7	1509.7	146	-16.4601	20.0601	13.4131
11122	-85.8649	-155.23	3.6782	1481	2409	1805.8	2249.8	444	-24.4232	28.0232	18.2237
11140	-85.9249	-157.872	1.1835	1513	1834	1625.35	1912.35	287	-20.1802	23.7802	16.0303
11145	-85.9693	-158.596	1.8325	1109	1809	1354	1671	317	-18.6838	22.2838	14.4615
11146	-85.977	-158.621	0	1098	1679	1301.35	1543.35	242	-17.8924	21.4924	13.6318
11150	-85.998	-160.04	0.386703	1404	1739	1521.25	1802.25	281	-20.1765	23.7765	15.3146
11164	-85.9791	-161.656	0.762299	2033	2558	2216.75	2028.75	-188	-22.6668	26.2668	16.7869
11182	-86.0223	-160.138	1.4432	1448	1930	1616.7	1904.7	288	-20.8117	24.4117	15.9805
11183	-86.0287	-160.207	0	1338	1962	1556.4	1844.4	288	-20.4379	24.0379	15.5886
11187	-86.0853	-161.906	0.647102	1928	2323	2066.25	2489.25	423	-27.4124	31.0124	19.7801
11188	-86.076	-161.986	11.406	2030	2387	2154.95	2577.95	423	-28.2019	31.8019	20.3567
11189	-84.7025	-169.831	0	254	531	350.95	1921.95	1571	-17.3249	20.9249	16.0927
11193	-84.7075	-169.998	0.448303	262	496	343.9	1914.9	1571	-17.2812	20.8812	16.0468
11195	-84.7232	-169.914	0	233	552	344.65	1915.65	1571	-17.2276	20.8276	16.0517
11201	-84.8388	-168.444	17.7951	161	821	392	1327	935	-13.1288	16.7288	12.2255
11202	-84.8422	-168.332	10.9905	151	773	368.7	1919.7	1551	-16.8035	20.4035	16.0781
11204	-84.8429	-168.508	0.274498	315	762	471.45	1406.45	935	-13.6214	17.2214	12.7419
11209	-84.859	-169.192	15.0757	853	1087	934.9	1662.9	728	-15.4022	19.0022	14.4088
11213	-84.8664	-168.893	15.4548	735	958	813.05	1748.05	935	-15.9301	19.5301	14.9623
11232	-84.9169	-168.413	16.7799	265	986	517.35	1268.35	751	-12.7652	16.3652	11.8443
11244	-84.9443	-167.021	15.0761	273	859	478.1	1316.1	838	-13.0612	16.6612	12.1546
11245	-84.9507	-166.943	0	49	722	284.55	1122.55	838	-14.0754	17.6754	10.8966
11246	-84.9579	-166.568	1.2216	141	368	220.45	1058.45	838	-12.219	15.819	10.4799
11249	-84.962	-166.631	0	84	410	198.1	1036.1	838	-12.0804	15.6804	10.3346
11252	-84.9753	-166.565	0.405502	320	1145	608.75	1094.75	486	-12.4441	16.0441	10.7159
11255	-84.9957	-166.467	0.759697	252	1173	574.35	1060.35	486	-12.2308	15.8308	10.4923
11256	-84.9893	-166.539	0	317	1220	633.05	1119.05	486	-12.5947	16.1947	10.8738
11258	-85.0077	-167.491	6.3612	658	882	736.4	2044.4	1308	-21.0485	24.6485	16.8886
11259	-85.0479	-165.15	0.515297	521	859	639.3	1792.3	1153	-16.7689	20.3689	15.2499
11260	-85.0468	-165.196	1.9678	736	835	770.65	1923.65	1153	-17.5832	21.1832	16.1037
11262	-85.0062	-166.478	15.375	543	1272	798.15	1284.15	486	-13.6183	17.2183	11.947
11264	-85.0091	-166.619	4.9844	972	1194	1049.7	1535.7	486	-15.1779	18.7779	13.582
11268	-85.0133	-165.796	0.570099	294	629	411.25	1052.25	641	-12.1806	15.7806	10.4396
11269	-85.0206	-165.635	5.9283	288	526	371.3	1012.3	641	-11.9329	15.5329	10.1799
11273	-85.0183	-165.798	0	342	706	469.4	1110.4	641	-12.5411	16.1411	10.8176
11274	-85.0253	-165.822	9.542	330	818	500.8	896.8	396	-10.3982	13.9982	9.4292
11279	-85.0251	-166.037	0	371	1154	645.05	1041.05	396	-12.1111	15.7111	10.3668
11280	-85.0402	-165.224	2.9083	627	895	720.8	1873.8	1153	-17.2742	20.8742	15.7797
11281	-85.0382	-165.19	4.8609	657	793	704.6	1857.6	1153	-17.1737	20.7737	15.6744
11288	-85.0474	-165.479	1.7504	792	1314	974.7	1200.7	226	-13.1009	16.7009	11.4046
11290	-85.0534	-165.394	16.3054	1017	1361	1137.4	1363.4	226	-14.1097	17.7097	12.4621
11295	-85.0974	-167.394	0	1082	1561	1249.65	1569.65	320	-14.7532	18.3532	13.8027
11298	-85.0354	-167.864	7.4666	751	1145	888.9	2065.9	1177	-21.2398	24.8398	17.0283
11302	-85.0577	-167.701	3.0953	870	1054	934.4	1303.4	369	-13.1025	16.7025	12.0721
11303	-85.0713	-167.87	0.440002	984	1250	1077.1	1446.1	369	-13.9872	17.5872	12.9996
11304	-85.0688	-167.896	0	951	1212	1042.35	2099.35	1057	-21.5375	25.1375	17.2458
11305	-85.0675	-167.791	0	933	1222	1034.15	1403.15	369	-13.7209	17.3209	12.7205
11306	-85.0654	-167.738	0	947	1199	1035.2	1404.2	369	-13.7274	17.3274	12.7273
11313	-85.0427	-166.652	2.3623	1123	1338	1198.25	1412.25	214	-14.4126	18.0126	12.7796
11329	-85.2668	-167.186	2.2432	1532	1848	1642.6	2110.6	468	-20.4809	24.0809	17.3189
11330	-85.2597	-167.193	11.5545	1461	1894	1612.55	1574.55	-38	-15.8074	19.4074	13.8346
11366	-82.4069	158.008	16.1709	1213	1708	1386.25	971.25	-415	-17.158	20.758	9.91312
11373	-82.428	158.077	16.3315	1213	1790	1414.95	999.95	-415	-17.2757	20.8757	10.0997
11425	-82.5229	156.052	11.343	1468	1616	1519.8	1582.8	63	-20.2256	23.8256	13.8882
11431	-82.5349	155.894	10.4832	1607	1830	1685.05	2094.05	409	-23.9087	27.5087	17.2113
11442	-82.5946	155.129	17.4679	1797	2069	1892.2	2444.2	552	-27.0251	30.6251	19.4873
11450	-82.7056	155.046	0	1647	2133	1817.1	2485.1	668	-28.187	31.787	19.7532
11457	-82.7768	155.097	0.7743	1675	2149	1840.9	2335.9	495	-26.8591	30.4591	18.7833
11458	-82.7624	155.082	1.3583	1572	2060	1742.8	2237.8	495	-25.986	29.586	18.1457
11459	-82.7568	155.102	0.312103	1707	2070	1834.05	2329.05	495	-26.7981	30.3981	18.7388
11460	-82.7539	155.14	0	1663	2101	1816.3	2311.3	495	-26.6402	30.2402	18.6235
11461	-82.7194	155.071	3.5274	1556	2179	1774.05	2442.05	668	-27.8038	31.4038	19.4733
11462	-82.7122	155.143	0.167	1545	2026	1713.35	2381.35	668	-27.2636	30.8636	19.0788
11464	-82.7271	155.08	8.1099	1776	2227	1933.85	2601.85	668	-29.2261	32.8261	20.512
11465	-82.7306	155.164	0.227402	1540	2236	1783.6	2693.6	910	-30.0426	33.6426	21.1084
11466	-82.7497	155.182	8.8968	1533	2132	1742.65	2237.65	495	-25.9847	29.5847	18.1447
11468	-82.9414	156.551	0.7202	1571	1920	1693.15	2745.15	1052	-31.5233	35.1233	21.4435
11469	-82.9419	156.517	0	1639	1880	1723.35	2775.35	1052	-31.7921	35.3921	21.6398
11470	-82.9393	156.583	1.1303	1633	1802	1692.15	2744.15	1052	-31.5144	35.1144	21.437
11472	-82.9723	156.886	0	2059	2273	2133.9	3046.9	913	-34.4653	38.0653	23.4048
11474	-82.9652	156.912	15.0678	1942	2228	2042.1	2955.1	913	-33.3919	36.9919	22.8082
11475	-82.824	155.122	13.9223	1665	1978	1774.55	2169.55	395	-25.1242	28.7242	17.7021
11476	-82.8348	155.016	17.9011	1690	1930	1774	2343	569	-26.6679	30.2679	18.8295
11481	-85.2715	-119.208	1.6711	1723	1966	1808.05	1682.05	-126	-18.4619	22.0619	14.5333
11482	-85.2681	-119.236	15.2788	1620	1913	1722.55	1596.55	-126	-17.9318	21.5318	13.9776
11501	-83.8167	172.437	0.650002	732	1406	967.9	1738.9	771	-17.1284	20.7284	14.9028
11508	-83.7926	171.727	0	980	1524	1170.4	2519.4	1349	-27.5711	31.1711	19.9761
11517	-83.8821	173.044	16.2553	203	718	383.25	889.25	506	-10.6413	14.2413	9.38012
11523	-83.8019	171.665	3.9837	594	1532	922.3	2926.3	2004	-31.1925	34.7925	22.621
11530	-83.919	173.577	16.318	926	1176	1013.5	1241.5	228	-13.0001	16.6001	11.6697
11531	-83.913	173.581	0.380898	567	914	688.45	1597.45	909	-15.207	18.807	13.9834
11532	-83.9093	173.59	0	283	759	449.6	1358.6	909	-13.7261	17.3261	12.4309
11533	-83.9226	173.452	13.5405	271	480	344.15	572.15	228	-9.34122	12.9412	7.31898
11559	-83.9533	172.572	5.4045	606	1321	856.25	2203.25	1347	-23.0386	26.6386	17.9211
11655	-84.4447	173.77	19.1099	2074	2694	2291	1854	-437	-17.8254	21.4254	15.651
11656	-84.4353	173.775	2.3944	2238	2721	2407.05	1970.05	-437	-18.5449	22.1449	16.4053
11669	-83.3121	163.483	1.0356	1644	2035	1780.85	1855.85	75	-19.4037	23.0037	15.663
11670	-83.3108	163.433	16.1398	1611	2044	1762.55	1837.55	75	-19.2902	22.8902	15.5441
11692	-83.2674	161.072	0.207603	2159	2410	2246.85	1991.85	-255	-21.3481	24.9481	16.547
11697	-83.1716	160.391	5.1131	2166	2585	2312.65	2660.65	348	-28.0746	31.6746	20.8942
11705	-83.0351	156.96	2.633	1585	2163	1787.3	1650.3	-137	-22.0889	25.6889	14.3269
11707	-83.0514	156.95	0.474998	1607	2056	1764.15	1627.15	-137	-21.9453	25.5453	14.1765
11708	-83.0219	156.951	11.2345	1636	2232	1844.6	2296.6	452	-27.5312	31.1312	18.5279
11709	-83.0288	156.945	0	1701	2224	1884.05	2336.05	452	-27.8823	31.4823	18.7843
11710	-83.0625	156.913	0.852898	1622	2056	1773.9	1636.9	-137	-21.702	25.302	14.2399
11725	-83.2959	160.632	8.3958	2092	2366	2187.9	2323.9	136	-24.0194	27.6194	18.7053
11726	-83.2863	160.495	16.8759	1867	2273	2009.1	2261.1	252	-23.4605	27.0605	18.2971
11747	-83.3215	160.853	0	2701	3080	2833.65	2337.65	-496	-24.1418	27.7418	18.7947
11748	-83.3261	160.864	7.0591	2594	3037	2749.05	2253.05	-496	-23.3888	26.9888	18.2448
11750	-83.3513	160.892	6.0255	2206	2644	2359.3	1679.3	-680	-19.4103	23.0103	14.5154
11753	-83.3744	160.967	18.1792	2205	2822	2420.95	2162.95	-258	-22.587	26.187	17.6592
11755	-83.3433	160.855	7.6359	2124	2981	2423.95	1743.95	-680	-19.8111	23.4111	14.9357
11759	-83.3158	160.497	1.3225	1955	2430	2121.25	2479.25	358	-25.402	29.002	19.7151
11760	-83.3237	160.498	17.7167	1903	2675	2173.2	1677.2	-496	-19.3972	22.9972	14.5018
11762	-83.194	158.037	0	1902	2208	2009.1	3090.1	1081	-35.121	38.721	23.6856
11763	-83.1768	157.887	1.421	1695	1949	1783.9	1975.9	192	-25.217	28.817	16.4433
11764	-83.1776	157.853	0.3461	1680	1959	1777.65	1910.65	133	-24.8124	28.4124	16.0192
11765	-83.198	158.099	0	1860	2233	1990.55	3071.55	1081	-34.9522	38.5522	23.5651
11766	-83.2039	158.101	0.0658035	1862	2261	2001.65	3082.65	1081	-35.0532	38.6532	23.6372
11767	-83.2092	158.133	0.108597	1861	2260	2000.65	3081.65	1081	-35.0441	38.6441	23.6307
11768	-83.2138	158.138	0.245102	1886	2238	2009.2	3090.2	1081	-35.1219	38.7219	23.6863
11769	-83.2049	158.139	0	1852	2116	1944.4	3025.4	1081	-34.5322	38.1322	23.2651
11770	-83.1931	158.108	10.5025	1808	2219	1951.85	3032.85	1081	-34.6	38.2	23.3135
11771	-83.1903	158.084	0	1916	2188	2011.2	3092.2	1081	-35.1401	38.7401	23.6993
11772	-83.1946	157.77	0	1929	2232	2035.05	2168.05	133	-27.3264	30.9264	17.6923
11773	-83.1926	157.789	0	1931	2262	2046.85	2179.85	133	-27.4315	31.0315	17.769
11774	-83.1974	157.744	2.5622	1867	2229	1993.7	2126.7	133	-26.9584	30.5584	17.4235
11775	-83.1778	157.954	1.2501	1605	1920	1715.25	1907.25	192	-24.7913	28.3913	15.9971
11776	-83.1914	157.895	0.2705	1987	2293	2094.1	2227.1	133	-27.852	31.452	18.0761
11779	-83.2193	158.097	0.925697	1726	2226	1901	2982	1081	-33.9167	37.5167	22.983
11780	-83.2262	158.095	2.9542	1652	2229	1853.95	2934.95	1081	-33.498	37.098	22.6772
11782	-83.232	158.09	0.333199	1780	2207	1929.45	3010.45	1081	-34.3962	37.9962	23.1679
11783	-83.2342	158.05	5.2231	1672	2204	1858.2	2939.2	1081	-33.5358	37.1358	22.7048
11787	-83.1792	157.284	15.9354	1597	1905	1704.8	1635.8	-69	-23.1084	26.7084	14.2327
11799	-83.1986	157.243	9.885	1693	1915	1770.7	1593.7	-177	-22.8473	26.4473	13.959
11805	-83.3957	160.373	0	2007	2372	2134.75	1876.75	-258	-21.8502	25.4502	15.7989
11808	-83.3975	160.409	13.6434	2096	2368	2191.2	1933.2	-258	-22.2002	25.8002	16.1658
11813	-83.2506	157.861	8.4745	1771	2107	1888.6	2750.6	862	-31.8572	35.4572	21.4789
11817	-83.2714	157.736	0	2067	2316	2154.15	2731.15	577	-32.1045	35.7045	21.3525
11818	-83.2472	157.585	0	1764	2252	1934.8	2079.8	145	-26.541	30.141	17.1187
11820	-83.2309	157.436	9.7806	1699	2127	1848.8	1671.8	-177	-23.3316	26.9316	14.4667
11822	-83.2224	157.46	1.2853	1734	1991	1823.95	1646.95	-177	-23.1775	26.7775	14.3052
11825	-83.2194	157.403	0	1719	2015	1822.6	1645.6	-177	-23.1691	26.7691	14.2964
11853	-83.3264	157.737	2.5078	1866	2157	1967.85	2302.85	335	-28.2927	31.8927	18.5685
11856	-83.2456	157.253	17.9322	1804	2222	1950.3	1773.3	-177	-23.6633	27.2633	15.1264
11858	-83.2536	156.891	0	1723	2096	1853.55	1616.55	-237	-22.6914	26.2914	14.1076
11859	-83.2491	156.62	0.962402	1824	1987	1881.05	1644.05	-237	-22.8619	26.4619	14.2863
11863	-83.2654	156.784	14.8033	1755	2121	1883.1	1646.1	-237	-22.8746	26.4746	14.2996
11869	-83.2634	156.194	3.9241	1875	2060	1939.75	2365.75	426	-26.8411	30.4411	18.9774
11870	-83.2704	156.194	0.505203	1836	2067	1916.85	2342.85	426	-26.6373	30.2373	18.8285
11874	-83.5312	160.86	10.6553	2027	2541	2206.9	1796.9	-410	-21.3552	24.9552	15.2798
11875	-83.5339	160.636	0.295998	2210	2438	2289.8	2247.8	-42	-24.0422	27.6422	18.2107
11876	-83.5278	160.608	1.2067	2098	2303	2169.75	2127.75	-42	-22.9738	26.5738	17.4304
11879	-83.5376	160.596	0.240501	2095	2426	2210.85	2168.85	-42	-23.3396	26.9396	17.6975
11880	-83.5408	160.654	11.4766	2121	2532	2264.85	2222.85	-42	-23.8202	27.4202	18.0485
11888	-83.6051	160.552	0.258904	2162	2522	2288	1837	-451	-21.9882	25.5882	15.5405
11897	-83.7675	162.917	2.8682	2204	2513	2312.15	2669.15	357	-28.3952	31.9952	20.9495
11898	-83.7702	162.956	18.9749	2219	2487	2312.8	2669.8	357	-28.401	32.001	20.9537
11899	-83.797	162.542	0	1802	2072	1896.5	2328.5	432	-25.2163	28.8163	18.7353
11907	-83.8328	162.535	11.0751	1761	2138	1892.95	2515.95	623	-26.8847	30.4847	19.9537
11908	-83.8326	162.608	2.183	1682	1983	1787.35	2410.35	623	-25.9448	29.5448	19.2673
11909	-83.8375	162.555	0	1677	2172	1850.25	2473.25	623	-26.5046	30.1046	19.6761
11910	-83.6218	157.259	3.1665	1990	2223	2071.55	2183.55	112	-25.0159	28.6159	17.7931
11911	-83.6267	157.241	0	1971	2237	2064.1	2176.1	112	-24.9496	28.5496	17.7447
11917	-83.7877	159.841	2.911	2253	2663	2396.5	2345.5	-51	-25.5007	29.1007	18.8457
11924	-83.9196	160.415	2.6866	1876	2097	1953.35	2301.35	348	-25.7753	29.3753	18.5588
11925	-83.9155	160.433	0	1896	2070	1956.9	2304.9	348	-25.8069	29.4069	18.5818
11926	-83.9235	160.381	0	1906	2086	1969	2431	462	-26.9292	30.5292	19.4015
11928	-83.906	159.219	3.8898	2144	2401	2233.95	2576.95	343	-28.3209	31.9209	20.3502
11933	-83.8917	159.127	18.8776	2145	2416	2239.85	2582.85	343	-28.3734	31.9734	20.3885
11934	-83.8788	159.084	15.0373	2131	2360	2211.15	2824.15	613	-30.5209	34.1209	21.957
11937	-83.9875	160.024	10.6952	2161	2456	2264.25	2553.25	289	-28.0172	31.6172	20.1961
11938	-83.9843	160.055	1.2861	2219	2456	2301.95	2590.95	289	-28.3528	31.9528	20.4412
11939	-83.9797	160.137	12.5916	2098	2539	2252.35	2792.35	540	-30.1452	33.7452	21.7503
11940	-83.9762	160.441	0	1889	2456	2087.45	2627.45	540	-28.6776	32.2776	20.6784
11941	-83.9667	160.41	0	1919	2458	2107.65	2569.65	462	-28.1632	31.7632	20.3027
11942	-83.9694	160.329	12.4901	2023	2418	2161.25	2623.25	462	-28.6402	32.2402	20.6511
11944	-83.9716	160.126	1.7857	1961	2396	2113.25	2402.25	289	-26.6733	30.2733	19.2146
11947	-84.028	159.62	18.2934	1933	2557	2151.4	2433.4	282	-26.7784	30.3784	19.4171
11948	-84.0216	159.683	15.9067	1955	2469	2134.9	2416.9	282	-26.6315	30.2315	19.3099
11965	-84.341	166.392	9.3847	4021	4401	4154	3869	-285	-36.971	40.571	28.7485
11967	-84.3273	166.34	0.0497971	4057	4388	4172.85	3887.85	-285	-32.992	36.592	28.871
11968	-84.3219	166.388	4.8808	3827	4465	4050.3	3765.3	-285	-31.8768	35.4768	28.0745
11971	-84.3561	166.073	7.3047	3540	4015	3706.25	3381.25	-325	-32.5325	36.1325	25.5781
11978	-84.3706	165.961	10.7081	3045	3607	3241.7	2916.7	-325	-28.1335	31.7335	22.5586
11981	-84.3376	165.282	12.8218	2129	2900	2398.85	1846.85	-552	-19.9317	23.5317	15.6045
11982	-84.3268	164.254	7.9547	2016	2477	2177.35	2114.35	-63	-22.9482	26.5482	17.3433
11983	-84.3463	164.11	0	1998	2409	2141.85	2279.85	138	-24.4212	28.0212	18.419
11984	-84.3011	164.278	15.5257	1883	2491	2095.8	2285.8	190	-24.4741	28.0741	18.4577
11985	-84.2921	164.376	0	2115	2506	2251.85	3045.85	794	-31.3967	34.9967	23.398
11986	-84.2862	164.383	6.347	2035	2332	2138.95	2932.95	794	-29.6553	33.2553	22.6642
11989	-84.289	164.307	3.8681	2020	2505	2189.75	2737.75	548	-28.4965	32.0965	21.3954
11992	-84.3345	164.173	5.4855	2003	2582	2205.65	2395.65	190	-25.4518	29.0518	19.1717
11994	-84.3105	164.322	8.2792	1973	2339	2101.1	2038.1	-63	-22.2696	25.8696	16.8476
11995	-84.3175	164.316	5.2659	2001	2298	2104.95	2041.95	-63	-22.3039	25.9039	16.8727
11996	-84.3207	164.033	0	1925	2179	2013.9	2203.9	190	-23.7452	27.3452	17.9254
11997	-84.3112	164.04	3.81	1924	2144	2001	2191	190	-23.6304	27.2304	17.8415
11998	-84.3155	164.095	0	1934	2181	2020.45	2210.45	190	-23.8035	27.4035	17.9679
12002	-84.3766	164.762	16.4131	2189	3286	2572.95	1937.95	-635	-20.4965	24.0965	16.1967
12005	-84.3561	164.119	2.2123	2155	2361	2227.1	2365.1	138	-25.1799	28.7799	18.9732
12006	-84.3542	164.067	0.556702	2084	2376	2186.2	2324.2	138	-24.8159	28.4159	18.7073
12007	-84.357	163.901	0	1952	2132	2015	2153	138	-23.2922	26.8922	17.5945
12008	-84.3524	163.804	0.6633	1916	2097	1979.35	2117.35	138	-22.9749	26.5749	17.3628
12009	-84.2974	164.207	0	1924	2388	2086.4	2276.4	190	-24.3905	27.9905	18.3966
12010	-84.2152	162.371	0.033699	1750	1994	1835.4	1963.4	128	-24.0793	27.6793	16.3621
12013	-84.2299	162.349	1.1033	1754	2099	1874.75	2002.75	128	-24.6182	28.2182	16.6179
12014	-84.253	162.127	0.455498	1780	2187	1922.45	1735.45	-187	-22.8644	26.4644	14.8804
12015	-84.2568	162.064	12.0995	1805	2189	1939.4	1752.4	-187	-22.9695	26.5695	14.9906
12019	-84.2433	162.283	1.2775	1796	2206	1939.5	1752.5	-187	-22.9701	26.5701	14.9912
12026	-84.4662	167.234	17.9174	1867	2562	2110.25	2137.25	27	-21.9004	25.5004	17.4921
12043	-84.3887	164.521	11.5214	2089	2744	2318.25	2148.25	-170	-21.1908	24.7908	17.5636
12047	-84.3961	164.165	0.139198	1881	2549	2114.8	1917.8	-197	-22.1094	25.7094	16.0657
12048	-84.3978	163.998	0.0868988	1932	2299	2060.45	2154.45	94	-23.3051	26.9051	17.6039
12049	-84.411	164.172	13.681	2065	2659	2272.9	2075.9	-197	-22.606	26.206	17.0934
12064	-84.4841	163.851	11.0704	1939	2480	2128.35	1745.35	-383	-21.813	25.413	14.9448
12065	-84.4973	163.72	8.3326	1914	2269	2038.25	1986.25	-52	-23.3066	26.9066	16.5106
12069	-84.6064	165.131	12.0934	1971	2199	2050.8	2049.8	-1	-20.7193	24.3193	16.9237
12070	-84.608	165.054	10.8678	2003	2273	2097.5	2096.5	-1	-21.1349	24.7349	17.2273
12089	-84.6031	163.277	2.4521	2717	2950	2798.55	2561.55	-237	-28.3063	31.9063	20.2501
12093	-84.5931	162.982	0	2185	2380	2253.25	2016.25	-237	-23.4531	27.0531	16.7056
12094	-84.5978	163.137	7.4137	2272	2588	2382.6	2145.6	-237	-24.6043	28.2043	17.5464
12095	-84.8814	169.502	15.1836	2176	2681	2352.75	2822.75	470	-31.1182	34.7182	21.9479
12098	-84.8896	169.45	8.4859	2352	2640	2452.8	2922.8	470	-32.0086	35.6086	22.5982
12099	-84.7189	164.582	2.5108	1974	2358	2108.4	2264.4	156	-26.6239	30.2239	18.3186
12104	-84.7718	163.727	0.922501	1847	2061	1921.9	2384.9	463	-27.4822	31.0822	19.1018
12114	-84.7974	162.731	14.8057	2480	2787	2587.45	2835.45	248	-30.4655	34.0655	22.0304
12115	-84.7923	162.661	16.2329	2569	2743	2629.9	2877.9	248	-30.8433	34.4433	22.3064
12117	-84.985	169.371	17.0684	2238	3321	2617.05	3168.05	551	-32.4105	36.0105	24.1923
12126	-84.9595	163.898	8.5213	1879	2562	2118.05	2084.05	-34	-24.0297	27.6297	17.1463
12127	-84.9317	164.069	3.5622	1801	2409	2013.8	2322.8	309	-26.1546	29.7546	18.6982
12128	-84.9387	163.995	1.431	2182	2506	2295.4	2604.4	309	-28.6609	32.2609	20.5286
12130	-84.9648	163.995	1.1112	2050	2589	2238.65	2204.65	-34	-25.1031	28.7031	17.9302
12132	-85.0031	164.12	1.2008	1942	2316	2072.9	2038.9	-34	-24.1079	27.7079	16.8529
12133	-85.0078	164.084	0.130402	2044	2247	2115.05	1893.05	-222	-22.6855	26.2855	15.9048
12136	-85.0533	163.142	19.5184	2139	2412	2234.55	2342.55	108	-26.243	29.843	18.8266
12140	-85.2223	166.478	0	2368	2738	2497.5	2349.5	-148	-25.5975	29.1975	18.8717
12141	-85.187	165.751	0.284698	2238	2560	2350.7	2083.7	-267	-23.2319	26.8319	17.1441
12147	-85.2015	164.869	16.1477	2196	2711	2376.25	3012.25	636	-31.3911	34.9911	23.1796
12168	-84.5032	-177.097	3.7055	413	992	615.65	1114.65	499	-15	18.6	10.8452
12171	-84.4731	-177.041	3.7089	378	667	479.15	1417.15	938	-16.8267	20.4267	12.8115
12172	-84.4692	-177.075	4.8339	262	630	390.8	1328.8	938	-16.279	19.879	12.2372
12178	-84.4813	-177.399	11.7348	286	555	380.15	1925.15	1545	-19.9215	23.5215	16.1135
12198	-84.5934	-172.813	10.5243	315	668	438.55	2009.55	1571	-24.749	28.349	16.6621
12200	-84.592	-172.331	0.0118027	402	777	533.25	2252.25	1719	-26.798	30.398	18.2396
12206	-84.6088	-172.276	19.7921	385	760	516.25	1908.25	1392	-17.4334	21.0334	16.0036
12207	-84.5844	-172.415	8.4886	284	588	390.4	2109.4	1719	-25.5267	29.1267	17.3111
12238	-84.5999	-175.574	15.4451	1071	1322	1158.85	1854.85	696	-19.2875	22.8875	15.6565
12239	-84.615	-176.892	0.325401	811	1438	1030.45	1422.45	392	-16.9084	20.5084	12.8459
12240	-84.6105	-176.948	0	807	1353	998.1	1390.1	392	-16.7078	20.3078	12.6356
12248	-84.6131	-172.656	2.4363	611	837	690.1	1504.1	814	-15.3364	18.9364	13.3766
12263	-84.6437	-175.463	7.7738	1178	1286	1215.8	1616.8	401	-16.864	20.464	14.1092
12268	-84.6727	-174.666	9.5698	1207	1440	1288.55	1787.55	499	-17.9226	21.5226	15.2191
12270	-84.6586	-174.395	0	547	1092	737.75	1455.75	718	-15.8655	19.4655	13.0624
12271	-84.6667	-174.384	2.0502	527	1227	772	1271	499	-14.72	18.32	11.8615
12272	-84.6784	-174.6	11.2529	1200	1431	1280.85	1779.85	499	-17.8749	21.4749	15.169
12277	-84.6916	-175.238	1.9929	1332	1625	1434.55	2345.55	911	-24.5535	28.1535	18.8461
12289	-84.6981	-175.871	17.5336	722	1098	853.6	1583.6	730	-17.4195	21.0195	13.8934
12291	-84.6986	-175.935	5.0679	508	1049	697.35	1427.35	730	-16.4508	20.0508	12.8778
12294	-84.6351	-177.315	16.8986	1228	1507	1325.65	1348.65	23	-16.4146	20.0146	12.3662
12309	-84.698	-170.864	11.7407	300	605	406.75	1947.75	1541	-17.6783	21.2783	16.2604
12318	-84.7195	-173.602	0.524696	1183	1385	1253.7	1380.7	127	-14.5713	18.1713	12.5746
12321	-84.7237	-174.157	18.6289	1138	1401	1230.05	1566.05	336	-16.5493	20.1493	13.7793
12335	-84.7443	-175.852	16.2435	1103	1484	1236.35	1795.35	559	-18.7324	22.3324	15.2698
12345	-84.7283	-177.02	2.9507	1209	1544	1326.25	1794.25	468	-18.7255	22.3255	15.2626
12370	-84.7674	-173.475	10.2372	1290	1447	1344.95	1502.95	158	-15.1975	18.7975	13.3692
12415	-84.8066	-173.536	6.5483	1449	1585	1496.6	1677.6	181	-16.2803	19.8803	14.5044
12461	-84.8227	-176.869	0	1358	1656	1462.3	1804.3	342	-18.7677	22.3677	15.3279
12462	-84.8318	-176.864	14.5221	1112	1844	1368.2	1710.2	342	-18.1842	21.7842	14.7163
12463	-84.8382	-176.858	2.5492	1295	1929	1516.9	1858.9	342	-19.1062	22.7062	15.6829
12465	-84.8389	-170.385	0.286102	1181	1460	1278.65	1783.65	505	-16.4092	20.0092	15.1937
12466	-84.8414	-170.447	0.810898	1131	1381	1218.5	1723.5	505	-16.0363	19.6363	14.8027
12467	-84.8403	-170.49	0	1107	1245	1155.3	1660.3	505	-15.6445	19.2445	14.3919
12468	-84.8385	-170.527	3.8456	842	1148	949.1	1638.1	689	-15.5068	19.1068	14.2476
12470	-84.77	-171.089	0	436	854	582.3	1936.3	1354	-17.5677	21.1677	16.1859
12471	-84.7654	-171.058	0.5625	599	886	699.45	2053.45	1354	-21.4704	25.0704	16.9474
12472	-84.7736	-171.158	0	489	825	606.6	1407.6	801	-14.2897	17.8897	12.7494
12475	-84.8414	-170.279	17.4015	1136	1549	1280.55	1785.55	505	-16.421	20.021	15.2061
12476	-84.8436	-170.34	17.5948	1267	1549	1365.7	1870.7	505	-16.9489	20.5489	15.7595
12477	-84.8439	-170.512	0.508598	812	1357	1002.75	1691.75	689	-15.8395	19.4395	14.5964
12479	-84.8184	-170.601	3.3544	1005	1435	1155.5	1844.5	689	-16.7865	20.3865	15.5892
12480	-84.8118	-170.54	0	1071	1446	1202.25	1707.25	505	-15.9356	19.5356	14.6971
12482	-84.8276	-170.58	0	883	1421	1071.3	1760.3	689	-16.2645	19.8645	15.0419
12484	-84.7939	-170.581	0.598297	868	1130	959.7	1800.7	841	-16.5149	20.1149	15.3045
12485	-84.8145	-170.807	1.4831	603	1018	748.25	1437.25	689	-14.4735	18.0736	12.9421
12486	-84.8087	-170.89	0	750	1024	845.9	1534.9	689	-15.079	18.679	13.5769
12487	-84.8491	-170.891	2.3185	1283	1523	1367	2056	689	-21.4931	25.0931	16.964
12488	-84.8513	-170.829	19.1301	1130	1511	1263.35	1952.35	689	-17.6672	21.2672	16.2903
12489	-84.8423	-171.077	0.441101	1167	1378	1240.85	1766.85	526	-16.5171	20.1171	15.0845
12492	-84.8393	-171.119	12.9865	1137	1373	1219.6	1745.6	526	-16.3853	19.9853	14.9464
12494	-84.8139	-170.643	13.2393	982	1220	1065.3	1754.3	689	-16.2273	19.8273	15.0029
12498	-84.8618	-172.24	1.0819	1101	1621	1283	1935	652	-17.8762	21.4762	16.1775
12499	-84.868	-172.301	2.1537	1089	1691	1299.7	1951.7	652	-17.9797	21.5797	16.286
12501	-84.8754	-172.41	1.2663	1328	1546	1404.3	2261.3	857	-23.078	26.678	18.2985
12502	-84.877	-172.365	0	1184	1481	1287.95	2144.95	857	-22.0425	25.6425	17.5422
12522	-84.844	-176.889	0	1577	1929	1700.2	2042.2	342	-22.3951	25.9951	16.8743
12524	-84.8615	-176.907	0	1259	1734	1425.25	1767.25	342	-18.538	22.138	15.0871
12525	-84.8597	-176.985	0	1573	1795	1650.7	1992.7	342	-19.9357	23.5357	16.5526
12528	-84.8799	-177.335	17.8017	1501	2169	1734.8	1730.8	-4	-18.841	22.441	14.8502
12530	-84.9053	-177.558	14.5928	1330	1856	1514.1	1510.1	-4	-17.4726	21.0726	13.4156
12535	-84.889	-177.004	0.2173	1335	1535	1405	2060	655	-22.5535	26.1535	16.99
12539	-84.8721	-170.129	1.8023	941	1146	1012.75	1477.75	465	-14.2542	17.8542	13.2054
12540	-84.8764	-170.127	0	1088	1270	1151.7	1616.7	465	-15.1157	18.7157	14.1085
12541	-84.8745	-170.091	0	1000	1274	1095.9	1560.9	465	-14.7698	18.3698	13.7458
12546	-84.8505	-169.884	1.7556	946	1211	1038.75	2160.75	1122	-22.8614	26.4614	17.6449
12552	-84.88	-170.147	0.094101	1073	1569	1246.6	1711.6	465	-15.7041	19.3041	14.7254
12553	-84.8805	-170.109	0	1218	1643	1366.75	1831.75	465	-16.449	20.049	15.5064
12554	-84.8878	-170.121	0	1188	1834	1414.1	1879.1	465	-16.7426	20.3426	15.8141
12555	-84.8925	-170.124	0	1491	1965	1656.9	1852.9	196	-16.5802	20.1802	15.6439
12556	-84.8968	-170.12	0.513	1364	2056	1606.2	1802.2	196	-16.2658	19.8658	15.3143
12562	-84.8599	-170.326	6.4844	894	1338	1049.4	1514.4	465	-14.7399	18.3399	13.4436
12563	-84.8543	-170.318	0.299698	1159	1330	1218.85	1683.85	465	-15.7905	19.3905	14.545
12568	-84.8861	-170.738	10.8461	1075	1859	1349.4	1660.4	311	-15.6791	19.2791	14.3926
12574	-84.8912	-170.785	3.9782	1645	1858	1719.55	2030.55	311	-17.8756	21.4756	16.7986
12580	-84.8716	-170.878	0	1344	1511	1402.45	1713.45	311	-16.186	19.786	14.7374
12582	-84.8805	-171.086	9.1834	1235	1477	1319.7	1793.7	474	-16.5055	20.1055	15.2591
12583	-84.8743	-171.186	7.0362	1066	1331	1158.75	1632.75	474	-15.6856	19.2857	14.2129
12584	-84.9005	-171.22	6.2462	1055	1290	1137.25	1611.25	474	-15.3744	18.9744	14.0731
12587	-84.8855	-172.483	10.2696	1292	1532	1376	2233	857	-22.8261	26.4261	18.1145
12599	-84.9438	-177.022	0.0727997	1009	1164	1063.25	2272.25	1209	-24.2658	27.8658	18.3696
12604	-84.9134	-171.048	1.0152	998	1571	1198.55	2186.55	988	-19.264	22.864	17.8126
12609	-84.9171	-170.75	13.8727	1420	1919	1594.65	1747.65	153	-16.22	19.82	14.9597
12618	-84.9564	-171.321	0	1225	1546	1337.35	2051.35	714	-18.0607	21.6607	16.9338
12619	-84.9299	-171.669	9.7475	1204	1778	1404.9	1815.9	411	-16.6432	20.2432	15.4033
12622	-84.9656	-171.51	19.3984	914	1787	1219.55	1294.55	75	-13.4108	17.0108	12.0146
12632	-84.986	-170.596	9.7567	1568	1936	1696.8	1860.8	164	-16.9216	20.5216	15.6952
12653	-85.0149	-177.61	1.1931	1245	1792	1436.45	2383.45	947	-25.4634	29.0634	19.0924
12654	-85.0317	-177.515	0.226402	1058	1685	1277.45	2224.45	947	-24.0483	27.6483	18.0589
12657	-85.0479	-177.563	0.0624008	1152	1429	1248.95	2195.95	947	-23.7947	27.3947	17.8737
12658	-85.0537	-177.532	3.3412	1052	1294	1136.7	2204.7	1068	-23.8725	27.4725	17.9306
12660	-85.0681	-177.017	0.344002	1293	1524	1373.85	2660.85	1287	-27.7244	31.3244	20.8955
12663	-85.074	-178.584	1.2881	1938	2799	2239.35	2074.35	-165	-22.7124	26.3124	17.0833
12664	-85.0093	-169.88	14.024	999	1262	1091.05	1938.05	847	-17.1081	20.7081	16.1973
12667	-85.0351	-169.449	3.3071	942	1160	1018.3	2167.3	1149	-20.5871	24.1871	17.6875
12675	-85.0856	-172.07	17.0542	3560	3870	3668.5	2631.5	-1037	-24.1131	27.7131	20.7048
12688	-85.1697	-172.744	0.775299	2736	3240	2912.4	2662.4	-250	-24.3881	27.9881	20.9056
12689	-85.225	-175.574	0	1590	2066	1756.6	2300.6	544	-25.6193	29.2193	18.5539
12690	-85.2198	-178.308	0.306999	2368	2942	2568.9	2166.9	-402	-24.1912	27.7912	17.6849
12691	-85.2105	-178.294	14.8268	2271	2794	2454.05	2052.05	-402	-23.169	26.769	16.9383
12694	-85.2555	-175.736	10.3873	1374	2219	1669.75	1959.75	290	-22.8024	26.4024	16.3384
12775	-84.8504	177.27	11.9803	1231	1712	1399.35	2358.35	959	-22.1694	25.7694	18.9293
12804	-84.9539	178.386	13.7901	1256	2156	1571	2467	896	-23.768	27.368	19.6355
12805	-84.9475	178.287	0	1552	2140	1757.8	2653.8	896	-25.4305	29.0305	20.8497
12806	-84.9473	178.18	0.521202	1731	2142	1874.85	2770.85	896	-26.4723	30.0723	21.6105
12807	-84.943	178.103	0	1539	2127	1744.8	2213.8	469	-21.5145	25.1145	17.9897
12808	-84.9393	178.025	0	1656	2042	1791.1	2260.1	469	-21.9266	25.5266	18.2906
12809	-84.9389	177.969	0	1462	2042	1665	2134	469	-20.8043	24.4043	17.471
12810	-84.9314	177.771	0.0970993	1461	1786	1574.75	2043.75	469	-19.3695	22.9695	16.8844
12811	-84.9421	177.864	0	1485	2181	1728.6	2197.6	469	-21.3703	24.9703	17.8844
12812	-84.918	177.307	0.531799	1318	1753	1470.25	2011.25	541	-19.0802	22.6802	16.6731
12821	-84.9859	173.685	11.3249	2499	2842	2619.05	2508.05	-111	-22.6434	26.2434	19.9023
12822	-84.9649	173.614	0	2163	2722	2358.65	2728.65	370	-24.6068	28.2068	21.3362
12823	-84.941	173.289	0.731796	2309	2902	2516.55	2391.55	-125	-21.6066	25.2066	19.1451
12826	-84.9729	173.453	10.4258	2202	2911	2450.15	2820.15	370	-25.4211	29.0211	21.931
12827	-84.9694	173.557	0	2183	2860	2419.95	2789.95	370	-25.1524	28.7524	21.7347
12829	-84.9552	173.27	17.5961	2072	2971	2386.65	2261.65	-125	-20.4505	24.0505	18.3007
12844	-84.9177	170.088	0	2018	2531	2197.55	2171.55	-26	-23.3216	26.9216	17.7151
12847	-85.0882	172.178	4.2784	2241	3117	2547.6	2597.6	50	-25.368	28.968	20.4844
12850	-85.0732	169.608	0	2915	3123	2987.8	3175.8	188	-32.8087	36.4087	24.2427
12852	-85.0621	169.581	6.1938	2517	3113	2725.6	2793.6	68	-29.1761	32.7761	21.7584
12853	-85.093	169.641	9.4098	2137	2801	2369.4	2557.4	188	-27.074	30.674	20.2231
12855	-85.1807	170.43	7.9137	2748	2942	2815.9	2840.9	25	-30.0977	33.6977	22.0659
12866	-83.5384	170.812	14.9927	339	642	445.05	1557.05	1112	-17.4549	21.0549	13.7208
12868	-83.5509	170.988	6.563	135	315	198	1310	1112	-15.9232	19.5232	12.115
12870	-83.585	170.863	1.8878	167	449	265.7	1526.7	1261	-17.2667	20.8667	13.5236
12878	-83.5425	170.141	0.842903	302	509	374.45	908.45	534	-11.3582	14.9582	9.50493
12923	-83.4557	167.284	0	684	912	763.8	1857.8	1094	-19.0192	22.6192	15.6757
12986	-83.6602	166.6	15.4786	1659	1960	1764.35	3029.35	1265	-29.0039	32.6039	23.2908
12987	-83.668	166.507	3.2098	1396	1846	1553.5	2818.5	1265	-26.9119	30.5119	21.9202
13020	-83.9059	168.326	0.387299	3842	4237	3980.25	3850.25	-130	-36.4302	40.0302	28.6266
13021	-83.8984	168.327	15.8068	3557	4351	3834.9	3704.9	-130	-35.1075	38.7075	27.6819
13022	-83.888	168.156	8.3514	3158	3877	3409.65	3279.65	-130	-31.2377	34.8377	24.9177
13034	-83.8754	167.067	9.3536	2152	2468	2262.6	2214.6	-48	-21.5879	25.1879	17.9949
13042	-83.7725	163.262	16.3543	1776	2118	1895.7	2652.7	757	-27.4451	31.0451	20.8425
13044	-83.7667	163.323	11.3907	1595	2117	1777.7	2534.7	757	-26.3949	29.9949	20.0755
13045	-83.7568	163.467	1.3379	1698	1906	1770.8	2527.8	757	-26.3335	29.9335	20.0307
13046	-83.7562	163.32	2.2975	1723	2103	1856	2613	757	-27.0918	30.6918	20.5845
13047	-83.7498	163.286	0.234001	1768	2103	1885.25	2642.25	757	-27.3521	30.9521	20.7746
13049	-83.7706	163.153	0.2071	1714	2049	1831.25	2588.25	757	-26.8715	30.4715	20.4236
13052	-83.7649	163.013	0	1791	2508	2041.95	2398.95	357	-25.9905	29.5905	19.1932
13053	-83.7577	162.975	0	1792	2515	2045.05	2402.05	357	-26.018	29.618	19.2133
13055	-83.7913	163.019	13.3741	1747	1940	1814.55	2632.55	818	-27.9224	31.5224	20.7116
13068	-83.9383	166.888	1.5021	2261	2553	2363.2	2035.2	-328	-18.9454	22.5454	16.8288
13158	-83.984	166.577	0.492302	3279	4137	3579.3	3249.3	-330	-29.9385	33.5385	24.7205
13202	-84.1448	164.846	17.4816	2007	2401	2144.9	2013.9	-131	-20.8981	24.4981	16.6904
13206	-84.1136	163.203	0	1714	2062	1835.8	2672.8	837	-30.2968	33.8968	20.9732
13211	-84.1201	163.235	0	1902	2104	1972.7	2478.7	506	-28.5693	32.1693	19.7115
13212	-84.1238	163.205	0.287498	1778	2153	1909.25	2415.25	506	-28.0046	31.6046	19.2991
13213	-84.1308	163.289	0.0635986	1915	2178	2007.05	2513.05	506	-28.875	32.475	19.9348
13221	-84.3307	167.364	3.7662	2622	3235	2836.55	2166.55	-670	-17.4177	21.0177	17.6826
13222	-84.3356	167.359	14.6187	2546	3371	2834.75	2164.75	-670	-17.4017	21.0017	17.6709
13229	-84.1784	162.447	9.7587	1698	1801	1734.05	2083.05	349	-25.048	28.648	17.1398
13231	-84.1417	163.098	0	1692	2079	1827.45	2333.45	506	-27.2766	30.8766	18.7674
13244	-82.4113	164.107	3.3442	161	451	262.5	1293.5	1031	-16.4187	20.0187	12.0077
13251	-82.4237	163.802	15.3521	518	1003	687.75	1726.75	1039	-19.4342	23.0342	14.8239
13253	-82.4264	163.698	14.4337	591	968	722.95	1761.95	1039	-19.6525	23.2525	15.0527
13289	-82.9775	164.074	0.0997009	697	973	793.6	1357.6	564	-15.7763	19.3763	12.4244
13330	-82.4176	160.504	7.0495	583	1307	836.4	2234.4	1398	-27.1489	30.7489	18.1236
13462	-82.8338	162.934	1.0409	676	1000	789.4	1209.4	420	-14.3315	17.9315	11.4611
13471	-82.7049	163.068	15.6666	980	1279	1084.65	1599.65	515	-18.0644	21.6644	13.9977
13477	-82.7464	162.938	11.0028	745	1422	981.95	1376.95	395	-14.8965	18.4965	12.5502
13498	-82.7381	162.52	2.153	1345	1644	1449.65	1627.65	178	-16.4508	20.0508	14.1797
13555	-82.7765	163.182	2.3905	895	1272	1026.95	1659.95	633	-17.1249	20.7249	14.3897
13561	-82.8022	163.091	1.7192	815	1116	920.35	1138.35	218	-13.891	17.491	10.9993
13563	-82.8008	163.065	11.9651	858	1169	966.85	1184.85	218	-14.1793	17.7793	11.3015
13591	-82.7751	163.223	0.859398	760	1181	907.35	1708.35	801	-17.425	21.025	14.7043
13625	-82.8689	163.049	2.3337	900	1289	1036.15	1795.15	759	-18.3771	21.9771	15.2685
13626	-82.8708	163.023	8.0798	863	1408	1053.75	1812.75	759	-18.4863	22.0863	15.3829
13627	-82.873	163.008	2.1956	962	1426	1124.4	1883.4	759	-18.9243	22.5243	15.8421
13644	-82.7788	160.021	0	1568	2015	1724.45	2812.45	1088	-30.1699	33.7699	21.8809
13649	-83.2083	162.083	11.3792	1736	1986	1823.5	2318.5	495	-23.8158	27.4158	18.6702
13690	-82.922	163.077	18.2404	1482	1650	1540.8	2391.8	851	-24.6354	28.2354	19.1467
13723	-82.7873	159.347	0.8899	1527	2062	1714.25	3218.25	1504	-34.089	37.689	24.5186
13735	-83.1233	163.913	17.9782	774	1105	889.85	2328.85	1439	-23.7089	27.3089	18.7375
13738	-83.1362	163.739	10.5736	955	1188	1036.55	1513.55	477	-17.2558	20.8558	13.4381
13794	-82.8223	159.725	9.6156	1861	2392	2046.85	2974.85	928	-31.6153	35.2153	22.9365
13800	-82.9477	157.05	0.983902	1629	2096	1792.45	2705.45	913	-31.17	34.77	21.1854
13843	-83.124	163.235	6.5662	931	1327	1069.6	1503.6	434	-16.4479	20.0479	13.3734
13854	-82.8644	157.614	2.1419	1456	1895	1609.65	3225.65	1616	-36.3849	39.9849	24.5667
13855	-82.8682	157.484	0.152702	1434	1953	1615.65	3245.65	1630	-36.5669	40.1669	24.6967
13868	-82.8781	157.38	4.0033	1482	1882	1622	3313	1691	-37.1798	40.7798	25.1345
13874	-82.9501	157.137	9.3901	1577	2261	1816.4	2729.4	913	-31.3832	34.9832	21.3411
13929	-72.0963	164.455	17.6551	1757	1909	1810.2	2311.2	501	-22.48	26.08	18.6228
13955	-78.5794	159.535	12.1223	1169	1481	1278.2	1172.2	-106	-18.2796	21.8796	11.2193
13957	-79.7698	156.416	13.1053	1164	1522	1289.3	1971.3	682	-22.7925	26.3925	16.4135
13959	-79.9468	156.679	7.0711	1338	1868	1523.5	2261.5	738	-26.9961	30.5961	18.2997
13962	-79.8111	156.283	11.2664	1393	1700	1500.45	2024.45	524	-24.7864	28.3864	16.7589
13971	-79.9757	158.803	16.1722	1224	1750	1408.1	1808.1	400	-19.2952	22.8952	15.3526
13977	-80.0539	156.049	0.487801	1307	1544	1389.95	1660.95	271	-22.8253	26.4253	14.3962
13994	-81.7702	159.108	3.2105	1226	1594	1354.8	1915.8	561	-20.637	24.237	16.0527
14006	-83.0307	156.144	10.9254	1712	2198	1882.1	1587.1	-295	-21.3932	24.9932	13.9161
14026	-85.191	165.153	0.256798	2068	2823	2332.25	2968.25	636	-30.8458	34.4458	22.8936
14028	-85.2396	-178.098	2.9517	1979	2483	2155.4	2238.4	83	-25.0726	28.6726	18.1496
14033	-84.8872	-169.071	11.0035	1165	1459	1267.9	1690.9	423	-15.5758	19.1758	14.5908
14034	-84.8961	-169.047	1.3236	1228	1410	1291.7	1714.7	423	-15.7233	19.3233	14.7455
14035	-84.9076	-168.401	2.9644	288	749	449.35	1200.35	751	-12.3436	15.9436	11.4023
14037	-85.547	-177.041	0	1709	2519	1992.5	1943.5	-49	-22.6765	26.2765	16.2327
14041	-86.2423	-126.727	0.227097	1681	2323	1905.7	2285.7	380	-24.7097	28.3097	18.457
14048	-76.9489	161.047	13.8393	1350	1777	1499.45	2087.45	588	-24.8869	28.4869	17.1684
14051	-76.9477	160.753	12.8212	1578	1822	1663.4	1916.4	253	-22.0405	25.6405	16.0566
14053	-77.6063	160.841	4.3417	1618	1996	1750.3	1757.3	7	-20.6023	24.2023	15.0224
14056	-77.6208	160.742	8.9417	1619	1944	1732.75	1739.75	7	-20.4935	24.0935	14.9084

## Sheet: ELAs_different_topography
ID	ELA	34Ma min ELA	34Ma med ELA	34Ma max ELA	23Ma min ELA	23Ma med ELA	23Ma max ELA	14Ma min ELA	14Ma med ELA	14Ma max ELA	34 Ma min ΔELA	34 Ma med ΔELA	34 Ma max ΔELA	23Ma min ΔELA	23Ma med ΔELA	23Ma max ΔELA	14Ma min ΔELA	14Ma med ΔELA	14Ma max ΔELA
5	1456.2	886.2	1864.2	2249.2	1591.2	1678.2	1883.2	1520.2	1559.2	1649.2	-570	408	793	135	222	427	64	103	193
10	1298.55	777.55	1801.55	2169.55	1483.55	1603.55	1802.55	1409.55	1464.55	1552.55	-521	503	871	185	305	504	111	166	254
12	1345.65	1552.65	2450.65	2850.65	2146.65	2236.65	2440.65	2095.65	2136.65	2225.65	207	1105	1505	801	891	1095	750	791	880
15	1387.6	928.6	1869.6	2259.6	1611.6	1695.6	1893.6	1563.6	1602.6	1692.6	-459	482	872	224	308	506	176	215	305
16	1382.25	923.25	1864.25	2254.25	1606.25	1690.25	1888.25	1558.25	1597.25	1687.25	-459	482	872	224	308	506	176	215	305
17	1337.1	878.1	1819.1	2209.1	1561.1	1645.1	1843.1	1513.1	1552.1	1642.1	-459	482	872	224	308	506	176	215	305
25	1461.8	659.8	1723.8	2101.8	1365.8	1485.8	1684.8	1257.8	1312.8	1403.8	-802	262	640	-96	24	223	-204	-149	-58
27	1411.2	727.2	1827.2	2196.2	1423.2	1543.2	1742.2	1318.2	1370.2	1461.2	-684	416	785	12	132	331	-93	-41	50
28	1442.2	1371.2	2537.2	2898.2	2115.2	2246.2	2439.2	1960.2	2024.2	2111.2	-71	1095	1456	673	804	997	518	582	669
32	1538.2	1256.2	2475.2	2801.2	2066.2	2181.2	2364.2	1945.2	1998.2	2081.2	-282	937	1263	528	643	826	407	460	543
33	1505.95	1276.95	2490.95	2816.95	2124.95	2244.95	2418.95	1978.95	2032.95	2112.95	-229	985	1311	619	739	913	473	527	607
35	1386.7	997.7	2256.7	2541.7	1954.7	2040.7	2203.7	1857.7	1896.7	1970.7	-389	870	1155	568	654	817	471	510	584
37	1324.65	595.65	1849.65	2089.65	1830.65	1831.65	1951.65	1819.65	1819.65	1874.65	-729	525	765	506	507	627	495	495	550
38	1517.25	912.25	2159.25	2452.25	1869.25	1955.25	2118.25	1772.25	1811.25	1885.25	-605	642	935	352	438	601	255	294	368
39	1589.85	1307.85	2526.85	2852.85	2117.85	2232.85	2415.85	1996.85	2049.85	2132.85	-282	937	1263	528	643	826	407	460	543
40	1588.3	1306.3	2525.3	2851.3	2116.3	2231.3	2414.3	1995.3	2048.3	2131.3	-282	937	1263	528	643	826	407	460	543
41	1562.85	1280.85	2499.85	2825.85	2090.85	2205.85	2388.85	1969.85	2022.85	2105.85	-282	937	1263	528	643	826	407	460	543
43	1515.7	860.7	2019.7	2337.7	1618.7	1746.7	1938.7	1502.7	1555.7	1643.7	-655	504	822	103	231	423	-13	40	128
47	1134.3	419.3	1572.3	1835.3	1478.3	1525.3	1654.3	1429.3	1452.3	1514.3	-715	438	701	344	391	520	295	318	380
51	1185.45	353.45	1469.45	1734.45	1319.45	1358.45	1499.45	1300.45	1327.45	1393.45	-832	284	549	134	173	314	115	142	208
55	1121.7	835.7	1892.7	2227.7	1548.7	1662.7	1840.7	1436.7	1490.7	1577.7	-286	771	1106	427	541	719	315	369	456
76	1613.7	1331.7	2550.7	2876.7	2141.7	2256.7	2439.7	2020.7	2073.7	2156.7	-282	937	1263	528	643	826	407	460	543
77	1647.45	1576.45	2742.45	3103.45	2320.45	2451.45	2644.45	2165.45	2229.45	2316.45	-71	1095	1456	673	804	997	518	582	669
100	919.25	820.25	1793.25	2045.25	1246.25	1429.25	1566.25	1108.25	1192.25	1255.25	-99	874	1126	327	510	647	189	273	336
119	1140.25	664.25	1702.25	1949.25	1471.25	1570.25	1696.25	1431.25	1477.25	1534.25	-476	562	809	331	430	556	291	337	394
133	1234.45	44.45	1097.45	1306.45	1123.45	1164.45	1272.45	1151.45	1170.45	1219.45	-1190	-137	72	-111	-70	38	-83	-64	-15
135	1447.95	86.95	1217.95	1402.95	1286.95	1295.95	1395.95	1355.95	1359.95	1405.95	-1361	-230	-45	-161	-152	-52	-92	-88	-42
136	1227.1	492.1	1537.1	1754.1	1489.1	1542.1	1654.1	1518.1	1539.1	1590.1	-735	310	527	262	315	427	291	312	363
137	1268.15	533.15	1578.15	1795.15	1530.15	1583.15	1695.15	1559.15	1580.15	1631.15	-735	310	527	262	315	427	291	312	363
141	1315.35	368.35	1449.35	1645.35	1518.35	1551.35	1655.35	1546.35	1561.35	1609.35	-947	134	330	203	236	340	231	246	294
142	1206.1	471.1	1516.1	1733.1	1468.1	1521.1	1633.1	1497.1	1518.1	1569.1	-735	310	527	262	315	427	291	312	363
144	1161.3	1206.3	2226.3	2510.3	1701.3	1887.3	2041.3	1570.3	1655.3	1725.3	45	1065	1349	540	726	880	409	494	564
150	1437.7	182.7	1313.7	1498.7	1389.7	1406.7	1508.7	1453.7	1461.7	1508.7	-1255	-124	61	-48	-31	71	16	24	71
159	112.75	505.75	1325.75	1603.75	614.75	825.75	979.75	393.75	489.75	560.75	393	1213	1491	502	713	867	281	377	448
164	1427.65	763.65	1796.65	2020.65	1620.65	1699.65	1822.65	1592.65	1629.65	1685.65	-664	369	593	193	272	395	165	202	258
180	951.25	1077.25	2048.25	2366.25	1433.25	1625.25	1795.25	1259.25	1347.25	1425.25	126	1097	1415	482	674	844	308	396	474
195	692.8	319.8	1307.8	1598.8	905.8	1033.8	1205.8	814.8	870.8	945.8	-373	615	906	213	341	513	122	178	253
196	616.05	243.05	1231.05	1522.05	829.05	957.05	1129.05	738.05	794.05	869.05	-373	615	906	213	341	513	122	178	253
215	1310.1	1052.1	2003.1	2314.1	1703.1	1819.1	1979.1	1649.1	1690.1	1761.1	-258	693	1004	393	509	669	339	380	451
218	1191.7	800.7	1797.7	2094.7	1446.7	1562.7	1729.7	1362.7	1415.7	1488.7	-391	606	903	255	371	538	171	224	297
273	1021.6	818.6	1600.6	1977.6	1203.6	1334.6	1525.6	1105.6	1163.6	1250.6	-203	579	956	182	313	504	84	142	229
277	857.1	884.1	1692.1	2062.1	1348.1	1461.1	1650.1	1259.1	1315.1	1404.1	27	835	1205	491	604	793	402	458	547
278	903.25	700.25	1482.25	1859.25	1085.25	1216.25	1407.25	987.25	1045.25	1132.25	-203	579	956	182	313	504	84	142	229
279	786.8	686.8	1447.8	1797.8	1039.8	1186.8	1380.8	941.8	997.8	1072.8	-100	661	1011	253	400	594	155	211	286
280	710.85	610.85	1371.85	1721.85	963.85	1110.85	1304.85	865.85	921.85	996.85	-100	661	1011	253	400	594	155	211	286
281	593.55	493.55	1254.55	1604.55	846.55	993.55	1187.55	748.55	804.55	879.55	-100	661	1011	253	400	594	155	211	286
283	712.05	612.05	1373.05	1723.05	965.05	1112.05	1306.05	867.05	923.05	998.05	-100	661	1011	253	400	594	155	211	286
293	1086.3	718.3	1756.3	2110.3	1424.3	1544.3	1743.3	1318.3	1371.3	1460.3	-368	670	1024	338	458	657	232	285	374
294	1191.3	826.3	1944.3	2294.3	1563.3	1683.3	1875.3	1447.3	1502.3	1590.3	-365	753	1103	372	492	684	256	311	399
295	1114.15	746.15	1784.15	2138.15	1452.15	1572.15	1771.15	1346.15	1399.15	1488.15	-368	670	1024	338	458	657	232	285	374
296	1016.6	730.6	1533.6	1908.6	1113.6	1253.6	1474.6	1015.6	1073.6	1165.6	-286	517	892	97	237	458	-1	57	149
297	981.8	813.8	1674.8	2066.8	1395.8	1487.8	1704.8	1344.8	1387.8	1480.8	-168	693	1085	414	506	723	363	406	499
312	1004.8	582.8	1771.8	2103.8	1392.8	1507.8	1690.8	1271.8	1324.8	1407.8	-422	767	1099	388	503	686	267	320	403
317	1511.5	359.5	1218.5	1608.5	1040.5	1130.5	1355.5	990.5	1031.5	1133.5	-1152	-293	97	-471	-381	-156	-521	-480	-378
323	1666.6	1595.6	2761.6	3122.6	2339.6	2470.6	2663.6	2184.6	2248.6	2335.6	-71	1095	1456	673	804	997	518	582	669
339	1729.65	522.65	1605.65	1977.65	1551.65	1576.65	1772.65	1563.65	1575.65	1661.65	-1207	-124	248	-178	-153	43	-166	-154	-68
362	1675.55	424.55	1473.55	1841.55	1458.55	1479.55	1673.55	1470.55	1482.55	1568.55	-1251	-202	166	-217	-196	-2	-205	-193	-107
363	1825.45	574.45	1623.45	1991.45	1608.45	1629.45	1823.45	1620.45	1632.45	1718.45	-1251	-202	166	-217	-196	-2	-205	-193	-107
366	1581.25	1028.25	2279.25	2515.25	2263.25	2264.25	2384.25	2252.25	2252.25	2307.25	-553	698	934	682	683	803	671	671	726
371	1956.9	856.9	2090.9	2323.9	2197.9	2165.9	2265.9	2217.9	2202.9	2248.9	-1100	134	367	241	209	309	261	246	292
376	1586.7	376.7	1593.7	1884.7	1556.7	1577.7	1725.7	1534.7	1544.7	1611.7	-1210	7	298	-30	-9	139	-52	-42	25
378	1715.05	502.05	1700.05	2021.05	1624.05	1660.05	1826.05	1590.05	1607.05	1682.05	-1213	-15	306	-91	-55	111	-125	-108	-33
379	1733.45	520.45	1718.45	2039.45	1642.45	1678.45	1844.45	1608.45	1625.45	1700.45	-1213	-15	306	-91	-55	111	-125	-108	-33
408	1659.15	449.15	1666.15	1957.15	1629.15	1650.15	1798.15	1607.15	1617.15	1684.15	-1210	7	298	-30	-9	139	-52	-42	25
409	1622.05	670.05	1907.05	2174.05	1769.05	1805.05	1971.05	1735.05	1752.05	1827.05	-952	285	552	147	183	349	113	130	205
417	1699.05	997.05	2192.05	2532.05	1993.05	2058.05	2243.05	1931.05	1960.05	2045.05	-702	493	833	294	359	544	232	261	346
434	1505.55	1607.55	2726.55	3185.55	2050.55	2263.55	2521.55	1886.55	1979.55	2087.55	102	1221	1680	545	758	1016	381	474	582
442	1701.4	856.4	2135.4	2392.4	2001.4	2030.4	2149.4	1942.4	1958.4	2014.4	-845	434	691	300	329	448	241	257	313
443	1738.45	600.45	1896.45	2145.45	1794.45	1824.45	1940.45	1732.45	1742.45	1795.45	-1138	158	407	56	86	202	-6	4	57
444	1808.6	670.6	1966.6	2215.6	1864.6	1894.6	2010.6	1802.6	1812.6	1865.6	-1138	158	407	56	86	202	-6	4	57
445	1784.9	646.9	1942.9	2191.9	1840.9	1870.9	1986.9	1778.9	1788.9	1841.9	-1138	158	407	56	86	202	-6	4	57
446	1829.3	691.3	1987.3	2236.3	1885.3	1915.3	2031.3	1823.3	1833.3	1886.3	-1138	158	407	56	86	202	-6	4	57
447	1944.25	898.25	2200.25	2475.25	2089.25	2111.25	2228.25	2036.25	2046.25	2099.25	-1046	256	531	145	167	284	92	102	155
448	1855.65	768.65	2056.65	2382.65	1723.65	1851.65	2033.65	1566.65	1624.65	1707.65	-1087	201	527	-132	-4	178	-289	-231	-148
449	1840.45	959.45	2226.45	2592.45	1818.45	1958.45	2149.45	1647.45	1710.45	1797.45	-881	386	752	-22	118	309	-193	-130	-43
450	1820.2	1098.2	2388.2	2726.2	2144.2	2223.2	2409.2	2068.2	2104.2	2189.2	-722	568	906	324	403	589	248	284	369
452	1581.1	934.1	2186.1	2549.1	1984.1	2063.1	2249.1	1908.1	1944.1	2029.1	-647	605	968	403	482	668	327	363	448
454	1742.6	1095.6	2347.6	2710.6	2145.6	2224.6	2410.6	2069.6	2105.6	2190.6	-647	605	968	403	482	668	327	363	448
457	1703.4	546.4	1875.4	2173.4	1652.4	1701.4	1883.4	1614.4	1636.4	1719.4	-1157	172	470	-51	-2	180	-89	-67	16
458	1637.25	480.25	1809.25	2107.25	1586.25	1635.25	1817.25	1548.25	1570.25	1653.25	-1157	172	470	-51	-2	180	-89	-67	16
460	1945.25	788.25	2117.25	2415.25	1894.25	1943.25	2125.25	1856.25	1878.25	1961.25	-1157	172	470	-51	-2	180	-89	-67	16
461	1802.5	645.5	1974.5	2272.5	1751.5	1800.5	1982.5	1713.5	1735.5	1818.5	-1157	172	470	-51	-2	180	-89	-67	16
462	1735.75	1291.75	2607.75	2907.75	2569.75	2584.75	2723.75	2535.75	2553.75	2615.75	-444	872	1172	834	849	988	800	818	880
463	2106.15	698.15	2038.15	2291.15	1985.15	2012.15	2149.15	1988.15	1992.15	2062.15	-1408	-68	185	-121	-94	43	-118	-114	-44
466	1478.15	1149.15	2478.15	2758.15	2255.15	2304.15	2486.15	2217.15	2239.15	2322.15	-329	1000	1280	777	826	1008	739	761	844
468	1690.65	1361.65	2690.65	2970.65	2467.65	2516.65	2698.65	2429.65	2451.65	2534.65	-329	1000	1280	777	826	1008	739	761	844
470	1725	679	1981	2256	1870	1892	2009	1817	1827	1880	-1046	256	531	145	167	284	92	102	155
471	1723.25	677.25	1979.25	2254.25	1868.25	1890.25	2007.25	1815.25	1825.25	1878.25	-1046	256	531	145	167	284	92	102	155
472	1714.75	1270.75	2586.75	2886.75	2548.75	2563.75	2702.75	2514.75	2532.75	2594.75	-444	872	1172	834	849	988	800	818	880
473	1401.65	1072.65	2401.65	2681.65	2178.65	2227.65	2409.65	2140.65	2162.65	2245.65	-329	1000	1280	777	826	1008	739	761	844
480	1995.95	895.95	2184.95	2467.95	2121.95	2182.95	2338.95	2145.95	2173.95	2244.95	-1100	189	472	126	187	343	150	178	249
485	1633.85	656.85	1982.85	2298.85	1854.85	1918.85	2083.85	1785.85	1815.85	1889.85	-977	349	665	221	285	450	152	182	256
486	1704.5	727.5	2053.5	2369.5	1925.5	1989.5	2154.5	1856.5	1886.5	1960.5	-977	349	665	221	285	450	152	182	256
487	1677.9	520.9	1849.9	2147.9	1626.9	1675.9	1857.9	1588.9	1610.9	1693.9	-1157	172	470	-51	-2	180	-89	-67	16
488	1640.15	663.15	1989.15	2305.15	1861.15	1925.15	2090.15	1792.15	1822.15	1896.15	-977	349	665	221	285	450	152	182	256
489	1809.25	652.25	1981.25	2279.25	1758.25	1807.25	1989.25	1720.25	1742.25	1825.25	-1157	172	470	-51	-2	180	-89	-67	16
494	1562.7	840.7	2130.7	2468.7	1886.7	1965.7	2151.7	1810.7	1846.7	1931.7	-722	568	906	324	403	589	248	284	369
497	1679.7	702.7	2028.7	2344.7	1900.7	1964.7	2129.7	1831.7	1861.7	1935.7	-977	349	665	221	285	450	152	182	256
498	1832.7	855.7	2181.7	2497.7	2053.7	2117.7	2282.7	1984.7	2014.7	2088.7	-977	349	665	221	285	450	152	182	256
517	1691.25	1188.25	2472.25	2807.25	2135.25	2252.25	2441.25	2045.25	2097.25	2182.25	-503	781	1116	444	561	750	354	406	491
519	1736.6	1233.6	2517.6	2852.6	2180.6	2297.6	2486.6	2090.6	2142.6	2227.6	-503	781	1116	444	561	750	354	406	491
520	1771.5	1268.5	2552.5	2887.5	2215.5	2332.5	2521.5	2125.5	2177.5	2262.5	-503	781	1116	444	561	750	354	406	491
523	1955.7	1074.7	2361.7	2687.7	2172.7	2243.7	2421.7	2139.7	2175.7	2255.7	-881	406	732	217	288	466	184	220	300
524	2117.1	1236.1	2523.1	2849.1	2334.1	2405.1	2583.1	2301.1	2337.1	2417.1	-881	406	732	217	288	466	184	220	300
533	1895.95	1450.95	2746.95	3083.95	2367.95	2490.95	2684.95	2250.95	2306.95	2394.95	-445	851	1188	472	595	789	355	411	499
560	571.1	844.1	1618.1	2003.1	1003.1	1201.1	1419.1	827.1	918.1	1017.1	273	1047	1432	432	630	848	256	347	446
561	575.6	848.6	1622.6	2007.6	1007.6	1205.6	1423.6	831.6	922.6	1021.6	273	1047	1432	432	630	848	256	347	446
601	590.7	1147.7	2032.7	2460.7	1329.7	1577.7	1771.7	1102.7	1219.7	1335.7	557	1442	1870	739	987	1181	512	629	745
610	533.85	940.85	1899.85	2345.85	1226.85	1438.85	1645.85	1061.85	1159.85	1262.85	407	1366	1812	693	905	1112	528	626	729
626	738.35	903.35	1662.35	1896.35	990.35	1251.35	1375.35	823.35	942.35	999.35	165	924	1158	252	513	637	85	204	261
627	642.9	918.9	1724.9	1932.9	1086.9	1329.9	1441.9	926.9	1047.9	1110.9	276	1082	1290	444	687	799	284	405	468
628	749.45	1025.45	1831.45	2039.45	1193.45	1436.45	1548.45	1033.45	1154.45	1217.45	276	1082	1290	444	687	799	284	405	468
629	776	1052	1858	2066	1220	1463	1575	1060	1181	1244	276	1082	1290	444	687	799	284	405	468
630	754	771	1570	1796	1034	1239	1375	940	1028	1082	17	816	1042	280	485	621	186	274	328
631	742.35	1018.35	1824.35	2032.35	1186.35	1429.35	1541.35	1026.35	1147.35	1210.35	276	1082	1290	444	687	799	284	405	468
667	410.5	768.5	1590.5	1816.5	938.5	1181.5	1293.5	778.5	899.5	962.5	358	1180	1406	528	771	883	368	489	552
668	803.7	884.7	1731.7	1979.7	1232.7	1403.7	1514.7	1172.7	1250.7	1301.7	81	928	1176	429	600	711	369	447	498
669	886.75	967.75	1814.75	2062.75	1315.75	1486.75	1597.75	1255.75	1333.75	1384.75	81	928	1176	429	600	711	369	447	498
674	724	918	1793	2041	1098	1362	1500	937	1059	1122	194	1069	1317	374	638	776	213	335	398
738	895.6	704.6	1773.6	2056.6	1304.6	1507.6	1653.6	1239.6	1331.6	1398.6	-191	878	1161	409	612	758	344	436	503
739	683.45	489.45	1428.45	1699.45	932.45	1133.45	1259.45	831.45	939.45	1014.45	-194	745	1016	249	450	576	148	256	331
742	688.25	388.25	1387.25	1653.25	854.25	1057.25	1220.25	791.25	880.25	940.25	-300	699	965	166	369	532	103	192	252
743	770.35	576.35	1515.35	1786.35	1019.35	1220.35	1346.35	918.35	1026.35	1101.35	-194	745	1016	249	450	576	148	256	331
744	631.35	331.35	1330.35	1596.35	797.35	1000.35	1163.35	734.35	823.35	883.35	-300	699	965	166	369	532	103	192	252
746	641.9	341.9	1340.9	1606.9	807.9	1010.9	1173.9	744.9	833.9	893.9	-300	699	965	166	369	532	103	192	252
748	721.15	530.15	1599.15	1882.15	1130.15	1333.15	1479.15	1065.15	1157.15	1224.15	-191	878	1161	409	612	758	344	436	503
767	743.7	237.7	1299.7	1582.7	912.7	1110.7	1266.7	895.7	977.7	1048.7	-506	556	839	169	367	523	152	234	305
768	512.55	743.55	1614.55	1998.55	892.55	1147.55	1369.55	733.55	849.55	950.55	231	1102	1486	380	635	857	221	337	438
769	639.85	900.85	1745.85	2160.85	1039.85	1308.85	1515.85	882.85	992.85	1092.85	261	1106	1521	400	669	876	243	353	453
772	1018.15	588.15	1510.15	1833.15	1170.15	1324.15	1509.15	1154.15	1224.15	1309.15	-430	492	815	152	306	491	136	206	291
773	963	357	1320	1616	939	1093	1278	923	993	1078	-606	357	653	-24	130	315	-40	30	115
775	944.65	438.65	1500.65	1783.65	1113.65	1311.65	1467.65	1096.65	1178.65	1249.65	-506	556	839	169	367	523	152	234	305
776	740.75	234.75	1296.75	1579.75	909.75	1107.75	1263.75	892.75	974.75	1045.75	-506	556	839	169	367	523	152	234	305
791	2006.9	-109.1	1133.9	1402.9	1467.9	1510.9	1634.9	1564.9	1583.9	1639.9	-2116	-873	-604	-539	-496	-372	-442	-423	-367
842	1521.55	455.55	1393.55	1734.55	1460.55	1510.55	1682.55	1558.55	1580.55	1659.55	-1066	-128	213	-61	-11	161	37	59	138
873	524.7	1120.7	1990.7	2176.7	1157.7	1431.7	1558.7	915.7	1040.7	1102.7	596	1466	1652	633	907	1034	391	516	578
878	541	857	1711	1908	1023	1244	1336	827	928	971	316	1170	1367	482	703	795	286	387	430
879	592.9	908.9	1762.9	1959.9	1074.9	1295.9	1387.9	878.9	979.9	1022.9	316	1170	1367	482	703	795	286	387	430
884	411.05	502.05	1273.05	1423.05	737.05	925.05	997.05	595.05	685.05	730.05	91	862	1012	326	514	586	184	274	319
885	664.9	755.9	1526.9	1676.9	990.9	1178.9	1250.9	848.9	938.9	983.9	91	862	1012	326	514	586	184	274	319
894	666.8	649.8	1366.8	1483.8	901.8	1069.8	1141.8	772.8	849.8	882.8	-17	700	817	235	403	475	106	183	216
895	663.35	646.35	1363.35	1480.35	898.35	1066.35	1138.35	769.35	846.35	879.35	-17	700	817	235	403	475	106	183	216
921	1746.4	1442.4	2215.4	2392.4	2127.4	2149.4	2249.4	2084.4	2094.4	2140.4	-304	469	646	381	403	503	338	348	394
951	974.75	756.75	1487.75	1658.75	1454.75	1464.75	1560.75	1445.75	1447.75	1490.75	-218	513	684	480	490	586	471	473	516
959	1184.45	343.45	1049.45	1201.45	1064.45	1061.45	1152.45	1093.45	1085.45	1124.45	-841	-135	17	-120	-123	-32	-91	-99	-60
962	1344.35	616.35	1306.35	1451.35	1346.35	1323.35	1418.35	1394.35	1382.35	1419.35	-728	-38	107	2	-21	74	50	38	75
963	1094.45	253.45	959.45	1111.45	974.45	971.45	1062.45	1003.45	995.45	1034.45	-841	-135	17	-120	-123	-32	-91	-99	-60
964	1114	562	1214	1365	1291	1276	1360	1334	1328	1366	-552	100	251	177	162	246	220	214	252
968	1294.8	939.8	1736.8	1856.8	1648.8	1720.8	1780.8	1628.8	1672.8	1706.8	-355	442	562	354	426	486	334	378	412
981	437	185	1175	1390	560	755	877	423	511	567	-252	738	953	123	318	440	-14	74	130
982	442.35	190.35	1180.35	1395.35	565.35	760.35	882.35	428.35	516.35	572.35	-252	738	953	123	318	440	-14	74	130
998	744.5	37.5	1038.5	1251.5	736.5	867.5	990.5	684.5	744.5	800.5	-707	294	507	-8	123	246	-60	0	56
1040	386	514	1474	1817	777	1042	1238	627	748	837	128	1088	1431	391	656	852	241	362	451
1049	624.15	324.15	1323.15	1589.15	790.15	993.15	1156.15	727.15	816.15	876.15	-300	699	965	166	369	532	103	192	252
1050	654.85	354.85	1353.85	1619.85	820.85	1023.85	1186.85	757.85	846.85	906.85	-300	699	965	166	369	532	103	192	252
1054	569.75	1053.75	379.75	-889.25	910.75	432.75	-256.25	695.75	470.75	140.75	484	-190	-1459	341	-137	-826	126	-99	-429
1057	1526	677	1906	2285	1656	1747	1943	1576	1617	1706	-849	380	759	130	221	417	50	91	180
1058	1876.4	528.4	1866.4	2082.4	1866.4	1842.4	1960.4	1870.4	1855.4	1896.4	-1348	-10	206	-10	-34	84	-6	-21	20
1060	1838.6	792.6	2094.6	2369.6	1983.6	2005.6	2122.6	1930.6	1940.6	1993.6	-1046	256	531	145	167	284	92	102	155
1067	665.45	1072.45	2031.45	2477.45	1358.45	1570.45	1777.45	1193.45	1291.45	1394.45	407	1366	1812	693	905	1112	528	626	729
1068	812.25	956.25	1885.25	2297.25	1254.25	1452.25	1643.25	1091.25	1189.25	1292.25	144	1073	1485	442	640	831	279	377	480
1069	922.2	1329.2	2288.2	2734.2	1615.2	1827.2	2034.2	1450.2	1548.2	1651.2	407	1366	1812	693	905	1112	528	626	729
1074	585.55	861.55	1667.55	1875.55	1029.55	1272.55	1384.55	869.55	990.55	1053.55	276	1082	1290	444	687	799	284	405	468
1076	1559.05	1230.05	2559.05	2839.05	2336.05	2385.05	2567.05	2298.05	2320.05	2403.05	-329	1000	1280	777	826	1008	739	761	844
1077	1710.95	1381.95	2710.95	2990.95	2487.95	2536.95	2718.95	2449.95	2471.95	2554.95	-329	1000	1280	777	826	1008	739	761	844
1080	705.25	722.25	1521.25	1747.25	985.25	1190.25	1326.25	891.25	979.25	1033.25	17	816	1042	280	485	621	186	274	328
1087	648.3	-38.7	833.3	1217.3	600.3	671.3	870.3	578.3	611.3	700.3	-687	185	569	-48	23	222	-70	-37	52
1094	1414.05	630.05	1848.05	2126.05	1587.05	1673.05	1836.05	1490.05	1529.05	1603.05	-784	434	712	173	259	422	76	115	189
1099	652.65	456.65	1262.65	1658.65	861.65	995.65	1202.65	764.65	825.65	920.65	-196	610	1006	209	343	550	112	173	268
1107	945.7	659.7	1462.7	1837.7	1042.7	1182.7	1403.7	944.7	1002.7	1094.7	-286	517	892	97	237	458	-1	57	149
1112	1022.8	621.8	1601.8	1934.8	1306.8	1410.8	1593.8	1229.8	1277.8	1360.8	-401	579	912	284	388	571	207	255	338
1123	654.8	263.8	1260.8	1557.8	909.8	1025.8	1192.8	825.8	878.8	951.8	-391	606	903	255	371	538	171	224	297
1186	1579.8	268.8	1506.8	1737.8	1572.8	1605.8	1743.8	1664.8	1677.8	1740.8	-1311	-73	158	-7	26	164	85	98	161
1202	1614.65	359.65	1573.65	1826.65	1721.65	1730.65	1857.65	1811.65	1824.65	1882.65	-1255	-41	212	107	116	243	197	210	268
1262	1699.6	1059.6	2406.6	2736.6	2176.6	2244.6	2400.6	2153.6	2173.6	2246.6	-640	707	1037	477	545	701	454	474	547
1283	1625.45	1550.45	3023.45	3571.45	2290.45	2524.45	2836.45	2087.45	2198.45	2341.45	-75	1398	1946	665	899	1211	462	573	716
1284	1678.35	1603.35	3076.35	3624.35	2343.35	2577.35	2889.35	2140.35	2251.35	2394.35	-75	1398	1946	665	899	1211	462	573	716
1285	1902.35	1827.35	3300.35	3848.35	2567.35	2801.35	3113.35	2364.35	2475.35	2618.35	-75	1398	1946	665	899	1211	462	573	716
1286	1510.2	1435.2	2908.2	3456.2	2175.2	2409.2	2721.2	1972.2	2083.2	2226.2	-75	1398	1946	665	899	1211	462	573	716
1289	1375.25	1617.25	2969.25	3568.25	1954.25	2304.25	2645.25	1628.25	1787.25	1942.25	242	1594	2193	579	929	1270	253	412	567
1425	2262.2	1132.2	2656.2	2804.2	2561.2	2575.2	2677.2	2520.2	2523.2	2564.2	-1130	394	542	299	313	415	258	261	302
1447	2009.9	1722.9	3026.9	3141.9	2594.9	2679.9	2764.9	2425.9	2464.9	2502.9	-287	1017	1132	585	670	755	416	455	493
1464	2050	1724	2961	3059	2601	2666	2741	2440	2479	2517	-326	911	1009	551	616	691	390	429	467
1528	2068.45	1450.45	2452.45	2523.45	2366.45	2370.45	2435.45	2320.45	2312.45	2353.45	-618	384	455	298	302	367	252	244	285
1636	1040.1	856.1	1869.1	2195.1	1443.1	1592.1	1760.1	1365.1	1433.1	1510.1	-184	829	1155	403	552	720	325	393	470
1694	1151.1	2085.1	3217.1	3823.1	2228.1	2553.1	2873.1	1915.1	2068.1	2223.1	934	2066	2672	1077	1402	1722	764	917	1072
1727	106.75	257.75	1069.75	1518.75	617.75	717.75	964.75	431.75	477.75	589.75	151	963	1412	511	611	858	325	371	483
1790	840.95	1005.95	1700.95	2108.95	1053.95	1177.95	1439.95	767.95	829.95	948.95	165	860	1268	213	337	599	-73	-11	108
1941	1697.75	647.75	1875.75	2130.75	1819.75	1891.75	2032.75	1861.75	1894.75	1958.75	-1050	178	433	122	194	335	164	197	261
2158	1817.15	709.15	1685.15	1902.15	1560.15	1603.15	1725.15	1522.15	1550.15	1605.15	-1108	-132	85	-257	-214	-92	-295	-267	-212
2162	1750.75	828.75	1940.75	2121.75	1937.75	1955.75	2054.75	1948.75	1956.75	2001.75	-922	190	371	187	205	304	198	206	251
2163	1815.4	893.4	2005.4	2186.4	2002.4	2020.4	2119.4	2013.4	2021.4	2066.4	-922	190	371	187	205	304	198	206	251
2164	1701.2	779.2	1891.2	2072.2	1888.2	1906.2	2005.2	1899.2	1907.2	1952.2	-922	190	371	187	205	304	198	206	251
2166	1815.1	893.1	2005.1	2186.1	2002.1	2020.1	2119.1	2013.1	2021.1	2066.1	-922	190	371	187	205	304	198	206	251
2167	1710.55	788.55	1900.55	2081.55	1897.55	1915.55	2014.55	1908.55	1916.55	1961.55	-922	190	371	187	205	304	198	206	251
2168	1869.4	947.4	2059.4	2240.4	2056.4	2074.4	2173.4	2067.4	2075.4	2120.4	-922	190	371	187	205	304	198	206	251
2172	1715.6	644.6	1787.6	1947.6	1862.6	1854.6	1942.6	1894.6	1891.6	1931.6	-1071	72	232	147	139	227	179	176	216
2173	1910.6	911.6	2045.6	2210.6	2092.6	2089.6	2179.6	2111.6	2110.6	2151.6	-999	135	300	182	179	269	201	200	241
2176	1907.35	720.35	1859.35	2027.35	2028.35	1995.35	2071.35	2062.35	2047.35	2081.35	-1187	-48	120	121	88	164	155	140	174
2178	1946.65	759.65	1898.65	2066.65	2067.65	2034.65	2110.65	2101.65	2086.65	2120.65	-1187	-48	120	121	88	164	155	140	174
2224	1794.4	601.4	1587.4	1613.4	1557.4	1526.4	1541.4	1543.4	1540.4	1548.4	-1193	-207	-181	-237	-268	-253	-251	-254	-246
2227	1924.9	731.9	1717.9	1743.9	1687.9	1656.9	1671.9	1673.9	1670.9	1678.9	-1193	-207	-181	-237	-268	-253	-251	-254	-246
2305	313.6	705.6	1478.6	1959.6	853.6	1052.6	1307.6	701.6	792.6	907.6	392	1165	1646	540	739	994	388	479	594
2349	1020.8	595.8	1544.8	1922.8	1219.8	1325.8	1527.8	1169.8	1217.8	1314.8	-425	524	902	199	305	507	149	197	294
2357	997.95	603.95	1512.95	1930.95	1069.95	1252.95	1467.95	946.95	1030.95	1140.95	-394	515	933	72	255	470	-51	33	143
2361	1444.85	746.85	1488.85	1642.85	1520.85	1497.85	1597.85	1523.85	1513.85	1559.85	-698	44	198	76	53	153	79	69	115
2362	1509.5	952.5	1755.5	1900.5	1826.5	1787.5	1877.5	1845.5	1826.5	1866.5	-557	246	391	317	278	368	336	317	357
2364	1507.7	491.7	1373.7	1492.7	1484.7	1411.7	1489.7	1535.7	1501.7	1534.7	-1016	-134	-15	-23	-96	-18	28	-6	27
2373	1798.95	1000.95	1741.95	1883.95	1968.95	1893.95	1979.95	2030.95	1996.95	2035.95	-798	-57	85	170	95	181	232	198	237
2387	1293.35	575.35	1187.35	1488.35	1238.35	1225.35	1378.35	1273.35	1267.35	1333.35	-718	-106	195	-55	-68	85	-20	-26	40
2388	1304.25	586.25	1198.25	1499.25	1249.25	1236.25	1389.25	1284.25	1278.25	1344.25	-718	-106	195	-55	-68	85	-20	-26	40
2390	1330	612	1224	1525	1275	1262	1415	1310	1304	1370	-718	-106	195	-55	-68	85	-20	-26	40
2392	1490.9	842.9	1543.9	1738.9	1626.9	1600.9	1703.9	1631.9	1619.9	1669.9	-648	53	248	136	110	213	141	129	179
2394	1446	449	1116	1312	1203	1182	1297	1242	1225	1285	-997	-330	-134	-243	-264	-149	-204	-221	-161
2401	1409.15	807.15	1407.15	1669.15	1580.15	1540.15	1667.15	1623.15	1606.15	1666.15	-602	-2	260	171	131	258	214	197	257
2403	1329.7	727.7	1327.7	1589.7	1500.7	1460.7	1587.7	1543.7	1526.7	1586.7	-602	-2	260	171	131	258	214	197	257
2405	1436.6	439.6	1106.6	1302.6	1193.6	1172.6	1287.6	1232.6	1215.6	1275.6	-997	-330	-134	-243	-264	-149	-204	-221	-161
2427	1391.75	701.75	1312.75	1589.75	1475.75	1435.75	1561.75	1525.75	1507.75	1563.75	-690	-79	198	84	44	170	134	116	172
2436	1444.4	726.4	1338.4	1639.4	1389.4	1376.4	1529.4	1424.4	1418.4	1484.4	-718	-106	195	-55	-68	85	-20	-26	40
2464	1148	808	1468	1850	1262	1352	1555	1213	1255	1357	-340	320	702	114	204	407	65	107	209
2465	1030.45	690.45	1350.45	1732.45	1144.45	1234.45	1437.45	1095.45	1137.45	1239.45	-340	320	702	114	204	407	65	107	209
2490	1516.2	1020.2	1886.2	2064.2	1794.2	1828.2	1925.2	1766.2	1781.2	1825.2	-496	370	548	278	312	409	250	265	309
2491	1476.35	980.35	1846.35	2024.35	1754.35	1788.35	1885.35	1726.35	1741.35	1785.35	-496	370	548	278	312	409	250	265	309
2565	1849.9	973.9	1951.9	2043.9	2014.9	2009.9	2062.9	2031.9	2029.9	2053.9	-876	102	194	165	160	213	182	180	204
2580	1779.9	974.9	1926.9	2011.9	2018.9	1984.9	2023.9	2052.9	2046.9	2057.9	-805	147	232	239	205	244	273	267	278
2582	1713.15	908.15	1860.15	1945.15	1952.15	1918.15	1957.15	1986.15	1980.15	1991.15	-805	147	232	239	205	244	273	267	278
2583	1698.5	893.5	1845.5	1930.5	1937.5	1903.5	1942.5	1971.5	1965.5	1976.5	-805	147	232	239	205	244	273	267	278
2584	1883	1078	2030	2115	2122	2088	2127	2156	2150	2161	-805	147	232	239	205	244	273	267	278
2590	1732.75	872.75	1851.75	1875.75	1880.75	1855.75	1859.75	1872.75	1860.75	1862.75	-860	119	143	148	123	127	140	128	130
2592	1738.7	565.7	1505.7	1534.7	1592.7	1558.7	1552.7	1593.7	1577.7	1573.7	-1173	-233	-204	-146	-180	-186	-145	-161	-165
2594	1788.8	696.8	1663.8	1656.8	1751.8	1719.8	1708.8	1756.8	1740.8	1747.8	-1092	-125	-132	-37	-69	-80	-32	-48	-41
2595	1802.2	710.2	1677.2	1670.2	1765.2	1733.2	1722.2	1770.2	1754.2	1761.2	-1092	-125	-132	-37	-69	-80	-32	-48	-41
2597	1778.65	686.65	1653.65	1646.65	1741.65	1709.65	1698.65	1746.65	1730.65	1737.65	-1092	-125	-132	-37	-69	-80	-32	-48	-41
2610	1738.3	1074.3	2051.3	2057.3	2115.3	2083.3	2072.3	2116.3	2101.3	2098.3	-664	313	319	377	345	334	378	363	360
2620	2131.3	1320.3	2311.3	2345.3	2360.3	2331.3	2336.3	2361.3	2348.3	2346.3	-811	180	214	229	200	205	230	217	215
2621	2192.75	1381.75	2372.75	2406.75	2421.75	2392.75	2397.75	2422.75	2409.75	2407.75	-811	180	214	229	200	205	230	217	215
2681	1327	581	1292	1477	1240	1300	1413	1243	1266	1319	-746	-35	150	-87	-27	86	-84	-61	-8
2682	1424.25	876.25	1590.25	1809.25	1491.25	1538.25	1651.25	1510.25	1531.25	1582.25	-548	166	385	67	114	227	86	107	158
2683	1175.1	627.1	1341.1	1560.1	1242.1	1289.1	1402.1	1261.1	1282.1	1333.1	-548	166	385	67	114	227	86	107	158
2686	1143	595	1309	1528	1210	1257	1370	1229	1250	1301	-548	166	385	67	114	227	86	107	158
2688	1227.85	679.85	1393.85	1612.85	1294.85	1341.85	1454.85	1313.85	1334.85	1385.85	-548	166	385	67	114	227	86	107	158
2694	915.05	484.05	1168.05	1396.05	1044.05	1114.05	1240.05	1027.05	1065.05	1125.05	-431	253	481	129	199	325	112	150	210
2697	988.85	557.85	1241.85	1469.85	1117.85	1187.85	1313.85	1100.85	1138.85	1198.85	-431	253	481	129	199	325	112	150	210
2700	933.15	502.15	1186.15	1414.15	1062.15	1132.15	1258.15	1045.15	1083.15	1143.15	-431	253	481	129	199	325	112	150	210
2701	999.3	568.3	1252.3	1480.3	1128.3	1198.3	1324.3	1111.3	1149.3	1209.3	-431	253	481	129	199	325	112	150	210
2707	1191.75	593.75	1397.75	1593.75	1338.75	1381.75	1477.75	1328.75	1350.75	1391.75	-598	206	402	147	190	286	137	159	200
2718	1465.85	826.85	1795.85	1924.85	1679.85	1721.85	1795.85	1657.85	1677.85	1709.85	-639	330	459	214	256	330	192	212	244
2723	1320.5	855.5	1846.5	1984.5	1599.5	1679.5	1750.5	1554.5	1582.5	1623.5	-465	526	664	279	359	430	234	262	303
2726	1312.35	913.35	1862.35	2060.35	1564.35	1652.35	1753.35	1513.35	1550.35	1599.35	-399	550	748	252	340	441	201	238	287
2727	1487.75	821.75	1853.75	1940.75	1673.75	1716.75	1788.75	1644.75	1664.75	1696.75	-666	366	453	186	229	301	157	177	209
2742	1617.2	1127.2	2159.2	2246.2	1962.2	2021.2	2074.2	1884.2	1911.2	1935.2	-490	542	629	345	404	457	267	294	318
2753	1079.2	531.2	1245.2	1464.2	1146.2	1193.2	1306.2	1165.2	1186.2	1237.2	-548	166	385	67	114	227	86	107	158
2754	978.35	430.35	1144.35	1363.35	1045.35	1092.35	1205.35	1064.35	1085.35	1136.35	-548	166	385	67	114	227	86	107	158
2755	892.4	492.4	1243.4	1489.4	1019.4	1124.4	1257.4	956.4	1004.4	1066.4	-400	351	597	127	232	365	64	112	174
2762	879.3	576.3	1287.3	1543.3	1061.3	1166.3	1307.3	999.3	1051.3	1119.3	-303	408	664	182	287	428	120	172	240
2773	1191.25	1172.25	1954.25	2289.25	1578.25	1706.25	1869.25	1512.25	1570.25	1641.25	-19	763	1098	387	515	678	321	379	450
2775	961.7	942.7	1724.7	2059.7	1348.7	1476.7	1639.7	1282.7	1340.7	1411.7	-19	763	1098	387	515	678	321	379	450
2776	1062.6	1043.6	1825.6	2160.6	1449.6	1577.6	1740.6	1383.6	1441.6	1512.6	-19	763	1098	387	515	678	321	379	450
2782	1161.6	1370.6	2318.6	2613.6	1736.6	1920.6	2082.6	1562.6	1646.6	1729.6	209	1157	1452	575	759	921	401	485	568
2790	1224.65	1336.65	2297.65	2571.65	1750.65	1911.65	2059.65	1584.65	1657.65	1720.65	112	1073	1347	526	687	835	360	433	496
2791	1173.9	1285.9	2246.9	2520.9	1699.9	1860.9	2008.9	1533.9	1606.9	1669.9	112	1073	1347	526	687	835	360	433	496
2798	1196.5	1023.5	1981.5	2229.5	1612.5	1728.5	1860.5	1493.5	1544.5	1606.5	-173	785	1033	416	532	664	297	348	410
2814	1540.8	1084.8	2032.8	2237.8	1839.8	1891.8	1984.8	1770.8	1794.8	1836.8	-456	492	697	299	351	444	230	254	296
2817	1411.6	997.6	1935.6	2109.6	1752.6	1804.6	1897.6	1683.6	1707.6	1749.6	-414	524	698	341	393	486	272	296	338
2819	1308.7	1026.7	1987.7	2237.7	1685.7	1781.7	1903.7	1574.7	1619.7	1687.7	-282	679	929	377	473	595	266	311	379
2825	1415.3	1233.3	2191.3	2405.3	1822.3	1934.3	2054.3	1703.3	1754.3	1815.3	-182	776	990	407	519	639	288	339	400
2827	1829.25	1415.25	2353.25	2527.25	2170.25	2222.25	2315.25	2101.25	2125.25	2167.25	-414	524	698	341	393	486	272	296	338
2832	1866.85	1452.85	2390.85	2564.85	2207.85	2259.85	2352.85	2138.85	2162.85	2204.85	-414	524	698	341	393	486	272	296	338
2833	1711.15	1297.15	2235.15	2409.15	2052.15	2104.15	2197.15	1983.15	2007.15	2049.15	-414	524	698	341	393	486	272	296	338
2834	1601.15	1187.15	2125.15	2299.15	1942.15	1994.15	2087.15	1873.15	1897.15	1939.15	-414	524	698	341	393	486	272	296	338
2836	1489.2	1075.2	2013.2	2187.2	1830.2	1882.2	1975.2	1761.2	1785.2	1827.2	-414	524	698	341	393	486	272	296	338
2842	1296.8	1024.8	1978.8	2153.8	1690.8	1771.8	1867.8	1589.8	1626.8	1670.8	-272	682	857	394	475	571	293	330	374
2844	1357	1085	2039	2214	1751	1832	1928	1650	1687	1731	-272	682	857	394	475	571	293	330	374
2845	1224	952	1906	2081	1618	1699	1795	1517	1554	1598	-272	682	857	394	475	571	293	330	374
2851	1580.05	1095.05	2023.05	2163.05	1902.05	1933.05	2007.05	1849.05	1863.05	1896.05	-485	443	583	322	353	427	269	283	316
2854	1671.05	1186.05	2114.05	2254.05	1993.05	2024.05	2098.05	1940.05	1954.05	1987.05	-485	443	583	322	353	427	269	283	316
2857	1589.7	1251.7	2196.7	2336.7	1968.7	2028.7	2106.7	1881.7	1908.7	1943.7	-338	607	747	379	439	517	292	319	354
2858	1647.35	1309.35	2254.35	2394.35	2026.35	2086.35	2164.35	1939.35	1966.35	2001.35	-338	607	747	379	439	517	292	319	354
2860	1452.85	1267.85	2228.85	2380.85	1892.85	1984.85	2066.85	1769.85	1811.85	1849.85	-185	776	928	440	532	614	317	359	397
2862	1444.5	1259.5	2220.5	2372.5	1884.5	1976.5	2058.5	1761.5	1803.5	1841.5	-185	776	928	440	532	614	317	359	397
2863	1438.8	1253.8	2214.8	2366.8	1878.8	1970.8	2052.8	1755.8	1797.8	1835.8	-185	776	928	440	532	614	317	359	397
2865	1369.9	1184.9	2145.9	2297.9	1809.9	1901.9	1983.9	1686.9	1728.9	1766.9	-185	776	928	440	532	614	317	359	397
2866	1453.8	1268.8	2229.8	2381.8	1893.8	1985.8	2067.8	1770.8	1812.8	1850.8	-185	776	928	440	532	614	317	359	397
2869	1614.25	1367.25	2319.25	2437.25	2039.25	2110.25	2175.25	1930.25	1962.25	1992.25	-247	705	823	425	496	561	316	348	378
2889	1787.25	1302.25	2230.25	2370.25	2109.25	2140.25	2214.25	2056.25	2070.25	2103.25	-485	443	583	322	353	427	269	283	316
2896	1537.8	1302.8	2275.8	2537.8	1953.8	2045.8	2192.8	1839.8	1883.8	1953.8	-235	738	1000	416	508	655	302	346	416
2897	1541.6	1306.6	2279.6	2541.6	1957.6	2049.6	2196.6	1843.6	1887.6	1957.6	-235	738	1000	416	508	655	302	346	416
2898	1440.4	1205.4	2178.4	2440.4	1856.4	1948.4	2095.4	1742.4	1786.4	1856.4	-235	738	1000	416	508	655	302	346	416
2899	1414.3	1179.3	2152.3	2414.3	1830.3	1922.3	2069.3	1716.3	1760.3	1830.3	-235	738	1000	416	508	655	302	346	416
2906	1430.45	1195.45	2168.45	2430.45	1846.45	1938.45	2085.45	1732.45	1776.45	1846.45	-235	738	1000	416	508	655	302	346	416
2907	1430.9	1195.9	2168.9	2430.9	1846.9	1938.9	2085.9	1732.9	1776.9	1846.9	-235	738	1000	416	508	655	302	346	416
2911	1234.6	661.6	1607.6	1810.6	1507.6	1530.6	1620.6	1471.6	1481.6	1522.6	-573	373	576	273	296	386	237	247	288
2912	1519.45	680.45	1585.45	1717.45	1688.45	1661.45	1741.45	1707.45	1694.45	1734.45	-839	66	198	169	142	222	188	175	215
2915	1368.95	642.95	1579.95	1787.95	1539.95	1555.95	1661.95	1510.95	1518.95	1574.95	-726	211	419	171	187	293	142	150	206
2916	1500.75	774.75	1711.75	1919.75	1671.75	1687.75	1793.75	1642.75	1650.75	1706.75	-726	211	419	171	187	293	142	150	206
2920	1483.95	757.95	1694.95	1902.95	1654.95	1670.95	1776.95	1625.95	1633.95	1689.95	-726	211	419	171	187	293	142	150	206
2921	1462.65	736.65	1673.65	1881.65	1633.65	1649.65	1755.65	1604.65	1612.65	1668.65	-726	211	419	171	187	293	142	150	206
2922	1586.55	860.55	1797.55	2005.55	1757.55	1773.55	1879.55	1728.55	1736.55	1792.55	-726	211	419	171	187	293	142	150	206
2924	1521.6	795.6	1732.6	1940.6	1692.6	1708.6	1814.6	1663.6	1671.6	1727.6	-726	211	419	171	187	293	142	150	206
2944	973.75	1094.75	1758.75	2069.75	1380.75	1520.75	1671.75	1291.75	1355.75	1424.75	121	785	1096	407	547	698	318	382	451
2946	1103.15	1476.15	2096.15	2407.15	1670.15	1817.15	1979.15	1564.15	1640.15	1718.15	373	993	1304	567	714	876	461	537	615
2965	987.3	668.3	1245.3	1530.3	1103.3	1189.3	1346.3	1105.3	1144.3	1215.3	-319	258	543	116	202	359	118	157	228
3084	1305.85	218.85	692.85	1179.85	1064.85	1025.85	1227.85	1210.85	1193.85	1285.85	-1087	-613	-126	-241	-280	-78	-95	-112	-20
3209	1722.35	1119.35	1813.35	2228.35	1920.35	1907.35	2136.35	1932.35	1932.35	2030.35	-603	91	506	198	185	414	210	210	308
3241	1350.85	651.85	1661.85	1960.85	1607.85	1631.85	1796.85	1591.85	1602.85	1677.85	-699	311	610	257	281	446	241	252	327
3242	1519.05	948.05	1929.05	2206.05	1915.05	1924.05	2029.05	1899.05	1910.05	1985.05	-571	410	687	396	405	510	380	391	466
3244	1620.7	1049.7	2030.7	2307.7	2016.7	2025.7	2130.7	2000.7	2011.7	2086.7	-571	410	687	396	405	510	380	391	466
3247	1593.55	1022.55	2003.55	2280.55	1989.55	1998.55	2103.55	1973.55	1984.55	2059.55	-571	410	687	396	405	510	380	391	466
3248	1309.5	638.5	1580.5	1821.5	1637.5	1615.5	1720.5	1647.5	1637.5	1681.5	-671	271	512	328	306	411	338	328	372
3249	1347.25	676.25	1618.25	1859.25	1675.25	1653.25	1758.25	1685.25	1675.25	1719.25	-671	271	512	328	306	411	338	328	372
3255	1223.15	443.15	1358.15	1542.15	1449.15	1420.15	1512.15	1463.15	1450.15	1497.15	-780	135	319	226	197	289	240	227	274
3261	1613.35	727.35	1624.35	1725.35	1778.35	1725.35	1791.35	1810.35	1786.35	1824.35	-886	11	112	165	112	178	197	173	211
3262	1666	756	1651	1721	1831	1766	1821	1869	1840	1864	-910	-15	55	165	100	155	203	174	198
3264	1621.15	711.15	1606.15	1676.15	1786.15	1721.15	1776.15	1824.15	1795.15	1819.15	-910	-15	55	165	100	155	203	174	198
3267	1575.6	692.6	1588.6	1655.6	1763.6	1697.6	1747.6	1801.6	1773.6	1793.6	-883	13	80	188	122	172	226	198	218
3268	1415.55	532.55	1428.55	1495.55	1603.55	1537.55	1587.55	1641.55	1613.55	1633.55	-883	13	80	188	122	172	226	198	218
3270	1699.95	784.95	1676.95	1728.95	1875.95	1804.95	1843.95	1918.95	1885.95	1905.95	-915	-23	29	176	105	144	219	186	206
3305	1708.2	582.2	1573.2	1904.2	1785.2	1743.2	1926.2	1867.2	1848.2	1931.2	-1126	-135	196	77	35	218	159	140	223
3324	1828.15	806.15	1807.15	2106.15	1968.15	1924.15	2080.15	2021.15	2006.15	2079.15	-1022	-21	278	140	96	252	193	178	251
3329	1237.15	454.15	1369.15	1565.15	1460.15	1431.15	1528.15	1474.15	1461.15	1508.15	-783	132	328	223	194	291	237	224	271
3363	1377.55	2375.55	3101.55	3839.55	2174.55	2462.55	2868.55	1896.55	2027.55	2212.55	998	1724	2462	797	1085	1491	519	650	835
3374	745.1	1515.1	2182.1	2893.1	1450.1	1679.1	2064.1	1232.1	1336.1	1511.1	770	1437	2148	705	934	1319	487	591	766
3376	708.6	1478.6	2145.6	2856.6	1413.6	1642.6	2027.6	1195.6	1299.6	1474.6	770	1437	2148	705	934	1319	487	591	766
3460	984.5	1087.5	1509.5	1798.5	1207.5	1358.5	1549.5	1185.5	1228.5	1289.5	103	525	814	223	374	565	201	244	305
3552	174.9	633.9	1166.9	1710.9	490.9	712.9	1038.9	302.9	403.9	551.9	459	992	1536	316	538	864	128	229	377
3672	414.9	181.9	746.9	1067.9	324.9	472.9	687.9	232.9	299.9	385.9	-233	332	653	-90	58	273	-182	-115	-29
3756	1443.1	969.1	1859.1	2164.1	1723.1	1761.1	1917.1	1696.1	1733.1	1809.1	-474	416	721	280	318	474	253	290	366
3761	1303.45	547.45	1479.45	1795.45	1342.45	1396.45	1561.45	1347.45	1365.45	1439.45	-756	176	492	39	93	258	44	62	136
3762	1295.15	539.15	1471.15	1787.15	1334.15	1388.15	1553.15	1339.15	1357.15	1431.15	-756	176	492	39	93	258	44	62	136
3769	1329	880	1890	2191	1679	1761	1937	1631	1665	1745	-449	561	862	350	432	608	302	336	416
3770	1428.3	979.3	1989.3	2290.3	1778.3	1860.3	2036.3	1730.3	1764.3	1844.3	-449	561	862	350	432	608	302	336	416
3771	1471.55	1022.55	2032.55	2333.55	1821.55	1903.55	2079.55	1773.55	1807.55	1887.55	-449	561	862	350	432	608	302	336	416
3772	1293.05	844.05	1854.05	2155.05	1643.05	1725.05	1901.05	1595.05	1629.05	1709.05	-449	561	862	350	432	608	302	336	416
3773	1175.25	726.25	1736.25	2037.25	1525.25	1607.25	1783.25	1477.25	1511.25	1591.25	-449	561	862	350	432	608	302	336	416
3927	1642.75	1864.75	2494.75	2870.75	1959.75	2131.75	2329.75	1812.75	1898.75	1980.75	222	852	1228	317	489	687	170	256	338
3945	2733.6	2135.6	2838.6	3128.6	2685.6	2767.6	2888.6	2668.6	2706.6	2761.6	-598	105	395	-48	34	155	-65	-27	28
3951	2813.7	2215.7	2918.7	3208.7	2765.7	2847.7	2968.7	2748.7	2786.7	2841.7	-598	105	395	-48	34	155	-65	-27	28
3973	703.5	386.5	1087.5	1282.5	775.5	893.5	1002.5	723.5	777.5	827.5	-317	384	579	72	190	299	20	74	124
4154	1709.4	1147.4	2448.4	2739.4	2122.4	2213.4	2387.4	2000.4	2041.4	2120.4	-562	739	1030	413	504	678	291	332	411
4161	1154.6	747.6	1839.6	2190.6	1520.6	1636.6	1830.6	1442.6	1475.6	1559.6	-407	685	1036	366	482	676	288	321	405
4163	1007.95	600.95	1692.95	2043.95	1373.95	1489.95	1683.95	1295.95	1328.95	1412.95	-407	685	1036	366	482	676	288	321	405
4164	947.5	540.5	1632.5	1983.5	1313.5	1429.5	1623.5	1235.5	1268.5	1352.5	-407	685	1036	366	482	676	288	321	405
4211	563.2	1278.2	2003.2	2447.2	1174.2	1425.2	1636.2	916.2	1024.2	1132.2	715	1440	1884	611	862	1073	353	461	569
4263	747.95	1150.95	1800.95	2093.95	1336.95	1466.95	1624.95	1214.95	1289.95	1369.95	403	1053	1346	589	719	877	467	542	622
4272	819.7	1222.7	1872.7	2165.7	1408.7	1538.7	1696.7	1286.7	1361.7	1441.7	403	1053	1346	589	719	877	467	542	622
4274	2252.1	521.1	1959.1	1957.1	2038.1	2012.1	2001.1	2056.1	2044.1	2039.1	-1731	-293	-295	-214	-240	-251	-196	-208	-213
4283	2331.85	1502.85	2911.85	2863.85	2718.85	2787.85	2761.85	2645.85	2695.85	2670.85	-829	580	532	387	456	430	314	364	339
4285	2115.5	1124.5	2324.5	2308.5	2377.5	2350.5	2312.5	2368.5	2356.5	2338.5	-991	209	193	262	235	197	253	241	223
4286	2294.1	1303.1	2503.1	2487.1	2556.1	2529.1	2491.1	2547.1	2535.1	2517.1	-991	209	193	262	235	197	253	241	223
4287	2149.75	1434.75	2657.75	2653.75	2521.75	2545.75	2559.75	2457.75	2468.75	2475.75	-715	508	504	372	396	410	308	319	326
4291	2055.45	1234.45	2440.45	2411.45	2374.45	2366.45	2354.45	2339.45	2336.45	2320.45	-821	385	356	319	311	299	284	281	265
4292	2334.7	1513.7	2719.7	2690.7	2653.7	2645.7	2633.7	2618.7	2615.7	2599.7	-821	385	356	319	311	299	284	281	265
4295	2239.25	1451.25	2626.25	2559.25	2591.25	2583.25	2549.25	2556.25	2553.25	2537.25	-788	387	320	352	344	310	317	314	298
4299	2246.55	1283.55	2483.55	2430.55	2536.55	2509.55	2471.55	2527.55	2515.55	2497.55	-963	237	184	290	263	225	281	269	251
4327	1401.3	1614.3	2517.3	2704.3	2032.3	2111.3	2243.3	1885.3	1925.3	1983.3	213	1116	1303	631	710	842	484	524	582
4337	1665.1	1955.1	2832.1	2978.1	2390.1	2465.1	2566.1	2226.1	2266.1	2324.1	290	1167	1313	725	800	901	561	601	659
4338	1640.15	1930.15	2807.15	2953.15	2365.15	2440.15	2541.15	2201.15	2241.15	2299.15	290	1167	1313	725	800	901	561	601	659
4341	1763.7	1820.7	2781.7	2942.7	2389.7	2469.7	2577.7	2236.7	2273.7	2318.7	57	1018	1179	626	706	814	473	510	555
4342	1350.75	1563.75	2466.75	2653.75	1981.75	2060.75	2192.75	1834.75	1874.75	1932.75	213	1116	1303	631	710	842	484	524	582
4343	1804.5	1861.5	2822.5	2983.5	2430.5	2510.5	2618.5	2277.5	2314.5	2359.5	57	1018	1179	626	706	814	473	510	555
4361	1131.8	376.8	994.8	1068.8	1140.8	1077.8	1157.8	1179.8	1151.8	1187.8	-755	-137	-63	9	-54	26	48	20	56
4369	1178.65	447.65	1037.65	1098.65	1266.65	1164.65	1221.65	1327.65	1279.65	1299.65	-731	-141	-80	88	-14	43	149	101	121
4377	1501.95	1206.95	1839.95	1909.95	1887.95	1830.95	1884.95	1869.95	1843.95	1867.95	-295	338	408	386	329	383	368	342	366
4401	1764.85	919.85	1909.85	1917.85	1788.85	1814.85	1844.85	1724.85	1730.85	1744.85	-845	145	153	24	50	80	-40	-34	-20
4402	1746.2	553.2	1539.2	1565.2	1509.2	1478.2	1493.2	1495.2	1492.2	1500.2	-1193	-207	-181	-237	-268	-253	-251	-254	-246
4405	1913.7	916.7	2040.7	2353.7	2026.7	2033.7	2185.7	2051.7	2054.7	2105.7	-997	127	440	113	120	272	138	141	192
4410	2082.85	504.85	1646.85	1907.85	1749.85	1745.85	1861.85	1817.85	1808.85	1863.85	-1578	-436	-175	-333	-337	-221	-265	-274	-219
4411	1777.85	199.85	1341.85	1602.85	1444.85	1440.85	1556.85	1512.85	1503.85	1558.85	-1578	-436	-175	-333	-337	-221	-265	-274	-219
4414	1885.6	457.6	1590.6	1825.6	1698.6	1699.6	1833.6	1724.6	1727.6	1776.6	-1428	-295	-60	-187	-186	-52	-161	-158	-109
4418	1781.9	876.9	2029.9	2320.9	1554.9	1703.9	1893.9	1418.9	1486.9	1572.9	-905	248	539	-227	-78	112	-363	-295	-209
4420	1949	1044	2197	2488	1722	1871	2061	1586	1654	1740	-905	248	539	-227	-78	112	-363	-295	-209
4422	1854.4	426.4	1559.4	1794.4	1667.4	1668.4	1802.4	1693.4	1696.4	1745.4	-1428	-295	-60	-187	-186	-52	-161	-158	-109
4423	1949.25	1031.25	2158.25	2380.25	2287.25	2280.25	2401.25	2292.25	2295.25	2344.25	-918	209	431	338	331	452	343	346	395
4428	1903.05	1276.05	2403.05	2583.05	2302.05	2326.05	2430.05	2265.05	2276.05	2323.05	-627	500	680	399	423	527	362	373	420
4434	1862.1	1235.1	2362.1	2542.1	2261.1	2285.1	2389.1	2224.1	2235.1	2282.1	-627	500	680	399	423	527	362	373	420
4464	795.15	502.15	398.15	63.15	546.15	420.15	187.15	561.15	456.15	272.15	-293	-397	-732	-249	-375	-608	-234	-339	-523
4474	589.95	738.95	591.95	292.95	738.95	638.95	404.95	728.95	648.95	461.95	149	2	-297	149	49	-185	139	59	-128
4490	549.8	495.8	350.8	18.8	512.8	403.8	158.8	512.8	425.8	222.8	-54	-199	-531	-37	-146	-391	-37	-124	-327
4503	700.55	723.55	601.55	353.55	671.55	612.55	408.55	657.55	592.55	446.55	23	-99	-347	-29	-88	-292	-43	-108	-254
4505	743.15	766.15	644.15	396.15	714.15	655.15	451.15	700.15	635.15	489.15	23	-99	-347	-29	-88	-292	-43	-108	-254
4506	820.5	812.5	691.5	407.5	789.5	700.5	487.5	793.5	701.5	552.5	-8	-129	-413	-31	-120	-333	-27	-119	-268
4535	1663.8	1264.8	1775.8	1627.8	1846.8	1837.8	1732.8	1850.8	1840.8	1764.8	-399	112	-36	183	174	69	187	177	101
4536	1725.25	1326.25	1837.25	1689.25	1908.25	1899.25	1794.25	1912.25	1902.25	1826.25	-399	112	-36	183	174	69	187	177	101
4537	1882.35	1483.35	1994.35	1846.35	2065.35	2056.35	1951.35	2069.35	2059.35	1983.35	-399	112	-36	183	174	69	187	177	101
4538	1758.7	1359.7	1870.7	1722.7	1941.7	1932.7	1827.7	1945.7	1935.7	1859.7	-399	112	-36	183	174	69	187	177	101
4539	1781.7	1612.7	2083.7	1953.7	2094.7	2092.7	2000.7	2091.7	2089.7	2024.7	-169	302	172	313	311	219	310	308	243
4541	2032.4	1863.4	2334.4	2204.4	2345.4	2343.4	2251.4	2342.4	2340.4	2275.4	-169	302	172	313	311	219	310	308	243
4542	2048.7	1711.7	2201.7	2060.7	2280.7	2252.7	2153.7	2297.7	2278.7	2207.7	-337	153	12	232	204	105	249	230	159
4543	2019.3	1682.3	2172.3	2031.3	2251.3	2223.3	2124.3	2268.3	2249.3	2178.3	-337	153	12	232	204	105	249	230	159
4544	2003.2	1666.2	2156.2	2015.2	2235.2	2207.2	2108.2	2252.2	2233.2	2162.2	-337	153	12	232	204	105	249	230	159
4545	2062.25	1893.25	2364.25	2234.25	2375.25	2373.25	2281.25	2372.25	2370.25	2305.25	-169	302	172	313	311	219	310	308	243
4546	2071.65	1902.65	2373.65	2243.65	2384.65	2382.65	2290.65	2381.65	2379.65	2314.65	-169	302	172	313	311	219	310	308	243
4565	1966.7	1567.7	2078.7	1930.7	2149.7	2140.7	2035.7	2153.7	2143.7	2067.7	-399	112	-36	183	174	69	187	177	101
4574	2922.95	1432.95	2888.95	2898.95	2972.95	2931.95	2938.95	2989.95	2971.95	2974.95	-1490	-34	-24	50	9	16	67	49	52
4586	2692.25	1295.25	2725.25	2767.25	2754.25	2735.25	2774.25	2742.25	2733.25	2751.25	-1397	33	75	62	43	82	50	41	59
4589	2763.4	854.4	2321.4	2390.4	2441.4	2392.4	2408.4	2462.4	2442.4	2455.4	-1909	-442	-373	-322	-371	-355	-301	-321	-308
4590	2893.05	1188.05	2640.05	2690.05	2764.05	2715.05	2731.05	2785.05	2765.05	2778.05	-1705	-253	-203	-129	-178	-162	-108	-128	-115
4591	2966.75	1057.75	2524.75	2593.75	2644.75	2595.75	2611.75	2665.75	2645.75	2658.75	-1909	-442	-373	-322	-371	-355	-301	-321	-308
4592	2779.1	1074.1	2526.1	2576.1	2650.1	2601.1	2617.1	2671.1	2651.1	2664.1	-1705	-253	-203	-129	-178	-162	-108	-128	-115
4595	2840.7	1135.7	2587.7	2637.7	2711.7	2662.7	2678.7	2732.7	2712.7	2725.7	-1705	-253	-203	-129	-178	-162	-108	-128	-115
4597	2850.5	1641.5	3078.5	3157.5	3063.5	3053.5	3094.5	3040.5	3036.5	3048.5	-1209	228	307	213	203	244	190	186	198
4602	2820.5	1611.5	3048.5	3127.5	3033.5	3023.5	3064.5	3010.5	3006.5	3018.5	-1209	228	307	213	203	244	190	186	198
4603	2336.75	1221.75	2676.75	2793.75	2549.75	2571.75	2632.75	2487.75	2496.75	2524.75	-1115	340	457	213	235	296	151	160	188
4604	2438.95	1323.95	2778.95	2895.95	2651.95	2673.95	2734.95	2589.95	2598.95	2626.95	-1115	340	457	213	235	296	151	160	188
4605	2225.4	1245.4	2700.4	2817.4	2558.4	2583.4	2631.4	2491.4	2502.4	2524.4	-980	475	592	333	358	406	266	277	299
4606	2037	922	2377	2494	2250	2272	2333	2188	2197	2225	-1115	340	457	213	235	296	151	160	188
4622	2085.2	835.2	2293.2	2405.2	2315.2	2311.2	2342.2	2295.2	2294.2	2307.2	-1250	208	320	230	226	257	210	209	222
4636	2327.5	965.5	2298.5	2274.5	2472.5	2422.5	2413.5	2524.5	2502.5	2498.5	-1362	-29	-53	145	95	86	197	175	171
4639	2402.7	1166.7	2535.7	2503.7	2613.7	2589.7	2575.7	2632.7	2621.7	2615.7	-1236	133	101	211	187	173	230	219	213
4640	2586.95	1066.95	2475.95	2430.95	2700.95	2607.95	2614.95	2768.95	2739.95	2733.95	-1520	-111	-156	114	21	28	182	153	147
4647	2397.95	664.95	2163.95	2038.95	2304.95	2256.95	2181.95	2338.95	2316.95	2282.95	-1733	-234	-359	-93	-141	-216	-59	-81	-115
4649	2323.75	669.75	2173.75	2121.75	1998.75	2037.75	2002.75	1917.75	1935.75	1915.75	-1654	-150	-202	-325	-286	-321	-406	-388	-408
4650	2342.7	688.7	2192.7	2140.7	2017.7	2056.7	2021.7	1936.7	1954.7	1934.7	-1654	-150	-202	-325	-286	-321	-406	-388	-408
4651	2416.25	762.25	2266.25	2214.25	2091.25	2130.25	2095.25	2010.25	2028.25	2008.25	-1654	-150	-202	-325	-286	-321	-406	-388	-408
4655	1880.4	344.4	1831.4	1769.4	1984.4	1936.4	1861.4	2018.4	1996.4	1962.4	-1536	-49	-111	104	56	-19	138	116	82
4660	534.15	389.15	594.15	752.15	478.15	510.15	576.15	373.15	387.15	418.15	-145	60	218	-56	-24	42	-161	-147	-116
4664	220.7	347.7	373.7	381.7	320.7	343.7	316.7	259.7	277.7	267.7	127	153	161	100	123	96	39	57	47
4666	189.3	316.3	342.3	350.3	289.3	312.3	285.3	228.3	246.3	236.3	127	153	161	100	123	96	39	57	47
4668	345.8	472.8	498.8	506.8	445.8	468.8	441.8	384.8	402.8	392.8	127	153	161	100	123	96	39	57	47
4670	370.85	497.85	523.85	531.85	470.85	493.85	466.85	409.85	427.85	417.85	127	153	161	100	123	96	39	57	47
4678	470.1	775.1	1128.1	1192.1	847.1	895.1	929.1	712.1	734.1	749.1	305	658	722	377	425	459	242	264	279
4690	1246.55	849.55	1427.55	1370.55	1374.55	1392.55	1339.55	1317.55	1325.55	1310.55	-397	181	124	128	146	93	71	79	64
4692	668.2	383.2	807.2	845.2	576.2	672.2	706.2	432.2	470.2	486.2	-285	139	177	-92	4	38	-236	-198	-182
4701	1018.15	824.15	1633.15	1557.15	1441.15	1468.15	1444.15	1304.15	1349.15	1341.15	-194	615	539	423	450	426	286	331	323
4702	1056.35	708.35	1569.35	1527.35	1370.35	1395.35	1354.35	1318.35	1329.35	1311.35	-348	513	471	314	339	298	262	273	255
4703	1005.85	657.85	1518.85	1476.85	1319.85	1344.85	1303.85	1267.85	1278.85	1260.85	-348	513	471	314	339	298	262	273	255
4705	1000.05	652.05	1513.05	1471.05	1314.05	1339.05	1298.05	1262.05	1273.05	1255.05	-348	513	471	314	339	298	262	273	255
4729	1517.75	2197.75	2138.75	2110.75	2165.75	2083.75	2062.75	2124.75	2079.75	2062.75	680	621	593	648	566	545	607	562	545
4730	1484.7	2164.7	2105.7	2077.7	2132.7	2050.7	2029.7	2091.7	2046.7	2029.7	680	621	593	648	566	545	607	562	545
4731	1470.75	2150.75	2091.75	2063.75	2118.75	2036.75	2015.75	2077.75	2032.75	2015.75	680	621	593	648	566	545	607	562	545
4734	1476.05	2177.05	2078.05	2053.05	2114.05	2074.05	2054.05	2057.05	2025.05	2008.05	701	602	577	638	598	578	581	549	532
4745	1563.7	2012.7	1913.7	1888.7	1949.7	1909.7	1889.7	1913.7	1860.7	1843.7	449	350	325	386	346	326	350	297	280
4748	1578.7	2027.7	1928.7	1903.7	1964.7	1924.7	1904.7	1928.7	1875.7	1858.7	449	350	325	386	346	326	350	297	280
4774	692.9	671.9	522.9	492.9	742.9	661.9	639.9	780.9	715.9	696.9	-21	-170	-200	50	-31	-53	88	23	4
4786	708.15	1003.15	926.15	904.15	1028.15	970.15	954.15	1033.15	987.15	974.15	295	218	196	320	262	246	325	279	266
4787	627.25	922.25	845.25	823.25	947.25	889.25	873.25	952.25	906.25	893.25	295	218	196	320	262	246	325	279	266
4788	701.65	996.65	919.65	897.65	1021.65	963.65	947.65	1026.65	980.65	967.65	295	218	196	320	262	246	325	279	266
4790	745.3	1040.3	963.3	941.3	1065.3	1007.3	991.3	1070.3	1024.3	1011.3	295	218	196	320	262	246	325	279	266
4793	663.8	911.8	839.8	817.8	947.8	893.8	876.8	959.8	916.8	902.8	248	176	154	284	230	213	296	253	239
4795	697.25	571.25	596.25	568.25	678.25	699.25	679.25	714.25	732.25	716.25	-126	-101	-129	-19	2	-18	17	35	19
4806	635.35	837.35	776.35	753.35	884.35	838.35	821.35	902.35	866.35	852.35	202	141	118	249	203	186	267	231	217
4812	616.3	787.3	744.3	720.3	841.3	809.3	791.3	864.3	838.3	824.3	171	128	104	225	193	175	248	222	208
4817	597.25	799.25	738.25	715.25	846.25	800.25	783.25	864.25	828.25	814.25	202	141	118	249	203	186	267	231	217
4828	973.6	1133.6	1040.6	1018.6	1116.6	1055.6	1038.6	1096.6	1047.6	1034.6	160	67	45	143	82	65	123	74	61
4836	1053.8	1529.8	1436.8	1414.8	1512.8	1451.8	1434.8	1492.8	1443.8	1430.8	476	383	361	459	398	381	439	390	377
4839	1349.1	1825.1	1732.1	1710.1	1808.1	1747.1	1730.1	1788.1	1739.1	1726.1	476	383	361	459	398	381	439	390	377
4850	1510.9	1969.9	1877.9	1854.9	1927.9	1880.9	1862.9	1938.9	1852.9	1839.9	459	367	344	417	370	352	428	342	329
4851	1183.15	1659.15	1566.15	1544.15	1642.15	1581.15	1564.15	1622.15	1573.15	1560.15	476	383	361	459	398	381	439	390	377
4852	1222	1709	1634	1612	1690	1634	1617	1669	1624	1611	487	412	390	468	412	395	447	402	389
4854	1121.2	1608.2	1533.2	1511.2	1589.2	1533.2	1516.2	1568.2	1523.2	1510.2	487	412	390	468	412	395	447	402	389
4855	1031.9	1543.9	1499.9	1478.9	1521.9	1485.9	1469.9	1510.9	1467.9	1455.9	512	468	447	490	454	438	479	436	424
4856	1467.95	1979.95	1935.95	1914.95	1957.95	1921.95	1905.95	1946.95	1903.95	1891.95	512	468	447	490	454	438	479	436	424
4857	1279.35	1791.35	1747.35	1726.35	1769.35	1733.35	1717.35	1758.35	1715.35	1703.35	512	468	447	490	454	438	479	436	424
4869	930.35	935.35	895.35	875.35	1052.35	1013.35	997.35	1108.35	1085.35	1074.35	5	-35	-55	122	83	67	178	155	144
4871	1208.85	863.85	823.85	806.85	980.85	941.85	925.85	1036.85	1013.85	1002.85	-345	-385	-402	-228	-267	-283	-172	-195	-206
4873	1058.9	713.9	673.9	656.9	830.9	791.9	775.9	886.9	863.9	852.9	-345	-385	-402	-228	-267	-283	-172	-195	-206
4874	1061.8	716.8	676.8	659.8	833.8	794.8	778.8	889.8	866.8	855.8	-345	-385	-402	-228	-267	-283	-172	-195	-206
4888	847.95	816.95	649.95	620.95	886.95	744.95	724.95	906.95	801.95	779.95	-31	-198	-227	39	-103	-123	59	-46	-68
4889	830.4	799.4	632.4	603.4	869.4	727.4	707.4	889.4	784.4	762.4	-31	-198	-227	39	-103	-123	59	-46	-68
4890	919.7	788.7	618.7	583.7	840.7	715.7	693.7	862.7	757.7	738.7	-131	-301	-336	-79	-204	-226	-57	-162	-181
4894	830.35	799.35	632.35	603.35	869.35	727.35	707.35	889.35	784.35	762.35	-31	-198	-227	39	-103	-123	59	-46	-68
4904	810.75	772.75	647.75	624.75	862.75	775.75	750.75	907.75	839.75	823.75	-38	-163	-186	52	-35	-60	97	29	13
4909	1033.65	847.65	708.65	683.65	892.65	806.65	784.65	906.65	838.65	820.65	-186	-325	-350	-141	-227	-249	-127	-195	-213
4910	1040.5	854.5	715.5	690.5	899.5	813.5	791.5	913.5	845.5	827.5	-186	-325	-350	-141	-227	-249	-127	-195	-213
4911	1040.8	854.8	715.8	690.8	899.8	813.8	791.8	913.8	845.8	827.8	-186	-325	-350	-141	-227	-249	-127	-195	-213
4912	884.8	827.8	680.8	659.8	1019.8	843.8	829.8	1072.8	932.8	921.8	-57	-204	-225	135	-41	-55	188	48	37
4913	930.3	873.3	726.3	705.3	1065.3	889.3	875.3	1118.3	978.3	967.3	-57	-204	-225	135	-41	-55	188	48	37
4915	875.8	818.8	671.8	650.8	1010.8	834.8	820.8	1063.8	923.8	912.8	-57	-204	-225	135	-41	-55	188	48	37
4916	969.6	912.6	765.6	744.6	1104.6	928.6	914.6	1157.6	1017.6	1006.6	-57	-204	-225	135	-41	-55	188	48	37
4920	1219.7	894.7	747.7	726.7	1086.7	910.7	896.7	1117.7	999.7	988.7	-325	-472	-493	-133	-309	-323	-102	-220	-231
4922	1216.7	891.7	744.7	723.7	1083.7	907.7	893.7	1114.7	996.7	985.7	-325	-472	-493	-133	-309	-323	-102	-220	-231
4923	1067.6	742.6	595.6	574.6	934.6	758.6	744.6	965.6	847.6	836.6	-325	-472	-493	-133	-309	-323	-102	-220	-231
4924	1128.75	803.75	656.75	635.75	995.75	819.75	805.75	1026.75	908.75	897.75	-325	-472	-493	-133	-309	-323	-102	-220	-231
4928	1155.5	830.5	683.5	662.5	1022.5	846.5	832.5	1053.5	935.5	924.5	-325	-472	-493	-133	-309	-323	-102	-220	-231
4929	1095.15	770.15	623.15	602.15	962.15	786.15	772.15	993.15	875.15	864.15	-325	-472	-493	-133	-309	-323	-102	-220	-231
4930	992.35	667.35	520.35	499.35	859.35	683.35	669.35	890.35	772.35	761.35	-325	-472	-493	-133	-309	-323	-102	-220	-231
4932	1164.9	839.9	692.9	671.9	1031.9	855.9	841.9	1062.9	944.9	933.9	-325	-472	-493	-133	-309	-323	-102	-220	-231
4934	1267	942	795	774	1134	958	944	1165	1047	1036	-325	-472	-493	-133	-309	-323	-102	-220	-231
4935	1529.4	1339.4	1201.4	1179.4	1446.4	1308.4	1287.4	1503.4	1377.4	1365.4	-190	-328	-350	-83	-221	-242	-26	-152	-164
4940	997.1	859.1	683.1	641.1	929.1	784.1	758.1	982.1	835.1	820.1	-138	-314	-356	-68	-213	-239	-15	-162	-177
4942	1160.75	1022.75	846.75	804.75	1092.75	947.75	921.75	1145.75	998.75	983.75	-138	-314	-356	-68	-213	-239	-15	-162	-177
4943	1114.05	864.05	715.05	677.05	931.05	822.05	802.05	971.05	866.05	850.05	-250	-399	-437	-183	-292	-312	-143	-248	-264
4944	1235.1	985.1	836.1	798.1	1052.1	943.1	923.1	1092.1	987.1	971.1	-250	-399	-437	-183	-292	-312	-143	-248	-264
4946	1313.35	1063.35	914.35	876.35	1130.35	1021.35	1001.35	1170.35	1065.35	1049.35	-250	-399	-437	-183	-292	-312	-143	-248	-264
4949	1285.4	1035.4	886.4	848.4	1102.4	993.4	973.4	1142.4	1037.4	1021.4	-250	-399	-437	-183	-292	-312	-143	-248	-264
4953	1148.15	1012.15	991.15	974.15	1078.15	1049.15	1036.15	1134.15	1111.15	1101.15	-136	-157	-174	-70	-99	-112	-14	-37	-47
4954	1144.75	1154.75	1179.75	1164.75	1181.75	1208.75	1197.75	1225.75	1244.75	1235.75	10	35	20	37	64	53	81	100	91
4955	1092.6	1102.6	1127.6	1112.6	1129.6	1156.6	1145.6	1173.6	1192.6	1183.6	10	35	20	37	64	53	81	100	91
4962	868.7	737.7	567.7	532.7	789.7	664.7	642.7	811.7	706.7	687.7	-131	-301	-336	-79	-204	-226	-57	-162	-181
4964	994.25	863.25	693.25	658.25	915.25	790.25	768.25	937.25	832.25	813.25	-131	-301	-336	-79	-204	-226	-57	-162	-181
4966	1084	953	783	748	1005	880	858	1027	922	903	-131	-301	-336	-79	-204	-226	-57	-162	-181
4972	1163.25	1032.25	862.25	827.25	1084.25	959.25	937.25	1106.25	1001.25	982.25	-131	-301	-336	-79	-204	-226	-57	-162	-181
4975	1085.45	1243.45	1057.45	1015.45	1295.45	1121.45	1090.45	1309.45	1192.45	1170.45	158	-28	-70	210	36	5	224	107	85
4977	1019.45	1129.45	953.45	911.45	1191.45	1017.45	986.45	1205.45	1088.45	1066.45	110	-66	-108	172	-2	-33	186	69	47
4978	982.65	1092.65	916.65	874.65	1154.65	980.65	949.65	1168.65	1051.65	1029.65	110	-66	-108	172	-2	-33	186	69	47
5000	810.75	1307.75	1053.75	986.75	1331.75	1130.75	1073.75	1330.75	1167.75	1122.75	497	243	176	521	320	263	520	357	312
5018	1197.1	1185.1	878.1	820.1	1225.1	1031.1	987.1	1240.1	1078.1	1048.1	-12	-319	-377	28	-166	-210	43	-119	-149
5019	941.65	1070.65	778.65	716.65	1108.65	889.65	843.65	1122.65	947.65	910.65	129	-163	-225	167	-52	-98	181	6	-31
5021	1202.3	1033.3	755.3	673.3	1085.3	862.3	809.3	1103.3	925.3	890.3	-169	-447	-529	-117	-340	-393	-99	-277	-312
5026	1195	1026	748	666	1078	855	802	1096	918	883	-169	-447	-529	-117	-340	-393	-99	-277	-312
5027	1237.75	1068.75	790.75	708.75	1120.75	897.75	844.75	1138.75	960.75	925.75	-169	-447	-529	-117	-340	-393	-99	-277	-312
5037	777.45	1026.45	781.45	704.45	1025.45	841.45	783.45	1014.45	867.45	820.45	249	4	-73	248	64	6	237	90	43
5038	797.2	817.2	546.2	459.2	827.2	624.2	567.2	816.2	661.2	612.2	20	-251	-338	30	-173	-230	19	-136	-185
5040	956.95	976.95	705.95	618.95	986.95	783.95	726.95	975.95	820.95	771.95	20	-251	-338	30	-173	-230	19	-136	-185
5047	1193.25	1314.25	1005.25	935.25	1330.25	1120.25	1064.25	1322.25	1155.25	1110.25	121	-188	-258	137	-73	-129	129	-38	-83
5048	1151.95	1272.95	963.95	893.95	1288.95	1078.95	1022.95	1280.95	1113.95	1068.95	121	-188	-258	137	-73	-129	129	-38	-83
5058	893.45	1196.45	897.45	788.45	1199.45	985.45	905.45	1191.45	1020.45	962.45	303	4	-105	306	92	12	298	127	69
5062	1082.4	1101.4	817.4	734.4	1106.4	891.4	837.4	1114.4	930.4	887.4	19	-265	-348	24	-191	-245	32	-152	-195
5063	1106.1	1125.1	841.1	758.1	1130.1	915.1	861.1	1138.1	954.1	911.1	19	-265	-348	24	-191	-245	32	-152	-195
5064	937.3	956.3	672.3	589.3	961.3	746.3	692.3	969.3	785.3	742.3	19	-265	-348	24	-191	-245	32	-152	-195
5080	1356.75	1636.75	1355.75	1260.75	1687.75	1469.75	1392.75	1676.75	1516.75	1455.75	280	-1	-96	331	113	36	320	160	99
5131	109.95	606.95	1621.95	1990.95	859.95	1065.95	1264.95	503.95	597.95	688.95	497	1512	1881	750	956	1155	394	488	579
5132	265.1	762.1	1777.1	2146.1	1015.1	1221.1	1420.1	659.1	753.1	844.1	497	1512	1881	750	956	1155	394	488	579
5139	136.15	590.15	1627.15	1996.15	536.15	766.15	969.15	85.15	191.15	284.15	454	1491	1860	400	630	833	-51	55	148
5140	295.55	749.55	1786.55	2155.55	695.55	925.55	1128.55	244.55	350.55	443.55	454	1491	1860	400	630	833	-51	55	148
5147	183.75	338.75	1448.75	1845.75	722.75	908.75	1127.75	458.75	543.75	643.75	155	1265	1662	539	725	944	275	360	460
5249	152.65	733.65	1630.65	2169.65	766.65	1022.65	1283.65	486.65	607.65	729.65	581	1478	2017	614	870	1131	334	455	577
5369	962.65	1755.65	2714.65	3152.65	1906.65	2109.65	2356.65	1659.65	1752.65	1865.65	793	1752	2190	944	1147	1394	697	790	903
5370	996.3	1789.3	2748.3	3186.3	1940.3	2143.3	2390.3	1693.3	1786.3	1899.3	793	1752	2190	944	1147	1394	697	790	903
5394	836.65	809.65	1805.65	2222.65	1288.65	1440.65	1665.65	1116.65	1185.65	1288.65	-27	969	1386	452	604	829	280	349	452
5398	678.55	651.55	1647.55	2064.55	1130.55	1282.55	1507.55	958.55	1027.55	1130.55	-27	969	1386	452	604	829	280	349	452
5400	594.65	567.65	1563.65	1980.65	1046.65	1198.65	1423.65	874.65	943.65	1046.65	-27	969	1386	452	604	829	280	349	452
5402	605.85	578.85	1574.85	1991.85	1057.85	1209.85	1434.85	885.85	954.85	1057.85	-27	969	1386	452	604	829	280	349	452
5484	295.65	1239.65	695.65	694.65	1100.65	960.65	938.65	1446.65	1380.65	1331.65	944	400	399	805	665	643	1151	1085	1036
5485	320	558	720	919	429	443	553	251	258	310	238	400	599	109	123	233	-69	-62	-10
5814	2031.05	597.05	1865.05	2052.05	1934.05	1907.05	2041.05	1956.05	1944.05	2004.05	-1434	-166	21	-97	-124	10	-75	-87	-27
5947	2757.1	1104.1	2585.1	2794.1	2704.1	2708.1	2835.1	2747.1	2748.1	2806.1	-1653	-172	37	-53	-49	78	-10	-9	49
6060	1986.3	1270.3	2644.3	3050.3	2548.3	2643.3	2851.3	2543.3	2587.3	2681.3	-716	658	1064	562	657	865	557	601	695
6109	2519.7	1223.7	2790.7	3034.7	2780.7	2822.7	2950.7	2787.7	2806.7	2865.7	-1296	271	515	261	303	431	268	287	346
6327	1695.3	1420.3	2196.3	2322.3	2093.3	2046.3	2174.3	2028.3	2005.3	2066.3	-275	501	627	398	351	479	333	310	371
6328	1828.95	1553.95	2329.95	2455.95	2226.95	2179.95	2307.95	2161.95	2138.95	2199.95	-275	501	627	398	351	479	333	310	371
6333	1626.35	762.35	1427.35	1619.35	1383.35	1333.35	1478.35	1331.35	1309.35	1375.35	-864	-199	-7	-243	-293	-148	-295	-317	-251
6346	1585.9	554.9	1263.9	1421.9	1304.9	1232.9	1356.9	1261.9	1229.9	1285.9	-1031	-322	-164	-281	-353	-229	-324	-356	-300
6360	1656.45	1186.45	1950.45	2076.45	1957.45	1881.45	1997.45	1923.45	1888.45	1940.45	-470	294	420	301	225	341	267	232	284
6361	1810.85	1340.85	2104.85	2230.85	2111.85	2035.85	2151.85	2077.85	2042.85	2094.85	-470	294	420	301	225	341	267	232	284
6362	1756.2	1286.2	2050.2	2176.2	2057.2	1981.2	2097.2	2023.2	1988.2	2040.2	-470	294	420	301	225	341	267	232	284
6479	1715.05	1124.05	1989.05	2047.05	1931.05	1867.05	1947.05	1875.05	1848.05	1886.05	-591	274	332	216	152	232	160	133	171
6490	1706.35	1018.35	1773.35	1824.35	1789.35	1713.35	1795.35	1795.35	1760.35	1797.35	-688	67	118	83	7	89	89	54	91
6506	1506.9	1323.9	1935.9	2042.9	1846.9	1818.9	1923.9	1799.9	1786.9	1834.9	-183	429	536	340	312	417	293	280	328
6518	1687.65	339.65	1235.65	1251.65	1232.65	1189.65	1254.65	1188.65	1157.65	1190.65	-1348	-452	-436	-455	-498	-433	-499	-530	-497
6521	1859.4	317.4	1235.4	1249.4	1205.4	1162.4	1227.4	1142.4	1122.4	1152.4	-1542	-624	-610	-654	-697	-632	-717	-737	-707
6524	1938.8	396.8	1314.8	1328.8	1284.8	1241.8	1306.8	1221.8	1201.8	1231.8	-1542	-624	-610	-654	-697	-632	-717	-737	-707
6533	1611.7	1307.7	2060.7	2099.7	1958.7	1916.7	1995.7	1900.7	1881.7	1916.7	-304	449	488	347	305	384	289	270	305
6543	1604.8	1419.8	1983.8	2012.8	1927.8	1912.8	1967.8	1872.8	1872.8	1898.8	-185	379	408	323	308	363	268	268	294
6544	1438.45	1253.45	1817.45	1846.45	1761.45	1746.45	1801.45	1706.45	1706.45	1732.45	-185	379	408	323	308	363	268	268	294
6545	1539.95	1354.95	1918.95	1947.95	1862.95	1847.95	1902.95	1807.95	1807.95	1833.95	-185	379	408	323	308	363	268	268	294
6547	1462.05	1355.05	2000.05	2069.05	1863.05	1848.05	1903.05	1808.05	1808.05	1834.05	-107	538	607	401	386	441	346	346	372
6551	1715.25	654.25	1419.25	1441.25	1640.25	1541.25	1568.25	1702.25	1657.25	1669.25	-1061	-296	-274	-75	-174	-147	-13	-58	-46
6621	248.65	712.65	1751.65	2077.65	1006.65	1162.65	1318.65	664.65	749.65	826.65	464	1503	1829	758	914	1070	416	501	578
6658	135.45	883.45	2296.45	2564.45	1196.45	1428.45	1615.45	757.45	863.45	944.45	748	2161	2429	1061	1293	1480	622	728	809
6659	404.65	1107.65	2494.65	2809.65	1362.65	1568.65	1752.65	874.65	965.65	1053.65	703	2090	2405	958	1164	1348	470	561	649
6815	871.4	1430.4	2866.4	3208.4	1864.4	2045.4	2237.4	1436.4	1516.4	1606.4	559	1995	2337	993	1174	1366	565	645	735
7417	384.25	1096.25	653.25	663.25	1017.25	993.25	1000.25	1186.25	1212.25	1205.25	712	269	279	633	609	616	802	828	821
7418	259.35	1331.35	211.35	121.35	268.35	-67.65	-347.65	1085.35	943.35	833.35	1072	-48	-138	9	-327	-607	826	684	574
7552	605.05	1154.05	2189.05	2545.05	1306.05	1556.05	1748.05	1022.05	1138.05	1226.05	549	1584	1940	701	951	1143	417	533	621
7558	571.95	1120.95	2155.95	2511.95	1272.95	1522.95	1714.95	988.95	1104.95	1192.95	549	1584	1940	701	951	1143	417	533	621
7603	916.35	1055.35	1930.35	2310.35	1354.35	1581.35	1779.35	1241.35	1345.35	1436.35	139	1014	1394	438	665	863	325	429	520
8208	603.35	742.35	1817.35	2025.35	1147.35	1257.35	1368.35	841.35	903.35	955.35	139	1214	1422	544	654	765	238	300	352
8679	713.45	1009.45	1646.45	2035.45	1159.45	1325.45	1539.45	1027.45	1102.45	1199.45	296	933	1322	446	612	826	314	389	486
8689	880.75	549.75	1270.75	1608.75	1127.75	1192.75	1378.75	1103.75	1132.75	1217.75	-331	390	728	247	312	498	223	252	337
8690	772.15	441.15	1162.15	1500.15	1019.15	1084.15	1270.15	995.15	1024.15	1109.15	-331	390	728	247	312	498	223	252	337
8740	1293.35	751.35	1412.35	1615.35	1368.35	1387.35	1520.35	1370.35	1378.35	1439.35	-542	119	322	75	94	227	77	85	146
8741	1415.6	873.6	1534.6	1737.6	1490.6	1509.6	1642.6	1492.6	1500.6	1561.6	-542	119	322	75	94	227	77	85	146
8930	1925.55	1200.55	2646.55	3002.55	2407.55	2574.55	2767.55	2424.55	2500.55	2588.55	-725	721	1077	482	649	842	499	575	663
9199	1381.45	694.45	1546.45	1921.45	1260.45	1319.45	1528.45	1207.45	1235.45	1331.45	-687	165	540	-121	-62	147	-174	-146	-50
9245	1827.85	770.85	1673.85	2043.85	1539.85	1594.85	1797.85	1507.85	1532.85	1625.85	-1057	-154	216	-288	-233	-30	-320	-295	-202
9515	1156.95	796.95	1725.95	2079.95	1318.95	1508.95	1704.95	1309.95	1390.95	1483.95	-360	569	923	162	352	548	153	234	327
9541	733.85	336.85	1236.85	1590.85	706.85	937.85	1134.85	653.85	752.85	841.85	-397	503	857	-27	204	401	-80	19	108
9633	632.9	463.9	1177.9	1559.9	826.9	1029.9	1236.9	784.9	877.9	971.9	-169	545	927	194	397	604	152	245	339
9741	762.75	1299.75	1855.75	2268.75	1309.75	1501.75	1733.75	1220.75	1308.75	1413.75	537	1093	1506	547	739	971	458	546	651
9746	851.45	1022.45	1613.45	2021.45	1210.45	1381.45	1606.45	1141.45	1219.45	1321.45	171	762	1170	359	530	755	290	368	470
9770	1046.85	692.85	1450.85	1831.85	1140.85	1285.85	1495.85	1107.85	1179.85	1275.85	-354	404	785	94	239	449	61	133	229
9907	1759.5	655.5	1424.5	1802.5	1239.5	1300.5	1511.5	1190.5	1218.5	1314.5	-1104	-335	43	-520	-459	-248	-569	-541	-445
9917	1382.3	344.3	1134.3	1531.3	1044.3	1102.3	1313.3	1029.3	1055.3	1151.3	-1038	-248	149	-338	-280	-69	-353	-327	-231
9932	1705.9	794.9	1645.9	1990.9	1670.9	1684.9	1873.9	1695.9	1701.9	1787.9	-911	-60	285	-35	-21	168	-10	-4	82
9960	970.05	153.05	972.05	1283.05	1058.05	1058.05	1229.05	1107.05	1106.05	1184.05	-817	2	313	88	88	259	137	136	214
10102	1061.55	208.55	997.55	1265.55	1134.55	1079.55	1238.55	1169.55	1141.55	1211.55	-853	-64	204	73	18	177	108	80	150
10161	1466.95	695.95	1481.95	1688.95	1604.95	1535.95	1678.95	1629.95	1598.95	1662.95	-771	15	222	138	69	212	163	132	196
10167	1061.4	335.4	920.4	896.4	967.4	988.4	987.4	1018.4	971.4	978.4	-726	-141	-165	-94	-73	-74	-43	-90	-83
10168	1211.5	485.5	1070.5	1046.5	1117.5	1138.5	1137.5	1168.5	1121.5	1128.5	-726	-141	-165	-94	-73	-74	-43	-90	-83
10169	1179.65	453.65	1038.65	1014.65	1085.65	1106.65	1105.65	1136.65	1089.65	1096.65	-726	-141	-165	-94	-73	-74	-43	-90	-83
10185	2504.6	984.6	2056.6	2149.6	2135.6	2064.6	2113.6	2204.6	2152.6	2194.6	-1520	-448	-355	-369	-440	-391	-300	-352	-310
10205	1402.6	537.6	1298.6	1257.6	1277.6	1228.6	1204.6	1251.6	1263.6	1251.6	-865	-104	-145	-125	-174	-198	-151	-139	-151
10209	2475.6	2200.6	3664.6	3720.6	3167.6	3349.6	3388.6	3016.6	3148.6	3173.6	-275	1189	1245	692	874	913	541	673	698
10218	2257.7	1914.7	3326.7	3393.7	2882.7	3041.7	3087.7	2740.7	2860.7	2888.7	-343	1069	1136	625	784	830	483	603	631
10232	2149	1874	3338	3394	2841	3023	3062	2690	2822	2847	-275	1189	1245	692	874	913	541	673	698
10238	2264.55	1989.55	3453.55	3509.55	2956.55	3138.55	3177.55	2805.55	2937.55	2962.55	-275	1189	1245	692	874	913	541	673	698
10239	2194.75	1919.75	3383.75	3439.75	2886.75	3068.75	3107.75	2735.75	2867.75	2892.75	-275	1189	1245	692	874	913	541	673	698
10241	2011.2	1736.2	3200.2	3256.2	2703.2	2885.2	2924.2	2552.2	2684.2	2709.2	-275	1189	1245	692	874	913	541	673	698
10243	1843.5	737.5	2267.5	2275.5	1890.5	2014.5	2031.5	1784.5	1873.5	1884.5	-1106	424	432	47	171	188	-59	30	41
10244	1844.15	581.15	2114.15	2131.15	1737.15	1861.15	1878.15	1631.15	1720.15	1731.15	-1263	270	287	-107	17	34	-213	-124	-113
10251	1913.95	1489.95	2952.95	2996.95	2540.95	2697.95	2718.95	2409.95	2521.95	2537.95	-424	1039	1083	627	784	805	496	608	624
10252	1925	1660	3130	3180	2643	2831	2862	2493	2619	2642	-265	1205	1255	718	906	937	568	694	717
10253	1753.75	490.75	2023.75	2040.75	1646.75	1770.75	1787.75	1540.75	1629.75	1640.75	-1263	270	287	-107	17	34	-213	-124	-113
10259	2290.3	895.3	2409.3	2397.3	2327.3	2384.3	2356.3	2269.3	2310.3	2290.3	-1395	119	107	37	94	66	-21	20	0
10261	2123.25	728.25	2242.25	2230.25	2160.25	2217.25	2189.25	2102.25	2143.25	2123.25	-1395	119	107	37	94	66	-21	20	0
10262	1977.65	582.65	2096.65	2084.65	2014.65	2071.65	2043.65	1956.65	1997.65	1977.65	-1395	119	107	37	94	66	-21	20	0
10265	2044.1	1620.1	3083.1	3127.1	2671.1	2828.1	2849.1	2540.1	2652.1	2668.1	-424	1039	1083	627	784	805	496	608	624
10268	1810.55	500.55	1762.55	1722.55	1854.55	1817.55	1785.55	1879.55	1853.55	1824.55	-1310	-48	-88	44	7	-25	69	43	14
10269	1879.7	569.7	1831.7	1791.7	1923.7	1886.7	1854.7	1948.7	1922.7	1893.7	-1310	-48	-88	44	7	-25	69	43	14
10270	2052	742	2004	1964	2096	2059	2027	2121	2095	2066	-1310	-48	-88	44	7	-25	69	43	14
10272	1935.75	1005.75	2422.75	2423.75	2238.75	2316.75	2316.75	2171.75	2227.75	2226.75	-930	487	488	303	381	381	236	292	291
10276	1967.3	1037.3	2454.3	2455.3	2270.3	2348.3	2348.3	2203.3	2259.3	2258.3	-930	487	488	303	381	381	236	292	291
10277	1956.25	1270.25	2692.25	2695.25	2457.25	2548.25	2549.25	2378.25	2443.25	2444.25	-686	736	739	501	592	593	422	487	488
10281	1984.05	740.05	2087.05	2059.05	2112.05	2077.05	2064.05	2137.05	2112.05	2091.05	-1244	103	75	128	93	80	153	128	107
10282	1994.85	977.85	2374.85	2376.85	2237.85	2293.85	2293.85	2189.85	2229.85	2229.85	-1017	380	382	243	299	299	195	235	235
10283	1941.55	1045.55	2457.55	2462.55	2268.55	2346.55	2345.55	2200.55	2254.55	2259.55	-896	516	521	327	405	404	259	313	318
10285	478.5	1048.5	1279.5	1458.5	945.5	1022.5	1112.5	814.5	849.5	886.5	570	801	980	467	544	634	336	371	408
10287	441.25	1132.25	1335.25	1544.25	1018.25	1079.25	1178.25	888.25	931.25	974.25	691	894	1103	577	638	737	447	490	533
10289	718.9	1044.9	1376.9	1451.9	1154.9	1211.9	1250.9	1053.9	1080.9	1103.9	326	658	733	436	493	532	335	362	385
10290	772.45	1032.45	1437.45	1507.45	1194.45	1242.45	1275.45	1078.45	1105.45	1120.45	260	665	735	422	470	503	306	333	348
10293	785.4	1045.4	1450.4	1520.4	1207.4	1255.4	1288.4	1091.4	1118.4	1133.4	260	665	735	422	470	503	306	333	348
10294	829.35	1080.35	1537.35	1576.35	1249.35	1337.35	1358.35	1134.35	1163.35	1168.35	251	708	747	420	508	529	305	334	339
10296	617.05	1109.05	1377.05	1555.05	1079.05	1149.05	1247.05	960.05	993.05	1027.05	492	760	938	462	532	630	343	376	410
10297	650.85	1142.85	1410.85	1588.85	1112.85	1182.85	1280.85	993.85	1026.85	1060.85	492	760	938	462	532	630	343	376	410
10298	623.1	1115.1	1383.1	1561.1	1085.1	1155.1	1253.1	966.1	999.1	1033.1	492	760	938	462	532	630	343	376	410
10299	677.4	1169.4	1437.4	1615.4	1139.4	1209.4	1307.4	1020.4	1053.4	1087.4	492	760	938	462	532	630	343	376	410
10301	784.35	1044.35	1449.35	1519.35	1206.35	1254.35	1287.35	1090.35	1117.35	1132.35	260	665	735	422	470	503	306	333	348
10306	856.3	1006.3	1416.3	1506.3	1167.3	1266.3	1287.3	1059.3	1081.3	1110.3	150	560	650	311	410	431	203	225	254
10309	768.15	1342.15	1810.15	1943.15	1447.15	1569.15	1654.15	1314.15	1400.15	1461.15	574	1042	1175	679	801	886	546	632	693
10317	961.15	1376.15	1953.15	2098.15	1600.15	1724.15	1818.15	1475.15	1563.15	1631.15	415	992	1137	639	763	857	514	602	670
10319	1739.1	1523.1	2241.1	2296.1	2114.1	2149.1	2181.1	2046.1	2081.1	2103.1	-216	502	557	375	410	442	307	342	364
10325	1608.65	838.65	1779.65	1724.65	1791.65	1788.65	1752.65	1787.65	1786.65	1770.65	-770	171	116	183	180	144	179	178	162
10358	1651.25	532.25	1868.25	1923.25	1615.25	1752.25	1775.25	1496.25	1594.25	1610.25	-1119	217	272	-36	101	124	-155	-57	-41
10363	1812.05	555.05	1906.05	1922.05	1792.05	1822.05	1827.05	1785.05	1782.05	1801.05	-1257	94	110	-20	10	15	-27	-30	-11
10368	607.25	447.25	628.25	595.25	637.25	611.25	592.25	610.25	605.25	589.25	-160	21	-12	30	4	-15	3	-2	-18
10369	537.05	377.05	558.05	525.05	567.05	541.05	522.05	540.05	535.05	519.05	-160	21	-12	30	4	-15	3	-2	-18
10370	527.15	367.15	548.15	515.15	557.15	531.15	512.15	530.15	525.15	509.15	-160	21	-12	30	4	-15	3	-2	-18
10372	607.3	447.3	628.3	595.3	637.3	611.3	592.3	610.3	605.3	589.3	-160	21	-12	30	4	-15	3	-2	-18
10390	1231.65	279.65	1135.65	979.65	1229.65	1192.65	1103.65	1250.65	1239.65	1193.65	-952	-96	-252	-2	-39	-128	19	8	-38
10392	1482.7	530.7	1386.7	1230.7	1480.7	1443.7	1354.7	1501.7	1490.7	1444.7	-952	-96	-252	-2	-39	-128	19	8	-38
10393	1467.5	393.5	1250.5	1109.5	1339.5	1302.5	1213.5	1360.5	1349.5	1303.5	-1074	-217	-358	-128	-165	-254	-107	-118	-164
10394	1403.3	329.3	1186.3	1045.3	1275.3	1238.3	1149.3	1296.3	1285.3	1239.3	-1074	-217	-358	-128	-165	-254	-107	-118	-164
10395	1401.3	327.3	1184.3	1043.3	1273.3	1236.3	1147.3	1294.3	1283.3	1237.3	-1074	-217	-358	-128	-165	-254	-107	-118	-164
10396	1666.9	592.9	1449.9	1308.9	1538.9	1501.9	1412.9	1559.9	1548.9	1502.9	-1074	-217	-358	-128	-165	-254	-107	-118	-164
10397	1411.9	337.9	1194.9	1053.9	1283.9	1246.9	1157.9	1304.9	1293.9	1247.9	-1074	-217	-358	-128	-165	-254	-107	-118	-164
10398	1772	698	1555	1414	1644	1607	1518	1665	1654	1608	-1074	-217	-358	-128	-165	-254	-107	-118	-164
10399	1927.55	853.55	1710.55	1569.55	1799.55	1762.55	1673.55	1820.55	1809.55	1763.55	-1074	-217	-358	-128	-165	-254	-107	-118	-164
10400	1872.3	798.3	1655.3	1514.3	1744.3	1707.3	1618.3	1765.3	1754.3	1708.3	-1074	-217	-358	-128	-165	-254	-107	-118	-164
10403	2035.45	616.45	1552.45	1478.45	1512.45	1535.45	1490.45	1525.45	1514.45	1486.45	-1419	-483	-557	-523	-500	-545	-510	-521	-549
10405	1268.4	-150.6	785.4	711.4	745.4	768.4	723.4	758.4	747.4	719.4	-1419	-483	-557	-523	-500	-545	-510	-521	-549
10406	1264.25	-154.75	781.25	707.25	741.25	764.25	719.25	754.25	743.25	715.25	-1419	-483	-557	-523	-500	-545	-510	-521	-549
10407	1114.3	-304.7	631.3	557.3	591.3	614.3	569.3	604.3	593.3	565.3	-1419	-483	-557	-523	-500	-545	-510	-521	-549
10428	1697.75	801.75	1742.75	1579.75	1700.75	1690.75	1616.75	1687.75	1682.75	1648.75	-896	45	-118	3	-7	-81	-10	-15	-49
10430	1562.05	666.05	1607.05	1444.05	1565.05	1555.05	1481.05	1552.05	1547.05	1513.05	-896	45	-118	3	-7	-81	-10	-15	-49
10435	1730.9	1018.9	1959.9	1847.9	1968.9	1931.9	1842.9	1906.9	1921.9	1898.9	-712	229	117	238	201	112	176	191	168
10438	1362.25	466.25	1407.25	1244.25	1365.25	1355.25	1281.25	1352.25	1347.25	1313.25	-896	45	-118	3	-7	-81	-10	-15	-49
10454	1580.3	881.3	1996.3	1867.3	1831.3	1856.3	1780.3	1762.3	1777.3	1754.3	-699	416	287	251	276	200	182	197	174
10455	1550.1	570.1	1603.1	1453.1	1440.1	1478.1	1394.1	1409.1	1417.1	1374.1	-980	53	-97	-110	-72	-156	-141	-133	-176
10456	1570.25	590.25	1623.25	1473.25	1460.25	1498.25	1414.25	1429.25	1437.25	1394.25	-980	53	-97	-110	-72	-156	-141	-133	-176
10458	1650.6	914.6	2014.6	1931.6	1842.6	1889.6	1813.6	1767.6	1788.6	1754.6	-736	364	281	192	239	163	117	138	104
10460	1439.5	1119.5	2258.5	2310.5	1833.5	1921.5	1984.5	1667.5	1708.5	1723.5	-320	819	871	394	482	545	228	269	284
10492	1802.9	817.9	1976.9	1825.9	1916.9	1946.9	1858.9	1850.9	1863.9	1819.9	-985	174	23	114	144	56	48	61	17
10533	1949.1	824.1	2162.1	1956.1	2171.1	2180.1	2056.1	2140.1	2144.1	2105.1	-1125	213	7	222	231	107	191	195	156
10534	1911.65	786.65	2124.65	1918.65	2133.65	2142.65	2018.65	2102.65	2106.65	2067.65	-1125	213	7	222	231	107	191	195	156
10535	1842.65	717.65	2055.65	1849.65	2064.65	2073.65	1949.65	2033.65	2037.65	1998.65	-1125	213	7	222	231	107	191	195	156
10539	1683.75	754.75	2113.75	1969.75	1992.75	2010.75	1897.75	1960.75	1969.75	1916.75	-929	430	286	309	327	214	277	286	233
10540	1777.35	652.35	1990.35	1784.35	1999.35	2008.35	1884.35	1968.35	1972.35	1933.35	-1125	213	7	222	231	107	191	195	156
10542	1633.4	704.4	2063.4	1919.4	1942.4	1960.4	1847.4	1910.4	1919.4	1866.4	-929	430	286	309	327	214	277	286	233
10546	1618.7	430.7	1824.7	1674.7	1777.7	1786.7	1699.7	1746.7	1750.7	1711.7	-1188	206	56	159	168	81	128	132	93
10551	1777.95	918.95	2269.95	2212.95	2048.95	2098.95	2065.95	1988.95	1992.95	1972.95	-859	492	435	271	321	288	211	215	195
10562	1846.9	658.9	2052.9	1902.9	2005.9	2014.9	1927.9	1974.9	1978.9	1939.9	-1188	206	56	159	168	81	128	132	93
10563	1947.25	759.25	2153.25	2003.25	2106.25	2115.25	2028.25	2075.25	2079.25	2040.25	-1188	206	56	159	168	81	128	132	93
10564	2168.1	980.1	2374.1	2224.1	2327.1	2336.1	2249.1	2296.1	2300.1	2261.1	-1188	206	56	159	168	81	128	132	93
10566	1834.6	646.6	2040.6	1890.6	1993.6	2002.6	1915.6	1962.6	1966.6	1927.6	-1188	206	56	159	168	81	128	132	93
10568	1787.75	599.75	1993.75	1843.75	1946.75	1955.75	1868.75	1915.75	1919.75	1880.75	-1188	206	56	159	168	81	128	132	93
10569	1908.45	720.45	2114.45	1964.45	2067.45	2076.45	1989.45	2036.45	2040.45	2001.45	-1188	206	56	159	168	81	128	132	93
10570	1961.1	773.1	2167.1	2017.1	2120.1	2129.1	2042.1	2089.1	2093.1	2054.1	-1188	206	56	159	168	81	128	132	93
10571	2141.05	242.05	1647.05	1504.05	1673.05	1671.05	1551.05	1663.05	1662.05	1607.05	-1899	-494	-637	-468	-470	-590	-478	-479	-534
10572	2399.6	444.6	1846.6	1769.6	1796.6	1805.6	1732.6	1765.6	1769.6	1730.6	-1955	-553	-630	-603	-594	-667	-634	-630	-669
10573	2516.3	561.3	1963.3	1886.3	1913.3	1922.3	1849.3	1882.3	1886.3	1847.3	-1955	-553	-630	-603	-594	-667	-634	-630	-669
10575	2595.85	640.85	2042.85	1965.85	1992.85	2001.85	1928.85	1961.85	1965.85	1926.85	-1955	-553	-630	-603	-594	-667	-634	-630	-669
10577	1712.8	908.8	2230.8	2309.8	2029.8	2065.8	2084.8	1935.8	1952.8	1951.8	-804	518	597	317	353	372	223	240	239
10579	1453.85	649.85	1971.85	2050.85	1770.85	1806.85	1825.85	1676.85	1693.85	1692.85	-804	518	597	317	353	372	223	240	239
10588	1632.2	233.2	1647.2	1598.2	1492.2	1522.2	1504.2	1431.2	1437.2	1430.2	-1399	15	-34	-140	-110	-128	-201	-195	-202
10589	1699.1	542.1	1921.1	1953.1	1731.1	1772.1	1790.1	1629.1	1648.1	1656.1	-1157	222	254	32	73	91	-70	-51	-43
10590	1723.6	566.6	1945.6	1977.6	1755.6	1796.6	1814.6	1653.6	1672.6	1680.6	-1157	222	254	32	73	91	-70	-51	-43
10594	1646.25	803.25	2267.25	2304.25	1969.25	2039.25	2053.25	1845.25	1877.25	1883.25	-843	621	658	323	393	407	199	231	237
10597	1870.7	406.7	1795.7	1627.7	1767.7	1769.7	1706.7	1743.7	1744.7	1696.7	-1464	-75	-243	-103	-101	-164	-127	-126	-174
10598	1892.9	428.9	1817.9	1649.9	1789.9	1791.9	1728.9	1765.9	1766.9	1718.9	-1464	-75	-243	-103	-101	-164	-127	-126	-174
10599	1914.3	450.3	1839.3	1671.3	1811.3	1813.3	1750.3	1787.3	1788.3	1740.3	-1464	-75	-243	-103	-101	-164	-127	-126	-174
10601	2054.85	590.85	1979.85	1811.85	1951.85	1953.85	1890.85	1927.85	1928.85	1880.85	-1464	-75	-243	-103	-101	-164	-127	-126	-174
10607	994.15	199.15	1322.15	1265.15	1175.15	1214.15	1180.15	1101.15	1117.15	1118.15	-795	328	271	181	220	186	107	123	124
10608	1019.25	430.25	1446.25	1401.25	1303.25	1332.25	1301.25	1220.25	1238.25	1237.25	-589	427	382	284	313	282	201	219	218
10609	1066.85	-94.15	1121.85	1043.85	1029.85	1045.85	1042.85	979.85	987.85	985.85	-1161	55	-23	-37	-21	-24	-87	-79	-81
10627	2619.95	961.95	2263.95	2209.95	2305.95	2292.95	2233.95	2333.95	2328.95	2294.95	-1658	-356	-410	-314	-327	-386	-286	-291	-325
10630	2801.45	677.45	2041.45	1923.45	2195.45	2185.45	2097.45	2223.45	2221.45	2185.45	-2124	-760	-878	-606	-616	-704	-578	-580	-616
10646	2203.35	547.35	1934.35	1837.35	2081.35	2058.35	1979.35	2138.35	2125.35	2085.35	-1656	-269	-366	-122	-145	-224	-65	-78	-118
10650	2850.4	1263.4	2689.4	2613.4	2766.4	2758.4	2717.4	2789.4	2787.4	2755.4	-1587	-161	-237	-84	-92	-133	-61	-63	-95
10658	2253.4	815.4	2229.4	2094.4	2319.4	2315.4	2236.4	2335.4	2332.4	2309.4	-1438	-24	-159	66	62	-17	82	79	56
10660	1622.1	256.1	1681.1	1546.1	1716.1	1719.1	1642.1	1736.1	1737.1	1702.1	-1366	59	-76	94	97	20	114	115	80
10666	1703	491	1858	1719	1830	1851	1773	1830	1839	1804	-1212	155	16	127	148	70	127	136	101
10671	2023.55	789.55	2205.55	2106.55	2187.55	2199.55	2139.55	2183.55	2189.55	2161.55	-1234	182	83	164	176	116	160	166	138
10672	2051.85	817.85	2233.85	2134.85	2215.85	2227.85	2167.85	2211.85	2217.85	2189.85	-1234	182	83	164	176	116	160	166	138
10675	1064.1	195.1	1339.1	1307.1	1171.1	1210.1	1176.1	1107.1	1113.1	1114.1	-869	275	243	107	146	112	43	49	50
10676	1080.45	-61.55	1154.45	1119.45	1062.45	1078.45	1075.45	1012.45	1020.45	1018.45	-1142	74	39	-18	-2	-5	-68	-60	-62
10678	1058.6	189.6	1333.6	1301.6	1165.6	1204.6	1170.6	1101.6	1107.6	1108.6	-869	275	243	107	146	112	43	49	50
10679	1028.05	159.05	1303.05	1271.05	1135.05	1174.05	1140.05	1071.05	1077.05	1078.05	-869	275	243	107	146	112	43	49	50
10680	1009.7	140.7	1284.7	1252.7	1116.7	1155.7	1121.7	1052.7	1058.7	1059.7	-869	275	243	107	146	112	43	49	50
10685	1403.3	261.3	1477.3	1442.3	1385.3	1401.3	1398.3	1335.3	1343.3	1341.3	-1142	74	39	-18	-2	-5	-68	-60	-62
10686	1675.3	533.3	1749.3	1714.3	1657.3	1673.3	1670.3	1607.3	1615.3	1613.3	-1142	74	39	-18	-2	-5	-68	-60	-62
10688	1646.4	504.4	1720.4	1685.4	1628.4	1644.4	1641.4	1578.4	1586.4	1584.4	-1142	74	39	-18	-2	-5	-68	-60	-62
10689	1722.4	224.4	1526.4	1495.4	1568.4	1555.4	1496.4	1596.4	1591.4	1557.4	-1498	-196	-227	-154	-167	-226	-126	-131	-165
10690	1500.55	302.55	1645.55	1626.55	1539.55	1536.55	1546.55	1529.55	1528.55	1512.55	-1198	145	126	39	36	46	29	28	12
10691	1159.05	290.05	1434.05	1402.05	1266.05	1305.05	1271.05	1202.05	1208.05	1209.05	-869	275	243	107	146	112	43	49	50
10693	1302.9	160.9	1376.9	1341.9	1284.9	1300.9	1297.9	1234.9	1242.9	1240.9	-1142	74	39	-18	-2	-5	-68	-60	-62
10694	1143.9	1.9	1217.9	1182.9	1125.9	1141.9	1138.9	1075.9	1083.9	1081.9	-1142	74	39	-18	-2	-5	-68	-60	-62
10695	1301.65	159.65	1375.65	1340.65	1283.65	1299.65	1296.65	1233.65	1241.65	1239.65	-1142	74	39	-18	-2	-5	-68	-60	-62
10696	1381.9	239.9	1455.9	1420.9	1363.9	1379.9	1376.9	1313.9	1321.9	1319.9	-1142	74	39	-18	-2	-5	-68	-60	-62
10697	1695.45	197.45	1499.45	1468.45	1541.45	1528.45	1469.45	1569.45	1564.45	1530.45	-1498	-196	-227	-154	-167	-226	-126	-131	-165
10698	1403.3	261.3	1477.3	1442.3	1385.3	1401.3	1398.3	1335.3	1343.3	1341.3	-1142	74	39	-18	-2	-5	-68	-60	-62
10702	1210.55	454.55	1598.55	1616.55	1430.55	1469.55	1435.55	1356.55	1372.55	1373.55	-756	388	406	220	259	225	146	162	163
10703	1140.5	384.5	1528.5	1546.5	1360.5	1399.5	1365.5	1286.5	1302.5	1303.5	-756	388	406	220	259	225	146	162	163
10704	1228.6	268.6	1498.6	1499.6	1396.6	1422.6	1419.6	1311.6	1326.6	1341.6	-960	270	271	168	194	191	83	98	113
10705	1287.6	327.6	1557.6	1558.6	1455.6	1481.6	1478.6	1370.6	1385.6	1400.6	-960	270	271	168	194	191	83	98	113
10706	1322.35	362.35	1592.35	1593.35	1490.35	1516.35	1513.35	1405.35	1420.35	1435.35	-960	270	271	168	194	191	83	98	113
10707	1277	317	1547	1548	1445	1471	1468	1360	1375	1390	-960	270	271	168	194	191	83	98	113
10708	1343.1	383.1	1613.1	1614.1	1511.1	1537.1	1534.1	1426.1	1441.1	1456.1	-960	270	271	168	194	191	83	98	113
10709	1287.2	327.2	1557.2	1558.2	1455.2	1481.2	1478.2	1370.2	1385.2	1400.2	-960	270	271	168	194	191	83	98	113
10710	1403.8	443.8	1673.8	1674.8	1571.8	1597.8	1594.8	1486.8	1501.8	1516.8	-960	270	271	168	194	191	83	98	113
10711	1478.4	518.4	1748.4	1749.4	1646.4	1672.4	1669.4	1561.4	1576.4	1591.4	-960	270	271	168	194	191	83	98	113
10712	1341.15	381.15	1611.15	1612.15	1509.15	1535.15	1532.15	1424.15	1439.15	1454.15	-960	270	271	168	194	191	83	98	113
10713	1366.3	168.3	1511.3	1492.3	1405.3	1402.3	1412.3	1395.3	1394.3	1378.3	-1198	145	126	39	36	46	29	28	12
10714	1457.15	259.15	1602.15	1583.15	1496.15	1493.15	1503.15	1486.15	1485.15	1469.15	-1198	145	126	39	36	46	29	28	12
10715	1304.4	344.4	1574.4	1575.4	1472.4	1498.4	1495.4	1387.4	1402.4	1417.4	-960	270	271	168	194	191	83	98	113
10716	1336.3	376.3	1606.3	1607.3	1504.3	1530.3	1527.3	1419.3	1434.3	1449.3	-960	270	271	168	194	191	83	98	113
10718	1319.65	121.65	1464.65	1445.65	1358.65	1355.65	1365.65	1348.65	1347.65	1331.65	-1198	145	126	39	36	46	29	28	12
10719	1351.6	153.6	1496.6	1477.6	1390.6	1387.6	1397.6	1380.6	1379.6	1363.6	-1198	145	126	39	36	46	29	28	12
10720	1427.55	229.55	1572.55	1553.55	1466.55	1463.55	1473.55	1456.55	1455.55	1439.55	-1198	145	126	39	36	46	29	28	12
10721	1508.4	310.4	1653.4	1634.4	1547.4	1544.4	1554.4	1537.4	1536.4	1520.4	-1198	145	126	39	36	46	29	28	12
10722	1450.1	252.1	1595.1	1576.1	1489.1	1486.1	1496.1	1479.1	1478.1	1462.1	-1198	145	126	39	36	46	29	28	12
10731	2667.5	1011.5	2398.5	2301.5	2545.5	2522.5	2443.5	2602.5	2589.5	2549.5	-1656	-269	-366	-122	-145	-224	-65	-78	-118
10732	2419.2	929.2	2373.2	2279.2	2476.2	2462.2	2393.2	2509.2	2503.2	2472.2	-1490	-46	-140	57	43	-26	90	84	53
10733	2360.45	886.45	2346.45	2234.45	2433.45	2419.45	2350.45	2466.45	2460.45	2429.45	-1474	-14	-126	73	59	-10	106	100	69
10734	2491.8	1017.8	2477.8	2365.8	2564.8	2550.8	2481.8	2597.8	2591.8	2560.8	-1474	-14	-126	73	59	-10	106	100	69
10735	2516.65	1042.65	2502.65	2390.65	2589.65	2575.65	2506.65	2622.65	2616.65	2585.65	-1474	-14	-126	73	59	-10	106	100	69
10738	1058.1	485.1	1653.1	1732.1	1373.1	1431.1	1470.1	1270.1	1288.1	1293.1	-573	595	674	315	373	412	212	230	235
10740	1129.85	373.85	1517.85	1535.85	1349.85	1388.85	1354.85	1275.85	1291.85	1292.85	-756	388	406	220	259	225	146	162	163
10741	1174.1	418.1	1562.1	1580.1	1394.1	1433.1	1399.1	1320.1	1336.1	1337.1	-756	388	406	220	259	225	146	162	163
10748	1453.4	255.4	1598.4	1579.4	1492.4	1489.4	1499.4	1482.4	1481.4	1465.4	-1198	145	126	39	36	46	29	28	12
10750	2540.25	1066.25	2526.25	2414.25	2613.25	2599.25	2530.25	2646.25	2640.25	2609.25	-1474	-14	-126	73	59	-10	106	100	69
10752	1810.7	278.7	1738.7	1679.7	1833.7	1816.7	1749.7	1870.7	1862.7	1831.7	-1532	-72	-131	23	6	-61	60	52	21
10754	2253.55	721.55	2181.55	2122.55	2276.55	2259.55	2192.55	2313.55	2305.55	2274.55	-1532	-72	-131	23	6	-61	60	52	21
10761	1075.8	502.8	1670.8	1749.8	1390.8	1448.8	1487.8	1287.8	1305.8	1310.8	-573	595	674	315	373	412	212	230	235
10768	1502	631	1937	2001	1759	1785	1782	1674	1689	1704	-871	435	499	257	283	280	172	187	202
10769	1535.15	664.15	1970.15	2034.15	1792.15	1818.15	1815.15	1707.15	1722.15	1737.15	-871	435	499	257	283	280	172	187	202
10770	1723.05	839.05	2223.05	2282.05	2007.05	2054.05	2083.05	1913.05	1934.05	1947.05	-884	500	559	284	331	360	190	211	224
10771	1347.55	689.55	1982.55	2124.55	1694.55	1752.55	1825.55	1511.55	1561.55	1594.55	-658	635	777	347	405	478	164	214	247
10772	1257.75	386.75	1692.75	1756.75	1514.75	1540.75	1537.75	1429.75	1444.75	1459.75	-871	435	499	257	283	280	172	187	202
10776	2678.3	1112.3	2611.3	2563.3	2708.3	2684.3	2631.3	2746.3	2735.3	2710.3	-1566	-67	-115	30	6	-47	68	57	32
10777	2662.65	788.65	2299.65	2268.65	2470.65	2433.65	2379.65	2521.65	2504.65	2479.65	-1874	-363	-394	-192	-229	-283	-141	-158	-183
10779	1214.8	808.8	1995.8	2136.8	1612.8	1689.8	1765.8	1446.8	1481.8	1515.8	-406	781	922	398	475	551	232	267	301
10780	1217.95	960.95	2162.95	2364.95	1691.95	1785.95	1895.95	1485.95	1529.95	1580.95	-257	945	1147	474	568	678	268	312	363
10781	1285.5	879.5	2066.5	2207.5	1683.5	1760.5	1836.5	1517.5	1552.5	1586.5	-406	781	922	398	475	551	232	267	301
10782	1328.05	1071.05	2273.05	2475.05	1802.05	1896.05	2006.05	1596.05	1640.05	1691.05	-257	945	1147	474	568	678	268	312	363
10783	1273.5	875.5	2106.5	2319.5	1711.5	1786.5	1898.5	1510.5	1547.5	1613.5	-398	833	1046	438	513	625	237	274	340
10784	1499.8	1101.8	2332.8	2545.8	1937.8	2012.8	2124.8	1736.8	1773.8	1839.8	-398	833	1046	438	513	625	237	274	340
10785	1893.8	1495.8	2726.8	2939.8	2331.8	2406.8	2518.8	2130.8	2167.8	2233.8	-398	833	1046	438	513	625	237	274	340
10787	1683.35	1285.35	2516.35	2729.35	2121.35	2196.35	2308.35	1920.35	1957.35	2023.35	-398	833	1046	438	513	625	237	274	340
10788	1489.05	932.05	2163.05	2309.05	1852.05	1911.05	1987.05	1709.05	1736.05	1770.05	-557	674	820	363	422	498	220	247	281
10789	1432.45	1034.45	2265.45	2478.45	1870.45	1945.45	2057.45	1669.45	1706.45	1772.45	-398	833	1046	438	513	625	237	274	340
10790	1535.2	992.2	2270.2	2476.2	1880.2	1966.2	2102.2	1676.2	1715.2	1779.2	-543	735	941	345	431	567	141	180	244
10791	1367.5	824.5	2102.5	2308.5	1712.5	1798.5	1934.5	1508.5	1547.5	1611.5	-543	735	941	345	431	567	141	180	244
10792	1795.35	1252.35	2530.35	2736.35	2140.35	2226.35	2362.35	1936.35	1975.35	2039.35	-543	735	941	345	431	567	141	180	244
10793	1924.5	1381.5	2659.5	2865.5	2269.5	2355.5	2491.5	2065.5	2104.5	2168.5	-543	735	941	345	431	567	141	180	244
10796	1267	1010	2212	2414	1741	1835	1945	1535	1579	1630	-257	945	1147	474	568	678	268	312	363
10797	1387.85	989.85	2220.85	2433.85	1825.85	1900.85	2012.85	1624.85	1661.85	1727.85	-398	833	1046	438	513	625	237	274	340
10798	1369.25	971.25	2202.25	2415.25	1807.25	1882.25	1994.25	1606.25	1643.25	1709.25	-398	833	1046	438	513	625	237	274	340
10799	1614.4	1216.4	2447.4	2660.4	2052.4	2127.4	2239.4	1851.4	1888.4	1954.4	-398	833	1046	438	513	625	237	274	340
10800	1607.3	1209.3	2440.3	2653.3	2045.3	2120.3	2232.3	1844.3	1881.3	1947.3	-398	833	1046	438	513	625	237	274	340
10801	2057.65	1514.65	2792.65	2998.65	2402.65	2488.65	2624.65	2198.65	2237.65	2301.65	-543	735	941	345	431	567	141	180	244
10802	1956.8	1413.8	2691.8	2897.8	2301.8	2387.8	2523.8	2097.8	2136.8	2200.8	-543	735	941	345	431	567	141	180	244
10805	1720.5	1322.5	2553.5	2766.5	2158.5	2233.5	2345.5	1957.5	1994.5	2060.5	-398	833	1046	438	513	625	237	274	340
10807	2087.6	1544.6	2822.6	3028.6	2432.6	2518.6	2654.6	2228.6	2267.6	2331.6	-543	735	941	345	431	567	141	180	244
10813	2073.6	617.6	2027.6	2072.6	2241.6	2179.6	2189.6	2281.6	2252.6	2257.6	-1456	-46	-1	168	106	116	208	179	184
10814	2090.85	634.85	2044.85	2089.85	2258.85	2196.85	2206.85	2298.85	2269.85	2274.85	-1456	-46	-1	168	106	116	208	179	184
10816	1428.55	1214.55	2459.55	2723.55	1949.55	2046.55	2192.55	1726.55	1770.55	1836.55	-214	1031	1295	521	618	764	298	342	408
10817	1455.9	1198.9	2400.9	2602.9	1929.9	2023.9	2133.9	1723.9	1767.9	1818.9	-257	945	1147	474	568	678	268	312	363
10818	1638.9	1555.9	2770.9	3021.9	2221.9	2335.9	2481.9	1991.9	2039.9	2095.9	-83	1132	1383	583	697	843	353	401	457
10819	1509.45	1426.45	2641.45	2892.45	2092.45	2206.45	2352.45	1862.45	1910.45	1966.45	-83	1132	1383	583	697	843	353	401	457
10820	1463	1380	2595	2846	2046	2160	2306	1816	1864	1920	-83	1132	1383	583	697	843	353	401	457
10822	1582	1368	2613	2877	2103	2200	2346	1880	1924	1990	-214	1031	1295	521	618	764	298	342	408
10826	1571.45	1314.45	2516.45	2718.45	2045.45	2139.45	2249.45	1839.45	1883.45	1934.45	-257	945	1147	474	568	678	268	312	363
10827	1384.8	1301.8	2516.8	2767.8	1967.8	2081.8	2227.8	1737.8	1785.8	1841.8	-83	1132	1383	583	697	843	353	401	457
10828	1484.05	1401.05	2616.05	2867.05	2067.05	2181.05	2327.05	1837.05	1885.05	1941.05	-83	1132	1383	583	697	843	353	401	457
10829	1460.8	1062.8	2293.8	2506.8	1898.8	1973.8	2085.8	1697.8	1734.8	1800.8	-398	833	1046	438	513	625	237	274	340
10832	1895.45	1352.45	2630.45	2836.45	2240.45	2326.45	2462.45	2036.45	2075.45	2139.45	-543	735	941	345	431	567	141	180	244
10833	1815.5	1272.5	2550.5	2756.5	2160.5	2246.5	2382.5	1956.5	1995.5	2059.5	-543	735	941	345	431	567	141	180	244
10835	2024	1481	2759	2965	2369	2455	2591	2165	2204	2268	-543	735	941	345	431	567	141	180	244
10844	1615.3	1443.3	2724.3	3035.3	2188.3	2301.3	2488.3	1944.3	1988.3	2072.3	-172	1109	1420	573	686	873	329	373	457
10847	1975.35	1711.35	2978.35	3251.35	2504.35	2591.35	2746.35	2279.35	2319.35	2403.35	-264	1003	1276	529	616	771	304	344	428
10848	1688.3	1596.3	2853.3	3165.3	2321.3	2420.3	2606.3	2090.3	2138.3	2208.3	-92	1165	1477	633	732	918	402	450	520
10849	1800.55	1708.55	2965.55	3277.55	2433.55	2532.55	2718.55	2202.55	2250.55	2320.55	-92	1165	1477	633	732	918	402	450	520
10850	1545.8	1453.8	2710.8	3022.8	2178.8	2277.8	2463.8	1947.8	1995.8	2065.8	-92	1165	1477	633	732	918	402	450	520
10851	1709.9	1617.9	2874.9	3186.9	2342.9	2441.9	2627.9	2111.9	2159.9	2229.9	-92	1165	1477	633	732	918	402	450	520
10852	1840.3	1748.3	3005.3	3317.3	2473.3	2572.3	2758.3	2242.3	2290.3	2360.3	-92	1165	1477	633	732	918	402	450	520
10853	1765.8	1673.8	2930.8	3242.8	2398.8	2497.8	2683.8	2167.8	2215.8	2285.8	-92	1165	1477	633	732	918	402	450	520
10854	1756.55	1664.55	2921.55	3233.55	2389.55	2488.55	2674.55	2158.55	2206.55	2276.55	-92	1165	1477	633	732	918	402	450	520
10856	1532.5	1440.5	2697.5	3009.5	2165.5	2264.5	2450.5	1934.5	1982.5	2052.5	-92	1165	1477	633	732	918	402	450	520
10858	1495.75	1403.75	2660.75	2972.75	2128.75	2227.75	2413.75	1897.75	1945.75	2015.75	-92	1165	1477	633	732	918	402	450	520
10859	1736.7	1472.7	2739.7	3012.7	2265.7	2352.7	2507.7	2040.7	2080.7	2164.7	-264	1003	1276	529	616	771	304	344	428
10869	1654.25	1229.25	2535.25	2827.25	2137.25	2196.25	2354.25	1945.25	1976.25	2054.25	-425	881	1173	483	542	700	291	322	400
10873	1790.35	1365.35	2671.35	2963.35	2273.35	2332.35	2490.35	2081.35	2112.35	2190.35	-425	881	1173	483	542	700	291	322	400
10874	2021.1	426.1	1891.1	2008.1	1866.1	1856.1	1928.1	1843.1	1834.1	1864.1	-1595	-130	-13	-155	-165	-93	-178	-187	-157
10875	1901.4	551.4	1969.4	2151.4	1819.4	1849.4	1934.4	1732.4	1745.4	1784.4	-1350	68	250	-82	-52	33	-169	-156	-117
10876	2025.15	1059.15	2502.15	2669.15	2345.15	2367.15	2462.15	2258.15	2268.15	2311.15	-966	477	644	320	342	437	233	243	286
10877	2178.65	828.65	2246.65	2428.65	2096.65	2126.65	2211.65	2009.65	2022.65	2061.65	-1350	68	250	-82	-52	33	-169	-156	-117
10879	1708	1120	2407	2699	2126	2167	2303	1980	1999	2056	-588	699	991	418	459	595	272	291	348
10891	1874.9	1157.9	2558.9	2792.9	2267.9	2321.9	2445.9	2130.9	2155.9	2211.9	-717	684	918	393	447	571	256	281	337
10892	1851.35	1134.35	2535.35	2769.35	2244.35	2298.35	2422.35	2107.35	2132.35	2188.35	-717	684	918	393	447	571	256	281	337
10893	1751.45	1087.45	2463.45	2731.45	2149.45	2199.45	2340.45	2000.45	2029.45	2090.45	-664	712	980	398	448	589	249	278	339
10894	2007.65	1343.65	2719.65	2987.65	2405.65	2455.65	2596.65	2256.65	2285.65	2346.65	-664	712	980	398	448	589	249	278	339
10895	1949.05	1232.05	2633.05	2867.05	2342.05	2396.05	2520.05	2205.05	2230.05	2286.05	-717	684	918	393	447	571	256	281	337
10897	1936.5	1219.5	2620.5	2854.5	2329.5	2383.5	2507.5	2192.5	2217.5	2273.5	-717	684	918	393	447	571	256	281	337
10903	1958.25	1350.25	2752.25	2993.25	2405.25	2461.25	2597.25	2255.25	2281.25	2345.25	-608	794	1035	447	503	639	297	323	387
10904	1950.5	1286.5	2662.5	2930.5	2348.5	2398.5	2539.5	2199.5	2228.5	2289.5	-664	712	980	398	448	589	249	278	339
10905	1906.8	1242.8	2618.8	2886.8	2304.8	2354.8	2495.8	2155.8	2184.8	2245.8	-664	712	980	398	448	589	249	278	339
10911	2165.45	1533.45	2958.45	3176.45	2595.45	2671.45	2791.45	2442.45	2471.45	2530.45	-632	793	1011	430	506	626	277	306	365
10914	1729.7	886.7	2350.7	2387.7	2052.7	2122.7	2136.7	1928.7	1960.7	1966.7	-843	621	658	323	393	407	199	231	237
10917	1953.2	504.2	1971.2	2080.2	1740.2	1797.2	1840.2	1642.2	1668.2	1687.2	-1449	18	127	-213	-156	-113	-311	-285	-266
10918	1946.05	497.05	1964.05	2073.05	1733.05	1790.05	1833.05	1635.05	1661.05	1680.05	-1449	18	127	-213	-156	-113	-311	-285	-266
10919	1954.65	1194.65	2661.65	2749.65	2430.65	2487.65	2530.65	2332.65	2358.65	2377.65	-760	707	795	476	533	576	378	404	423
10920	2327.7	1335.7	2788.7	2829.7	2704.7	2725.7	2737.7	2659.7	2669.7	2674.7	-992	461	502	377	398	410	332	342	347
10926	1440.05	1230.05	1665.05	2269.05	1587.05	1516.05	1840.05	1493.05	1481.05	1621.05	-210	225	829	147	76	400	53	41	181
10927	1407.7	1197.7	1632.7	2236.7	1554.7	1483.7	1807.7	1460.7	1448.7	1588.7	-210	225	829	147	76	400	53	41	181
10933	1535.7	605.7	1541.7	1815.7	1510.7	1533.7	1703.7	1429.7	1440.7	1517.7	-930	6	280	-25	-2	168	-106	-95	-18
10962	317.85	431.85	621.85	881.85	238.85	309.85	453.85	99.85	122.85	181.85	114	304	564	-79	-8	136	-218	-195	-136
10963	333.7	447.7	637.7	897.7	254.7	325.7	469.7	115.7	138.7	197.7	114	304	564	-79	-8	136	-218	-195	-136
10973	677.9	436.9	761.9	1113.9	512.9	571.9	739.9	363.9	373.9	476.9	-241	84	436	-165	-106	62	-314	-304	-201
10977	659.45	418.45	743.45	1095.45	494.45	553.45	721.45	345.45	355.45	458.45	-241	84	436	-165	-106	62	-314	-304	-201
10985	555.65	414.65	623.65	721.65	611.65	567.65	627.65	614.65	591.65	611.65	-141	68	166	56	12	72	59	36	56
10991	840.7	386.7	1042.7	1186.7	681.7	791.7	862.7	483.7	541.7	572.7	-454	202	346	-159	-49	22	-357	-299	-268
10992	845.05	391.05	1047.05	1191.05	686.05	796.05	867.05	488.05	546.05	577.05	-454	202	346	-159	-49	22	-357	-299	-268
10993	1046.2	592.2	1248.2	1392.2	887.2	997.2	1068.2	689.2	747.2	778.2	-454	202	346	-159	-49	22	-357	-299	-268
10999	1031.45	509.45	825.45	889.45	860.45	834.45	860.45	839.45	828.45	842.45	-522	-206	-142	-171	-197	-171	-192	-203	-189
11003	908.95	409.95	834.95	855.95	755.95	794.95	811.95	686.95	675.95	689.95	-499	-74	-53	-153	-114	-97	-222	-233	-219
11007	1087.9	1010.9	1549.9	1671.9	1300.9	1408.9	1457.9	1183.9	1170.9	1203.9	-77	462	584	213	321	370	96	83	116
11013	1187.75	436.75	1271.75	1280.75	1032.75	1073.75	1095.75	1006.75	994.75	1035.75	-751	84	93	-155	-114	-92	-181	-193	-152
11027	1014.9	1077.9	1740.9	1737.9	1620.9	1703.9	1682.9	1608.9	1586.9	1585.9	63	726	723	606	689	668	594	572	571
11032	1036.8	586.8	1012.8	1002.8	1048.8	1053.8	1060.8	996.8	1018.8	1016.8	-450	-24	-34	12	17	24	-40	-18	-20
11034	1126.1	560.1	1141.1	1103.1	1063.1	1053.1	1049.1	1030.1	1029.1	1027.1	-566	15	-23	-63	-73	-77	-96	-97	-99
11036	1424.35	671.35	1582.35	1588.35	1300.35	1440.35	1434.35	1181.35	1192.35	1216.35	-753	158	164	-124	16	10	-243	-232	-208
11060	1637.15	491.15	1600.15	1488.15	1659.15	1653.15	1587.15	1672.15	1669.15	1639.15	-1146	-37	-149	22	16	-50	35	32	2
11061	1689.85	169.85	1319.85	1168.85	1397.85	1398.85	1313.85	1405.85	1405.85	1367.85	-1520	-370	-521	-292	-291	-376	-284	-284	-322
11064	2048.3	528.3	1678.3	1527.3	1756.3	1757.3	1672.3	1764.3	1764.3	1726.3	-1520	-370	-521	-292	-291	-376	-284	-284	-322
11065	2286.6	766.6	1916.6	1765.6	1994.6	1995.6	1910.6	2002.6	2002.6	1964.6	-1520	-370	-521	-292	-291	-376	-284	-284	-322
11066	2277.35	757.35	1907.35	1756.35	1985.35	1986.35	1901.35	1993.35	1993.35	1955.35	-1520	-370	-521	-292	-291	-376	-284	-284	-322
11069	1197.4	687.4	1455.4	1398.4	1384.4	1385.4	1356.4	1322.4	1343.4	1330.4	-510	258	201	187	188	159	125	146	133
11072	1017.4	444.4	1157.4	1102.4	1063.4	1052.4	1037.4	1075.4	1064.4	1055.4	-573	140	85	46	35	20	58	47	38
11085	1540.3	928.3	2054.3	1977.3	1822.3	1898.3	1857.3	1755.3	1785.3	1765.3	-612	514	437	282	358	317	215	245	225
11086	1186.95	1333.95	2381.95	2395.95	1918.95	2058.95	2052.95	1746.95	1810.95	1807.95	147	1195	1209	732	872	866	560	624	621
11088	1489.75	577.75	1776.75	1658.75	1669.75	1709.75	1647.75	1639.75	1658.75	1628.75	-912	287	169	180	220	158	150	169	139
11089	1594.6	682.6	1881.6	1763.6	1774.6	1814.6	1752.6	1744.6	1763.6	1733.6	-912	287	169	180	220	158	150	169	139
11090	1584.8	943.8	2046.8	1966.8	1877.8	1912.8	1871.8	1875.8	1879.8	1858.8	-641	462	382	293	328	287	291	295	274
11091	1514.6	873.6	1976.6	1896.6	1807.6	1842.6	1801.6	1805.6	1809.6	1788.6	-641	462	382	293	328	287	291	295	274
11105	1414.6	60.6	1226.6	1093.6	1355.6	1333.6	1257.6	1379.6	1369.6	1334.6	-1354	-188	-321	-59	-81	-157	-35	-45	-80
11107	1528.55	259.55	1409.55	1258.55	1519.55	1494.55	1413.55	1556.55	1545.55	1508.55	-1269	-119	-270	-9	-34	-115	28	17	-20
11110	1863.25	283.25	1451.25	1318.25	1605.25	1559.25	1482.25	1670.25	1649.25	1611.25	-1580	-412	-545	-258	-304	-381	-193	-214	-252
11113	1814.1	1202.1	2328.1	2251.1	2096.1	2172.1	2131.1	2029.1	2059.1	2039.1	-612	514	437	282	358	317	215	245	225
11114	1395	783	1909	1832	1677	1753	1712	1610	1640	1620	-612	514	437	282	358	317	215	245	225
11117	1173.15	447.15	1319.15	1253.15	1148.15	1225.15	1197.15	1114.15	1109.15	1096.15	-726	146	80	-25	52	24	-59	-64	-77
11119	1363.7	637.7	1509.7	1443.7	1338.7	1415.7	1387.7	1304.7	1299.7	1286.7	-726	146	80	-25	52	24	-59	-64	-77
11122	1805.8	1288.8	2249.8	2184.8	2111.8	2103.8	2057.8	2094.8	2097.8	2077.8	-517	444	379	306	298	252	289	292	272
11140	1625.35	713.35	1912.35	1794.35	1805.35	1845.35	1783.35	1775.35	1794.35	1764.35	-912	287	169	180	220	158	150	169	139
11145	1354	454	1671	1558	1554	1595	1533	1524	1543	1513	-900	317	204	200	241	179	170	189	159
11146	1301.35	250.35	1543.35	1417.35	1470.35	1501.35	1431.35	1452.35	1466.35	1434.35	-1051	242	116	169	200	130	151	165	133
11150	1521.25	578.25	1802.25	1685.25	1776.25	1772.25	1704.25	1761.25	1775.25	1750.25	-943	281	164	255	251	183	240	254	229
11164	2216.75	862.75	2028.75	1895.75	2157.75	2135.75	2059.75	2181.75	2171.75	2136.75	-1354	-188	-321	-59	-81	-157	-35	-45	-80
11182	1616.7	619.7	1904.7	1813.7	1839.7	1859.7	1805.7	1813.7	1823.7	1799.7	-997	288	197	223	243	189	197	207	183
11183	1556.4	559.4	1844.4	1753.4	1779.4	1799.4	1745.4	1753.4	1763.4	1739.4	-997	288	197	223	243	189	197	207	183
11187	2066.25	1217.25	2489.25	2446.25	2308.25	2359.25	2357.25	2215.25	2238.25	2237.25	-849	423	380	242	293	291	149	172	171
11188	2154.95	1305.95	2577.95	2534.95	2396.95	2447.95	2445.95	2303.95	2326.95	2325.95	-849	423	380	242	293	291	149	172	171
11189	350.95	1256.95	1921.95	2435.95	1038.95	1238.95	1515.95	678.95	770.95	896.95	906	1571	2085	688	888	1165	328	420	546
11193	343.9	1249.9	1914.9	2428.9	1031.9	1231.9	1508.9	671.9	763.9	889.9	906	1571	2085	688	888	1165	328	420	546
11195	344.65	1250.65	1915.65	2429.65	1032.65	1232.65	1509.65	672.65	764.65	890.65	906	1571	2085	688	888	1165	328	420	546
11201	392	679	1327	1871	575	736	1041	255	329	468	287	935	1479	183	344	649	-137	-63	76
11202	368.7	1281.7	1919.7	2473.7	904.7	1132.7	1436.7	504.7	610.7	757.7	913	1551	2105	536	764	1068	136	242	389
11204	471.45	758.45	1406.45	1950.45	654.45	815.45	1120.45	334.45	408.45	547.45	287	935	1479	183	344	649	-137	-63	76
11209	934.9	1006.9	1662.9	2197.9	1165.9	1249.9	1546.9	957.9	989.9	1119.9	72	728	1263	231	315	612	23	55	185
11213	813.05	1100.05	1748.05	2292.05	996.05	1157.05	1462.05	676.05	750.05	889.05	287	935	1479	183	344	649	-137	-63	76
11232	517.35	576.35	1268.35	1830.35	659.35	782.35	1111.35	392.35	447.35	597.35	59	751	1313	142	265	594	-125	-70	80
11244	478.1	787.1	1316.1	1869.1	695.1	797.1	1109.1	423.1	481.1	630.1	309	838	1391	217	319	631	-55	3	152
11245	284.55	593.55	1122.55	1675.55	501.55	603.55	915.55	229.55	287.55	436.55	309	838	1391	217	319	631	-55	3	152
11246	220.45	529.45	1058.45	1611.45	437.45	539.45	851.45	165.45	223.45	372.45	309	838	1391	217	319	631	-55	3	152
11249	198.1	507.1	1036.1	1589.1	415.1	517.1	829.1	143.1	201.1	350.1	309	838	1391	217	319	631	-55	3	152
11252	608.75	567.75	1094.75	1605.75	661.75	744.75	1063.75	463.75	501.75	643.75	-41	486	997	53	136	455	-145	-107	35
11255	574.35	533.35	1060.35	1571.35	627.35	710.35	1029.35	429.35	467.35	609.35	-41	486	997	53	136	455	-145	-107	35
11256	633.05	592.05	1119.05	1630.05	686.05	769.05	1088.05	488.05	526.05	668.05	-41	486	997	53	136	455	-145	-107	35
11258	736.4	1441.4	2044.4	2631.4	1548.4	1631.4	1950.4	1350.4	1388.4	1530.4	705	1308	1895	812	895	1214	614	652	794
11259	639.3	1377.3	1792.3	2417.3	1241.3	1333.3	1685.3	989.3	1031.3	1192.3	738	1153	1778	602	694	1046	350	392	553
11260	770.65	1508.65	1923.65	2548.65	1372.65	1464.65	1816.65	1120.65	1162.65	1323.65	738	1153	1778	602	694	1046	350	392	553
11262	798.15	757.15	1284.15	1795.15	851.15	934.15	1253.15	653.15	691.15	833.15	-41	486	997	53	136	455	-145	-107	35
11264	1049.7	1008.7	1535.7	2046.7	1102.7	1185.7	1504.7	904.7	942.7	1084.7	-41	486	997	53	136	455	-145	-107	35
11268	411.25	636.25	1052.25	1650.25	783.25	818.25	1130.25	605.25	624.25	765.25	225	641	1239	372	407	719	194	213	354
11269	371.3	596.3	1012.3	1610.3	743.3	778.3	1090.3	565.3	584.3	725.3	225	641	1239	372	407	719	194	213	354
11273	469.4	694.4	1110.4	1708.4	841.4	876.4	1188.4	663.4	682.4	823.4	225	641	1239	372	407	719	194	213	354
11274	500.8	454.8	896.8	1445.8	790.8	756.8	1056.8	697.8	689.8	825.8	-46	396	945	290	256	556	197	189	325
11279	645.05	599.05	1041.05	1590.05	935.05	901.05	1201.05	842.05	834.05	970.05	-46	396	945	290	256	556	197	189	325
11280	720.8	1458.8	1873.8	2498.8	1322.8	1414.8	1766.8	1070.8	1112.8	1273.8	738	1153	1778	602	694	1046	350	392	553
11281	704.6	1442.6	1857.6	2482.6	1306.6	1398.6	1750.6	1054.6	1096.6	1257.6	738	1153	1778	602	694	1046	350	392	553
11288	974.7	792.7	1200.7	1781.7	963.7	974.7	1286.7	818.7	824.7	966.7	-182	226	807	-11	0	312	-156	-150	-8
11290	1137.4	955.4	1363.4	1944.4	1126.4	1137.4	1449.4	981.4	987.4	1129.4	-182	226	807	-11	0	312	-156	-150	-8
11295	1249.65	863.65	1569.65	2071.65	1403.65	1387.65	1662.65	1346.65	1328.65	1456.65	-386	320	822	154	138	413	97	79	207
11298	888.9	1397.9	2065.9	2666.9	1514.9	1619.9	1943.9	1247.9	1302.9	1452.9	509	1177	1778	626	731	1055	359	414	564
11302	934.4	600.4	1303.4	1860.4	905.4	1040.4	1332.4	676.4	721.4	858.4	-334	369	926	-29	106	398	-258	-213	-76
11303	1077.1	743.1	1446.1	2003.1	1048.1	1183.1	1475.1	819.1	864.1	1001.1	-334	369	926	-29	106	398	-258	-213	-76
11304	1042.35	1283.35	2099.35	2646.35	1589.35	1704.35	1989.35	1332.35	1394.35	1526.35	241	1057	1604	547	662	947	290	352	484
11305	1034.15	700.15	1403.15	1960.15	1005.15	1140.15	1432.15	776.15	821.15	958.15	-334	369	926	-29	106	398	-258	-213	-76
11306	1035.2	701.2	1404.2	1961.2	1006.2	1141.2	1433.2	777.2	822.2	959.2	-334	369	926	-29	106	398	-258	-213	-76
11313	1198.25	895.25	1412.25	1923.25	1227.25	1198.25	1496.25	1134.25	1126.25	1262.25	-303	214	725	29	0	298	-64	-72	64
11329	1642.6	1079.6	2110.6	2365.6	2126.6	2069.6	2220.6	2141.6	2115.6	2184.6	-563	468	723	484	427	578	499	473	542
11330	1612.55	640.55	1574.55	1898.55	1491.55	1474.55	1684.55	1377.55	1406.55	1480.55	-972	-38	286	-121	-138	72	-235	-206	-132
11366	1386.25	150.25	971.25	1388.25	785.25	844.25	1057.25	711.25	740.25	832.25	-1236	-415	2	-601	-542	-329	-675	-646	-554
11373	1414.95	178.95	999.95	1416.95	813.95	872.95	1085.95	739.95	768.95	860.95	-1236	-415	2	-601	-542	-329	-675	-646	-554
11425	1519.8	586.8	1582.8	1727.8	1721.8	1673.8	1758.8	1754.8	1732.8	1770.8	-933	63	208	202	154	239	235	213	251
11431	1685.05	1065.05	2094.05	2254.05	2022.05	2033.05	2132.05	1985.05	1990.05	2036.05	-620	409	569	337	348	447	300	305	351
11442	1892.2	1354.2	2444.2	2504.2	2362.2	2359.2	2400.2	2326.2	2322.2	2332.2	-538	552	612	470	467	508	434	430	440
11450	1817.1	1417.1	2485.1	2590.1	2294.1	2332.1	2386.1	2191.1	2210.1	2241.1	-400	668	773	477	515	569	374	393	424
11457	1840.9	1290.9	2335.9	2470.9	2156.9	2199.9	2268.9	2071.9	2090.9	2121.9	-550	495	630	316	359	428	231	250	281
11458	1742.8	1192.8	2237.8	2372.8	2058.8	2101.8	2170.8	1973.8	1992.8	2023.8	-550	495	630	316	359	428	231	250	281
11459	1834.05	1284.05	2329.05	2464.05	2150.05	2193.05	2262.05	2065.05	2084.05	2115.05	-550	495	630	316	359	428	231	250	281
11460	1816.3	1266.3	2311.3	2446.3	2132.3	2175.3	2244.3	2047.3	2066.3	2097.3	-550	495	630	316	359	428	231	250	281
11461	1774.05	1374.05	2442.05	2547.05	2251.05	2289.05	2343.05	2148.05	2167.05	2198.05	-400	668	773	477	515	569	374	393	424
11462	1713.35	1313.35	2381.35	2486.35	2190.35	2228.35	2282.35	2087.35	2106.35	2137.35	-400	668	773	477	515	569	374	393	424
11464	1933.85	1533.85	2601.85	2706.85	2410.85	2448.85	2502.85	2307.85	2326.85	2357.85	-400	668	773	477	515	569	374	393	424
11465	1783.6	1629.6	2693.6	2866.6	2360.6	2446.6	2533.6	2219.6	2259.6	2298.6	-154	910	1083	577	663	750	436	476	515
11466	1742.65	1192.65	2237.65	2372.65	2058.65	2101.65	2170.65	1973.65	1992.65	2023.65	-550	495	630	316	359	428	231	250	281
11468	1693.15	1592.15	2745.15	3076.15	2243.15	2407.15	2609.15	2101.15	2175.15	2279.15	-101	1052	1383	550	714	916	408	482	586
11469	1723.35	1622.35	2775.35	3106.35	2273.35	2437.35	2639.35	2131.35	2205.35	2309.35	-101	1052	1383	550	714	916	408	482	586
11470	1692.15	1591.15	2744.15	3075.15	2242.15	2406.15	2608.15	2100.15	2174.15	2278.15	-101	1052	1383	550	714	916	408	482	586
11472	2133.9	1893.9	3046.9	3414.9	2544.9	2708.9	2910.9	2402.9	2476.9	2580.9	-240	913	1281	411	575	777	269	343	447
11474	2042.1	1802.1	2955.1	3323.1	2453.1	2617.1	2819.1	2311.1	2385.1	2489.1	-240	913	1281	411	575	777	269	343	447
11475	1774.55	1132.55	2169.55	2261.55	2023.55	2051.55	2113.55	1968.55	1980.55	2007.55	-642	395	487	249	277	339	194	206	233
11476	1774	1312	2343	2431	2203	2231	2290	2148	2160	2187	-462	569	657	429	457	516	374	386	413
11481	1808.05	740.05	1682.05	1620.05	1875.05	1798.05	1734.05	1933.05	1877.05	1832.05	-1068	-126	-188	67	-10	-74	125	69	24
11482	1722.55	654.55	1596.55	1534.55	1789.55	1712.55	1648.55	1847.55	1791.55	1746.55	-1068	-126	-188	67	-10	-74	125	69	24
11501	967.9	1279.9	1738.9	2482.9	1311.9	1455.9	1832.9	1148.9	1214.9	1361.9	312	771	1515	344	488	865	181	247	394
11508	1170.4	1964.4	2519.4	3274.4	1829.4	2000.4	2429.4	1584.4	1662.4	1857.4	794	1349	2104	659	830	1259	414	492	687
11517	383.25	413.25	889.25	1544.25	484.25	616.25	949.25	330.25	391.25	542.25	30	506	1161	101	233	566	-53	8	159
11523	922.3	2315.3	2926.3	3838.3	1917.3	2177.3	2662.3	1528.3	1646.3	1884.3	1393	2004	2916	995	1255	1740	606	724	962
11530	1013.5	759.5	1241.5	1869.5	985.5	1039.5	1405.5	892.5	916.5	1100.5	-254	228	856	-28	26	392	-121	-97	87
11531	688.45	1066.45	1597.45	2194.45	1238.45	1334.45	1647.45	1108.45	1167.45	1295.45	378	909	1506	550	646	959	420	479	607
11532	449.6	827.6	1358.6	1955.6	999.6	1095.6	1408.6	869.6	928.6	1056.6	378	909	1506	550	646	959	420	479	607
11533	344.15	90.15	572.15	1200.15	316.15	370.15	736.15	223.15	247.15	431.15	-254	228	856	-28	26	392	-121	-97	87
11559	856.25	1683.25	2203.25	3113.25	1638.25	1766.25	2244.25	1422.25	1480.25	1698.25	827	1347	2257	782	910	1388	566	624	842
11655	2291	507	1854	2316	1932	1861	2141	2040	2007	2135	-1784	-437	25	-359	-430	-150	-251	-284	-156
11656	2407.05	623.05	1970.05	2432.05	2048.05	1977.05	2257.05	2156.05	2123.05	2251.05	-1784	-437	25	-359	-430	-150	-251	-284	-156
11669	1780.85	554.85	1855.85	2167.85	1548.85	1634.85	1807.85	1434.85	1473.85	1552.85	-1226	75	387	-232	-146	27	-346	-307	-228
11670	1762.55	536.55	1837.55	2149.55	1530.55	1616.55	1789.55	1416.55	1455.55	1534.55	-1226	75	387	-232	-146	27	-346	-307	-228
11692	2246.85	742.85	1991.85	2309.85	2306.85	2193.85	2362.85	2431.85	2377.85	2450.85	-1504	-255	63	60	-53	116	185	131	204
11697	2312.65	1469.65	2660.65	3045.65	2634.65	2641.65	2852.65	2630.65	2627.65	2727.65	-843	348	733	322	329	540	318	315	415
11705	1787.3	508.3	1650.3	1931.3	1950.3	1906.3	2033.3	2045.3	2025.3	2085.3	-1279	-137	144	163	119	246	258	238	298
11707	1764.15	485.15	1627.15	1908.15	1927.15	1883.15	2010.15	2022.15	2002.15	2062.15	-1279	-137	144	163	119	246	258	238	298
11708	1844.6	1172.6	2296.6	2650.6	2207.6	2262.6	2441.6	2191.6	2216.6	2297.6	-672	452	806	363	418	597	347	372	453
11709	1884.05	1212.05	2336.05	2690.05	2247.05	2302.05	2481.05	2231.05	2256.05	2337.05	-672	452	806	363	418	597	347	372	453
11710	1773.9	494.9	1636.9	1917.9	1936.9	1892.9	2019.9	2031.9	2011.9	2071.9	-1279	-137	144	163	119	246	258	238	298
11725	2187.9	1038.9	2323.9	2635.9	2493.9	2468.9	2637.9	2495.9	2484.9	2560.9	-1149	136	448	306	281	450	308	297	373
11726	2009.1	978.1	2261.1	2604.1	2241.1	2255.1	2442.1	2215.1	2221.1	2306.1	-1031	252	595	232	246	433	206	212	297
11747	2833.65	1020.65	2337.65	2647.65	2443.65	2437.65	2601.65	2432.65	2419.65	2498.65	-1813	-496	-186	-390	-396	-232	-401	-414	-335
11748	2749.05	936.05	2253.05	2563.05	2359.05	2353.05	2517.05	2348.05	2335.05	2414.05	-1813	-496	-186	-390	-396	-232	-401	-414	-335
11750	2359.3	329.3	1679.3	1957.3	1781.3	1756.3	1925.3	1783.3	1772.3	1848.3	-2030	-680	-402	-578	-603	-434	-576	-587	-511
11753	2420.95	810.95	2162.95	2441.95	2233.95	2222.95	2372.95	2209.95	2205.95	2280.95	-1610	-258	21	-187	-198	-48	-211	-215	-140
11755	2423.95	393.95	1743.95	2021.95	1845.95	1820.95	1989.95	1847.95	1836.95	1912.95	-2030	-680	-402	-578	-603	-434	-576	-587	-511
11759	2121.25	1175.25	2479.25	2846.25	2394.25	2401.25	2599.25	2369.25	2372.25	2462.25	-946	358	725	273	280	478	248	251	341
11760	2173.2	360.2	1677.2	1987.2	1783.2	1777.2	1941.2	1772.2	1759.2	1838.2	-1813	-496	-186	-390	-396	-232	-401	-414	-335
11762	2009.1	1902.1	3090.1	3472.1	2616.1	2757.1	2972.1	2468.1	2532.1	2630.1	-107	1081	1463	607	748	963	459	523	621
11763	1783.9	817.9	1975.9	2339.9	1724.9	1812.9	2016.9	1659.9	1699.9	1791.9	-966	192	556	-59	29	233	-124	-84	8
11764	1777.65	809.65	1910.65	2215.65	2020.65	1996.65	2135.65	2068.65	2058.65	2120.65	-968	133	438	243	219	358	291	281	343
11765	1990.55	1883.55	3071.55	3453.55	2597.55	2738.55	2953.55	2449.55	2513.55	2611.55	-107	1081	1463	607	748	963	459	523	621
11766	2001.65	1894.65	3082.65	3464.65	2608.65	2749.65	2964.65	2460.65	2524.65	2622.65	-107	1081	1463	607	748	963	459	523	621
11767	2000.65	1893.65	3081.65	3463.65	2607.65	2748.65	2963.65	2459.65	2523.65	2621.65	-107	1081	1463	607	748	963	459	523	621
11768	2009.2	1902.2	3090.2	3472.2	2616.2	2757.2	2972.2	2468.2	2532.2	2630.2	-107	1081	1463	607	748	963	459	523	621
11769	1944.4	1837.4	3025.4	3407.4	2551.4	2692.4	2907.4	2403.4	2467.4	2565.4	-107	1081	1463	607	748	963	459	523	621
11770	1951.85	1844.85	3032.85	3414.85	2558.85	2699.85	2914.85	2410.85	2474.85	2572.85	-107	1081	1463	607	748	963	459	523	621
11771	2011.2	1904.2	3092.2	3474.2	2618.2	2759.2	2974.2	2470.2	2534.2	2632.2	-107	1081	1463	607	748	963	459	523	621
11772	2035.05	1067.05	2168.05	2473.05	2278.05	2254.05	2393.05	2326.05	2316.05	2378.05	-968	133	438	243	219	358	291	281	343
11773	2046.85	1078.85	2179.85	2484.85	2289.85	2265.85	2404.85	2337.85	2327.85	2389.85	-968	133	438	243	219	358	291	281	343
11774	1993.7	1025.7	2126.7	2431.7	2236.7	2212.7	2351.7	2284.7	2274.7	2336.7	-968	133	438	243	219	358	291	281	343
11775	1715.25	749.25	1907.25	2271.25	1656.25	1744.25	1948.25	1591.25	1631.25	1723.25	-966	192	556	-59	29	233	-124	-84	8
11776	2094.1	1126.1	2227.1	2532.1	2337.1	2313.1	2452.1	2385.1	2375.1	2437.1	-968	133	438	243	219	358	291	281	343
11779	1901	1794	2982	3364	2508	2649	2864	2360	2424	2522	-107	1081	1463	607	748	963	459	523	621
11780	1853.95	1746.95	2934.95	3316.95	2460.95	2601.95	2816.95	2312.95	2376.95	2474.95	-107	1081	1463	607	748	963	459	523	621
11782	1929.45	1822.45	3010.45	3392.45	2536.45	2677.45	2892.45	2388.45	2452.45	2550.45	-107	1081	1463	607	748	963	459	523	621
11783	1858.2	1751.2	2939.2	3321.2	2465.2	2606.2	2821.2	2317.2	2381.2	2479.2	-107	1081	1463	607	748	963	459	523	621
11787	1704.8	551.8	1635.8	1900.8	1884.8	1833.8	1951.8	1973.8	1949.8	2008.8	-1153	-69	196	180	129	247	269	245	304
11799	1770.7	499.7	1593.7	1783.7	1839.7	1757.7	1886.7	1931.7	1902.7	1939.7	-1271	-177	13	69	-13	116	161	132	169
11805	2134.75	523.75	1876.75	2176.75	1767.75	1786.75	1951.75	1691.75	1708.75	1786.75	-1611	-258	42	-367	-348	-183	-443	-426	-348
11808	2191.2	580.2	1933.2	2233.2	1824.2	1843.2	2008.2	1748.2	1765.2	1843.2	-1611	-258	42	-367	-348	-183	-443	-426	-348
11813	1888.6	1584.6	2750.6	3082.6	2416.6	2517.6	2705.6	2313.6	2359.6	2444.6	-304	862	1194	528	629	817	425	471	556
11817	2154.15	1592.15	2731.15	3001.15	2576.15	2624.15	2779.15	2534.15	2556.15	2627.15	-562	577	847	422	470	625	380	402	473
11818	1934.8	978.8	2079.8	2344.8	2192.8	2175.8	2304.8	2243.8	2235.8	2305.8	-956	145	410	258	241	370	309	301	371
11820	1848.8	577.8	1671.8	1861.8	1917.8	1835.8	1964.8	2009.8	1980.8	2017.8	-1271	-177	13	69	-13	116	161	132	169
11822	1823.95	552.95	1646.95	1836.95	1892.95	1810.95	1939.95	1984.95	1955.95	1992.95	-1271	-177	13	69	-13	116	161	132	169
11825	1822.6	551.6	1645.6	1835.6	1891.6	1809.6	1938.6	1983.6	1954.6	1991.6	-1271	-177	13	69	-13	116	161	132	169
11853	1967.85	1188.85	2302.85	2528.85	2220.85	2241.85	2369.85	2197.85	2207.85	2263.85	-779	335	561	253	274	402	230	240	296
11856	1950.3	679.3	1773.3	1963.3	2019.3	1937.3	2066.3	2111.3	2082.3	2119.3	-1271	-177	13	69	-13	116	161	132	169
11858	1853.55	572.55	1616.55	1780.55	1845.55	1774.55	1892.55	1942.55	1897.55	1923.55	-1281	-237	-73	-8	-79	39	89	44	70
11859	1881.05	600.05	1644.05	1808.05	1873.05	1802.05	1920.05	1970.05	1925.05	1951.05	-1281	-237	-73	-8	-79	39	89	44	70
11863	1883.1	602.1	1646.1	1810.1	1875.1	1804.1	1922.1	1972.1	1927.1	1953.1	-1281	-237	-73	-8	-79	39	89	44	70
11869	1939.75	1387.75	2365.75	2507.75	2607.75	2520.75	2564.75	2702.75	2653.75	2667.75	-552	426	568	668	581	625	763	714	728
11870	1916.85	1364.85	2342.85	2484.85	2584.85	2497.85	2541.85	2679.85	2630.85	2644.85	-552	426	568	668	581	625	763	714	728
11874	2206.9	451.9	1796.9	2059.9	1814.9	1806.9	1949.9	1795.9	1791.9	1857.9	-1755	-410	-147	-392	-400	-257	-411	-415	-349
11875	2289.8	909.8	2247.8	2506.8	2169.8	2185.8	2335.8	2137.8	2144.8	2207.8	-1380	-42	217	-120	-104	46	-152	-145	-82
11876	2169.75	789.75	2127.75	2386.75	2049.75	2065.75	2215.75	2017.75	2024.75	2087.75	-1380	-42	217	-120	-104	46	-152	-145	-82
11879	2210.85	830.85	2168.85	2427.85	2090.85	2106.85	2256.85	2058.85	2065.85	2128.85	-1380	-42	217	-120	-104	46	-152	-145	-82
11880	2264.85	884.85	2222.85	2481.85	2144.85	2160.85	2310.85	2112.85	2119.85	2182.85	-1380	-42	217	-120	-104	46	-152	-145	-82
11888	2288	490	1837	2057	1869	1854	1990	1866	1859	1921	-1798	-451	-231	-419	-434	-298	-422	-429	-367
11897	2312.15	1392.15	2669.15	2975.15	2566.15	2586.15	2739.15	2515.15	2524.15	2594.15	-920	357	663	254	274	427	203	212	282
11898	2312.8	1392.8	2669.8	2975.8	2566.8	2586.8	2739.8	2515.8	2524.8	2594.8	-920	357	663	254	274	427	203	212	282
11899	1896.5	1055.5	2328.5	2615.5	2229.5	2249.5	2402.5	2178.5	2187.5	2257.5	-841	432	719	333	353	506	282	291	361
11907	1892.95	1229.95	2515.95	2799.95	2299.95	2351.95	2495.95	2209.95	2233.95	2301.95	-663	623	907	407	459	603	317	341	409
11908	1787.35	1124.35	2410.35	2694.35	2194.35	2246.35	2390.35	2104.35	2128.35	2196.35	-663	623	907	407	459	603	317	341	409
11909	1850.25	1187.25	2473.25	2757.25	2257.25	2309.25	2453.25	2167.25	2191.25	2259.25	-663	623	907	407	459	603	317	341	409
11910	2071.55	1046.55	2183.55	2279.55	2205.55	2190.55	2246.55	2228.55	2221.55	2241.55	-1025	112	208	134	119	175	157	150	170
11911	2064.1	1039.1	2176.1	2272.1	2198.1	2183.1	2239.1	2221.1	2214.1	2234.1	-1025	112	208	134	119	175	157	150	170
11917	2396.5	1059.5	2345.5	2526.5	2332.5	2348.5	2456.5	2315.5	2310.5	2359.5	-1337	-51	130	-64	-48	60	-81	-86	-37
11924	1953.35	1051.35	2301.35	2438.35	2277.35	2277.35	2347.35	2255.35	2254.35	2289.35	-902	348	485	324	324	394	302	301	336
11925	1956.9	1054.9	2304.9	2441.9	2280.9	2280.9	2350.9	2258.9	2257.9	2292.9	-902	348	485	324	324	394	302	301	336
11926	1969	1202	2431	2546	2338	2355	2395	2293	2300	2331	-767	462	577	369	386	426	324	331	362
11928	2233.95	1399.95	2576.95	2658.95	2574.95	2566.95	2598.95	2566.95	2564.95	2587.95	-834	343	425	341	333	365	333	331	354
11933	2239.85	1405.85	2582.85	2664.85	2580.85	2572.85	2604.85	2572.85	2570.85	2593.85	-834	343	425	341	333	365	333	331	354
11934	2211.15	1661.15	2824.15	2929.15	2660.15	2702.15	2766.15	2600.15	2619.15	2648.15	-550	613	718	449	491	555	389	408	437
11937	2264.25	1389.25	2553.25	2612.25	2542.25	2514.25	2527.25	2534.25	2517.25	2535.25	-875	289	348	278	250	263	270	253	271
11938	2301.95	1426.95	2590.95	2649.95	2579.95	2551.95	2564.95	2571.95	2554.95	2572.95	-875	289	348	278	250	263	270	253	271
11939	2252.35	1596.35	2792.35	2890.35	2693.35	2684.35	2733.35	2673.35	2668.35	2674.35	-656	540	638	441	432	481	421	416	422
11940	2087.45	1431.45	2627.45	2725.45	2528.45	2519.45	2568.45	2508.45	2503.45	2509.45	-656	540	638	441	432	481	421	416	422
11941	2107.65	1340.65	2569.65	2684.65	2476.65	2493.65	2533.65	2431.65	2438.65	2469.65	-767	462	577	369	386	426	324	331	362
11942	2161.25	1394.25	2623.25	2738.25	2530.25	2547.25	2587.25	2485.25	2492.25	2523.25	-767	462	577	369	386	426	324	331	362
11944	2113.25	1238.25	2402.25	2461.25	2391.25	2363.25	2376.25	2383.25	2366.25	2384.25	-875	289	348	278	250	263	270	253	271
11947	2151.4	1320.4	2433.4	2454.4	2456.4	2419.4	2433.4	2458.4	2449.4	2455.4	-831	282	303	305	268	282	307	298	304
11948	2134.9	1303.9	2416.9	2437.9	2439.9	2402.9	2416.9	2441.9	2432.9	2438.9	-831	282	303	305	268	282	307	298	304
11965	4154	2469	3869	4060	4188	4090	4191	4301	4273	4314	-1685	-285	-94	34	-64	37	147	119	160
11967	4172.85	2487.85	3887.85	4078.85	4206.85	4108.85	4209.85	4319.85	4291.85	4332.85	-1685	-285	-94	34	-64	37	147	119	160
11968	4050.3	2365.3	3765.3	3956.3	4084.3	3986.3	4087.3	4197.3	4169.3	4210.3	-1685	-285	-94	34	-64	37	147	119	160
11971	3706.25	1882.25	3381.25	3522.25	3586.25	3497.25	3604.25	3689.25	3655.25	3697.25	-1824	-325	-184	-120	-209	-102	-17	-51	-9
11978	3241.7	1417.7	2916.7	3057.7	3121.7	3032.7	3139.7	3224.7	3190.7	3232.7	-1824	-325	-184	-120	-209	-102	-17	-51	-9
11981	2398.85	304.85	1846.85	1962.85	2028.85	1952.85	2009.85	2070.85	2053.85	2061.85	-2094	-552	-436	-370	-446	-389	-328	-345	-337
11982	2177.35	559.35	2114.35	2201.35	2147.35	2132.35	2138.35	2154.35	2147.35	2150.35	-1618	-63	24	-30	-45	-39	-23	-30	-27
11983	2141.85	738.85	2279.85	2286.85	2259.85	2254.85	2271.85	2255.85	2253.85	2261.85	-1403	138	145	118	113	130	114	112	120
11984	2095.8	735.8	2285.8	2326.8	2042.8	2098.8	2145.8	1964.8	1990.8	2011.8	-1360	190	231	-53	3	50	-131	-105	-84
11985	2251.85	1479.85	3045.85	3143.85	2804.85	2884.85	2957.85	2704.85	2740.85	2774.85	-772	794	892	553	633	706	453	489	523
11986	2138.95	1366.95	2932.95	3030.95	2691.95	2771.95	2844.95	2591.95	2627.95	2661.95	-772	794	892	553	633	706	453	489	523
11989	2189.75	1214.75	2737.75	2820.75	2441.75	2536.75	2610.75	2320.75	2365.75	2396.75	-975	548	631	252	347	421	131	176	207
11992	2205.65	845.65	2395.65	2436.65	2152.65	2208.65	2255.65	2074.65	2100.65	2121.65	-1360	190	231	-53	3	50	-131	-105	-84
11994	2101.1	483.1	2038.1	2125.1	2071.1	2056.1	2062.1	2078.1	2071.1	2074.1	-1618	-63	24	-30	-45	-39	-23	-30	-27
11995	2104.95	486.95	2041.95	2128.95	2074.95	2059.95	2065.95	2081.95	2074.95	2077.95	-1618	-63	24	-30	-45	-39	-23	-30	-27
11996	2013.9	653.9	2203.9	2244.9	1960.9	2016.9	2063.9	1882.9	1908.9	1929.9	-1360	190	231	-53	3	50	-131	-105	-84
11997	2001	641	2191	2232	1948	2004	2051	1870	1896	1917	-1360	190	231	-53	3	50	-131	-105	-84
11998	2020.45	660.45	2210.45	2251.45	1967.45	2023.45	2070.45	1889.45	1915.45	1936.45	-1360	190	231	-53	3	50	-131	-105	-84
12002	2572.95	369.95	1937.95	2020.95	2086.95	2050.95	2067.95	2128.95	2111.95	2119.95	-2203	-635	-552	-486	-522	-505	-444	-461	-453
12005	2227.1	824.1	2365.1	2372.1	2345.1	2340.1	2357.1	2341.1	2339.1	2347.1	-1403	138	145	118	113	130	114	112	120
12006	2186.2	783.2	2324.2	2331.2	2304.2	2299.2	2316.2	2300.2	2298.2	2306.2	-1403	138	145	118	113	130	114	112	120
12007	2015	612	2153	2160	2133	2128	2145	2129	2127	2135	-1403	138	145	118	113	130	114	112	120
12008	1979.35	576.35	2117.35	2124.35	2097.35	2092.35	2109.35	2093.35	2091.35	2099.35	-1403	138	145	118	113	130	114	112	120
12009	2086.4	726.4	2276.4	2317.4	2033.4	2089.4	2136.4	1955.4	1981.4	2002.4	-1360	190	231	-53	3	50	-131	-105	-84
12010	1835.4	695.4	1963.4	2001.4	1874.4	1870.4	1904.4	1849.4	1847.4	1850.4	-1140	128	166	39	35	69	14	12	15
12013	1874.75	734.75	2002.75	2040.75	1913.75	1909.75	1943.75	1888.75	1886.75	1889.75	-1140	128	166	39	35	69	14	12	15
12014	1922.45	451.45	1735.45	1751.45	1711.45	1710.45	1708.45	1651.45	1661.45	1650.45	-1471	-187	-171	-211	-212	-214	-271	-261	-272
12015	1939.4	468.4	1752.4	1768.4	1728.4	1727.4	1725.4	1668.4	1678.4	1667.4	-1471	-187	-171	-211	-212	-214	-271	-261	-272
12019	1939.5	468.5	1752.5	1768.5	1728.5	1727.5	1725.5	1668.5	1678.5	1667.5	-1471	-187	-171	-211	-212	-214	-271	-261	-272
12026	2110.25	882.25	2137.25	2579.25	2271.25	2232.25	2449.25	2300.25	2282.25	2381.25	-1228	27	469	161	122	339	190	172	271
12043	2318.25	588.25	2148.25	2186.25	2297.25	2261.25	2278.25	2339.25	2322.25	2330.25	-1730	-170	-132	-21	-57	-40	21	4	12
12047	2114.8	345.8	1917.8	1946.8	1953.8	1929.8	1958.8	1969.8	1958.8	1956.8	-1769	-197	-168	-161	-185	-156	-145	-156	-158
12048	2060.45	622.45	2154.45	2142.45	2156.45	2179.45	2185.45	2123.45	2123.45	2146.45	-1438	94	82	96	119	125	63	63	86
12049	2272.9	503.9	2075.9	2104.9	2111.9	2087.9	2116.9	2127.9	2116.9	2114.9	-1769	-197	-168	-161	-185	-156	-145	-156	-158
12064	2128.35	217.35	1745.35	1733.35	1915.35	1864.35	1839.35	1959.35	1936.35	1924.35	-1911	-383	-395	-213	-264	-289	-169	-192	-204
12065	2038.25	460.25	1986.25	1945.25	2068.25	2044.25	2040.25	2084.25	2073.25	2071.25	-1578	-52	-93	30	6	2	46	35	33
12069	2050.8	703.8	2049.8	2210.8	2121.8	2116.8	2212.8	2115.8	2113.8	2158.8	-1347	-1	160	71	66	162	65	63	108
12070	2097.5	750.5	2096.5	2257.5	2168.5	2163.5	2259.5	2162.5	2160.5	2205.5	-1347	-1	160	71	66	162	65	63	108
12089	2798.55	1155.55	2561.55	2448.55	2792.55	2745.55	2710.55	2823.55	2803.55	2787.55	-1643	-237	-350	-6	-53	-88	25	5	-11
12093	2253.25	610.25	2016.25	1903.25	2247.25	2200.25	2165.25	2278.25	2258.25	2242.25	-1643	-237	-350	-6	-53	-88	25	5	-11
12094	2382.6	739.6	2145.6	2032.6	2376.6	2329.6	2294.6	2407.6	2387.6	2371.6	-1643	-237	-350	-6	-53	-88	25	5	-11
12095	2352.75	1533.75	2822.75	3396.75	2359.75	2486.75	2849.75	2164.75	2212.75	2380.75	-819	470	1044	7	134	497	-188	-140	28
12098	2452.8	1633.8	2922.8	3496.8	2459.8	2586.8	2949.8	2264.8	2312.8	2480.8	-819	470	1044	7	134	497	-188	-140	28
12099	2108.4	966.4	2264.4	2355.4	2255.4	2258.4	2279.4	2231.4	2234.4	2242.4	-1142	156	247	147	150	171	123	126	134
12104	1921.9	1162.9	2384.9	2396.9	2261.9	2280.9	2291.9	2240.9	2239.9	2223.9	-759	463	475	340	359	370	319	318	302
12114	2587.45	1692.45	2835.45	2693.45	2842.45	2821.45	2759.45	2844.45	2827.45	2799.45	-895	248	106	255	234	172	257	240	212
12115	2629.9	1734.9	2877.9	2735.9	2884.9	2863.9	2801.9	2886.9	2869.9	2841.9	-895	248	106	255	234	172	257	240	212
12117	2617.05	1906.05	3168.05	3653.05	2994.05	3039.05	3288.05	2911.05	2925.05	3044.05	-711	551	1036	377	422	671	294	308	427
12126	2118.05	1003.05	2084.05	2063.05	2102.05	2097.05	2105.05	2103.05	2099.05	2113.05	-1115	-34	-55	-16	-21	-13	-15	-19	-5
12127	2013.8	1202.8	2322.8	2353.8	2271.8	2275.8	2295.8	2258.8	2259.8	2271.8	-811	309	340	258	262	282	245	246	258
12128	2295.4	1484.4	2604.4	2635.4	2553.4	2557.4	2577.4	2540.4	2541.4	2553.4	-811	309	340	258	262	282	245	246	258
12130	2238.65	1123.65	2204.65	2183.65	2222.65	2217.65	2225.65	2223.65	2219.65	2233.65	-1115	-34	-55	-16	-21	-13	-15	-19	-5
12132	2072.9	957.9	2038.9	2017.9	2056.9	2051.9	2059.9	2057.9	2053.9	2067.9	-1115	-34	-55	-16	-21	-13	-15	-19	-5
12133	2115.05	813.05	1893.05	1872.05	1911.05	1906.05	1914.05	1912.05	1908.05	1922.05	-1302	-222	-243	-204	-209	-201	-203	-207	-193
12136	2234.55	1270.55	2342.55	2271.55	2374.55	2365.55	2330.55	2369.55	2361.55	2350.55	-964	108	37	140	131	96	135	127	116
12140	2497.5	1030.5	2349.5	2464.5	2583.5	2508.5	2539.5	2660.5	2630.5	2650.5	-1467	-148	-33	86	11	42	163	133	153
12141	2350.7	790.7	2083.7	2161.7	2022.7	2037.7	2102.7	1995.7	2002.7	2023.7	-1560	-267	-189	-328	-313	-248	-355	-348	-327
12147	2376.25	1721.25	3012.25	3081.25	2762.25	2825.25	2878.25	2673.25	2702.25	2735.25	-655	636	705	386	449	502	297	326	359
12168	615.65	337.65	1114.65	1649.65	632.65	757.65	992.65	437.65	499.65	601.65	-278	499	1034	17	142	377	-178	-116	-14
12171	479.15	622.15	1417.15	1915.15	675.15	909.15	1113.15	375.15	482.15	575.15	143	938	1436	196	430	634	-104	3	96
12172	390.8	533.8	1328.8	1826.8	586.8	820.8	1024.8	286.8	393.8	486.8	143	938	1436	196	430	634	-104	3	96
12178	380.15	1112.15	1925.15	2472.15	1255.15	1399.15	1739.15	1004.15	1070.15	1225.15	732	1545	2092	875	1019	1359	624	690	845
12198	438.55	1287.55	2009.55	2458.55	1045.55	1292.55	1527.55	677.55	781.55	903.55	849	1571	2020	607	854	1089	239	343	465
12200	533.25	1568.25	2252.25	2701.25	1281.25	1529.25	1763.25	908.25	1019.25	1126.25	1035	1719	2168	748	996	1230	375	486	593
12206	516.25	1234.25	1908.25	2374.25	1063.25	1245.25	1529.25	753.25	837.25	966.25	718	1392	1858	547	729	1013	237	321	450
12207	390.4	1425.4	2109.4	2558.4	1138.4	1386.4	1620.4	765.4	876.4	983.4	1035	1719	2168	748	996	1230	375	486	593
12238	1158.85	1074.85	1854.85	2379.85	1066.85	1263.85	1558.85	767.85	857.85	988.85	-84	696	1221	-92	105	400	-391	-301	-170
12239	1030.45	599.45	1422.45	2036.45	1054.45	1127.45	1465.45	886.45	920.45	1073.45	-431	392	1006	24	97	435	-144	-110	43
12240	998.1	567.1	1390.1	2004.1	1022.1	1095.1	1433.1	854.1	888.1	1041.1	-431	392	1006	24	97	435	-144	-110	43
12248	690.1	822.1	1504.1	1993.1	764.1	938.1	1190.1	459.1	538.1	654.1	132	814	1303	74	248	500	-231	-152	-36
12263	1215.8	837.8	1616.8	2152.8	1212.8	1296.8	1584.8	1038.8	1077.8	1208.8	-378	401	937	-3	81	369	-177	-138	-7
12268	1288.55	1055.55	1787.55	2289.55	1415.55	1485.55	1781.55	1263.55	1294.55	1418.55	-233	499	1001	127	197	493	-25	6	130
12270	737.75	724.75	1455.75	1953.75	1018.75	1102.75	1388.75	826.75	875.75	1008.75	-13	718	1216	281	365	651	89	138	271
12271	772	539	1271	1773	899	969	1265	747	778	902	-233	499	1001	127	197	493	-25	6	130
12272	1280.85	1047.85	1779.85	2281.85	1407.85	1477.85	1773.85	1255.85	1286.85	1410.85	-233	499	1001	127	197	493	-25	6	130
12277	1434.55	1594.55	2345.55	2860.55	1995.55	2064.55	2366.55	1838.55	1870.55	2009.55	160	911	1426	561	630	932	404	436	575
12289	853.6	725.6	1583.6	2161.6	1113.6	1215.6	1515.6	916.6	963.6	1100.6	-128	730	1308	260	362	662	63	110	247
12291	697.35	569.35	1427.35	2005.35	957.35	1059.35	1359.35	760.35	807.35	944.35	-128	730	1308	260	362	662	63	110	247
12294	1325.65	535.65	1348.65	1967.65	1111.65	1145.65	1446.65	962.65	992.65	1135.65	-790	23	642	-214	-180	121	-363	-333	-190
12309	406.75	1277.75	1947.75	2468.75	1115.75	1294.75	1600.75	783.75	865.75	1004.75	871	1541	2062	709	888	1194	377	459	598
12318	1253.7	651.7	1380.7	1866.7	1215.7	1228.7	1481.7	1123.7	1130.7	1245.7	-602	127	613	-38	-25	228	-130	-123	-8
12321	1230.05	825.05	1566.05	2045.05	1394.05	1407.05	1660.05	1302.05	1309.05	1424.05	-405	336	815	164	177	430	72	79	194
12335	1236.35	894.35	1795.35	2337.35	1497.35	1570.35	1861.35	1344.35	1377.35	1510.35	-342	559	1101	261	334	625	108	141	274
12345	1326.25	873.25	1794.25	2335.25	1530.25	1571.25	1863.25	1413.25	1431.25	1564.25	-453	468	1009	204	245	537	87	105	238
12370	1344.95	717.95	1502.95	1947.95	1326.95	1407.95	1647.95	1245.95	1249.95	1365.95	-627	158	603	-18	63	303	-99	-95	21
12415	1496.6	821.6	1677.6	2090.6	1559.6	1548.6	1789.6	1512.6	1508.6	1618.6	-675	181	594	63	52	293	16	12	122
12461	1462.3	775.3	1804.3	2268.3	1598.3	1630.3	1893.3	1502.3	1516.3	1636.3	-687	342	806	136	168	431	40	54	174
12462	1368.2	681.2	1710.2	2174.2	1504.2	1536.2	1799.2	1408.2	1422.2	1542.2	-687	342	806	136	168	431	40	54	174
12463	1516.9	829.9	1858.9	2322.9	1652.9	1684.9	1947.9	1556.9	1570.9	1690.9	-687	342	806	136	168	431	40	54	174
12465	1278.65	1120.65	1783.65	2309.65	1373.65	1434.65	1710.65	1188.65	1215.65	1342.65	-158	505	1031	95	156	432	-90	-63	64
12466	1218.5	1060.5	1723.5	2249.5	1313.5	1374.5	1650.5	1128.5	1155.5	1282.5	-158	505	1031	95	156	432	-90	-63	64
12467	1155.3	997.3	1660.3	2186.3	1250.3	1311.3	1587.3	1065.3	1092.3	1219.3	-158	505	1031	95	156	432	-90	-63	64
12468	949.1	929.1	1638.1	2138.1	1321.1	1402.1	1672.1	1164.1	1187.1	1311.1	-20	689	1189	372	453	723	215	238	362
12470	582.3	1265.3	1936.3	2470.3	1359.3	1502.3	1799.3	1096.3	1161.3	1296.3	683	1354	1888	777	920	1217	514	579	714
12471	699.45	1382.45	2053.45	2587.45	1476.45	1619.45	1916.45	1213.45	1278.45	1413.45	683	1354	1888	777	920	1217	514	579	714
12472	606.6	680.6	1407.6	1925.6	806.6	956.6	1251.6	543.6	608.6	743.6	74	801	1319	200	350	645	-63	2	137
12475	1280.55	1122.55	1785.55	2311.55	1375.55	1436.55	1712.55	1190.55	1217.55	1344.55	-158	505	1031	95	156	432	-90	-63	64
12476	1365.7	1207.7	1870.7	2396.7	1460.7	1521.7	1797.7	1275.7	1302.7	1429.7	-158	505	1031	95	156	432	-90	-63	64
12477	1002.75	982.75	1691.75	2191.75	1374.75	1455.75	1725.75	1217.75	1240.75	1364.75	-20	689	1189	372	453	723	215	238	362
12479	1155.5	1135.5	1844.5	2344.5	1527.5	1608.5	1878.5	1370.5	1393.5	1517.5	-20	689	1189	372	453	723	215	238	362
12480	1202.25	1044.25	1707.25	2233.25	1297.25	1358.25	1634.25	1112.25	1139.25	1266.25	-158	505	1031	95	156	432	-90	-63	64
12482	1071.3	1051.3	1760.3	2260.3	1443.3	1524.3	1794.3	1286.3	1309.3	1433.3	-20	689	1189	372	453	723	215	238	362
12484	959.7	1134.7	1800.7	2325.7	1110.7	1244.7	1542.7	826.7	888.7	1020.7	175	841	1366	151	285	583	-133	-71	61
12485	748.25	728.25	1437.25	1937.25	1120.25	1201.25	1471.25	963.25	986.25	1110.25	-20	689	1189	372	453	723	215	238	362
12486	845.9	825.9	1534.9	2034.9	1217.9	1298.9	1568.9	1060.9	1083.9	1207.9	-20	689	1189	372	453	723	215	238	362
12487	1367	1347	2056	2556	1739	1820	2090	1582	1605	1729	-20	689	1189	372	453	723	215	238	362
12488	1263.35	1243.35	1952.35	2452.35	1635.35	1716.35	1986.35	1478.35	1501.35	1625.35	-20	689	1189	372	453	723	215	238	362
12489	1240.85	982.85	1766.85	2236.85	1385.85	1470.85	1737.85	1228.85	1251.85	1375.85	-258	526	996	145	230	497	-12	11	135
12492	1219.6	961.6	1745.6	2215.6	1364.6	1449.6	1716.6	1207.6	1230.6	1354.6	-258	526	996	145	230	497	-12	11	135
12494	1065.3	1045.3	1754.3	2254.3	1437.3	1518.3	1788.3	1280.3	1303.3	1427.3	-20	689	1189	372	453	723	215	238	362
12498	1283	1011	1935	2381	1607	1639	1897	1456	1494	1603	-272	652	1098	324	356	614	173	211	320
12499	1299.7	1027.7	1951.7	2397.7	1623.7	1655.7	1913.7	1472.7	1510.7	1619.7	-272	652	1098	324	356	614	173	211	320
12501	1404.3	1234.3	2261.3	2639.3	1942.3	1966.3	2210.3	1838.3	1849.3	1961.3	-170	857	1235	538	562	806	434	445	557
12502	1287.95	1117.95	2144.95	2522.95	1825.95	1849.95	2093.95	1721.95	1732.95	1844.95	-170	857	1235	538	562	806	434	445	557
12522	1700.2	1013.2	2042.2	2506.2	1836.2	1868.2	2131.2	1740.2	1754.2	1874.2	-687	342	806	136	168	431	40	54	174
12524	1425.25	738.25	1767.25	2231.25	1561.25	1593.25	1856.25	1465.25	1479.25	1599.25	-687	342	806	136	168	431	40	54	174
12525	1650.7	963.7	1992.7	2456.7	1786.7	1818.7	2081.7	1690.7	1704.7	1824.7	-687	342	806	136	168	431	40	54	174
12528	1734.8	591.8	1730.8	2194.8	1499.8	1558.8	1793.8	1384.8	1411.8	1517.8	-1143	-4	460	-235	-176	59	-350	-323	-217
12530	1514.1	371.1	1510.1	1974.1	1279.1	1338.1	1573.1	1164.1	1191.1	1297.1	-1143	-4	460	-235	-176	59	-350	-323	-217
12535	1405	945	2060	2548	1709	1806	2049	1542	1586	1696	-460	655	1143	304	401	644	137	181	291
12539	1012.75	773.75	1477.75	1960.75	1245.75	1262.75	1536.75	1122.75	1130.75	1255.75	-239	465	948	233	250	524	110	118	243
12540	1151.7	912.7	1616.7	2099.7	1384.7	1401.7	1675.7	1261.7	1269.7	1394.7	-239	465	948	233	250	524	110	118	243
12541	1095.9	856.9	1560.9	2043.9	1328.9	1345.9	1619.9	1205.9	1213.9	1338.9	-239	465	948	233	250	524	110	118	243
12546	1038.75	1509.75	2160.75	2683.75	1864.75	1931.75	2218.75	1681.75	1712.75	1842.75	471	1122	1645	826	893	1180	643	674	804
12552	1246.6	1007.6	1711.6	2194.6	1479.6	1496.6	1770.6	1356.6	1364.6	1489.6	-239	465	948	233	250	524	110	118	243
12553	1366.75	1127.75	1831.75	2314.75	1599.75	1616.75	1890.75	1476.75	1484.75	1609.75	-239	465	948	233	250	524	110	118	243
12554	1414.1	1175.1	1879.1	2362.1	1647.1	1664.1	1938.1	1524.1	1532.1	1657.1	-239	465	948	233	250	524	110	118	243
12555	1656.9	1086.9	1852.9	2313.9	1604.9	1679.9	1936.9	1451.9	1469.9	1587.9	-570	196	657	-52	23	280	-205	-187	-69
12556	1606.2	1036.2	1802.2	2263.2	1554.2	1629.2	1886.2	1401.2	1419.2	1537.2	-570	196	657	-52	23	280	-205	-187	-69
12562	1049.4	810.4	1514.4	1997.4	1282.4	1299.4	1573.4	1159.4	1167.4	1292.4	-239	465	948	233	250	524	110	118	243
12563	1218.85	979.85	1683.85	2166.85	1451.85	1468.85	1742.85	1328.85	1336.85	1461.85	-239	465	948	233	250	524	110	118	243
12568	1349.4	894.4	1660.4	2121.4	1412.4	1458.4	1716.4	1302.4	1308.4	1428.4	-455	311	772	63	109	367	-47	-41	79
12574	1719.55	1264.55	2030.55	2491.55	1782.55	1828.55	2086.55	1672.55	1678.55	1798.55	-455	311	772	63	109	367	-47	-41	79
12580	1402.45	947.45	1713.45	2174.45	1465.45	1511.45	1769.45	1355.45	1361.45	1481.45	-455	311	772	63	109	367	-47	-41	79
12582	1319.7	931.7	1793.7	2237.7	1466.7	1524.7	1781.7	1339.7	1359.7	1469.7	-388	474	918	147	205	462	20	40	150
12583	1158.75	770.75	1632.75	2076.75	1305.75	1363.75	1620.75	1178.75	1198.75	1308.75	-388	474	918	147	205	462	20	40	150
12584	1137.25	749.25	1611.25	2055.25	1284.25	1342.25	1599.25	1157.25	1177.25	1287.25	-388	474	918	147	205	462	20	40	150
12587	1376	1206	2233	2611	1914	1938	2182	1810	1821	1933	-170	857	1235	538	562	806	434	445	557
12599	1063.25	1073.25	2272.25	2737.25	1726.25	1870.25	2112.25	1497.25	1563.25	1673.25	10	1209	1674	663	807	1049	434	500	610
12604	1198.55	1224.55	2186.55	2599.55	1971.55	2049.55	2275.55	1915.55	1900.55	2012.55	26	988	1401	773	851	1077	717	702	814
12609	1594.65	893.65	1747.65	2191.65	1572.65	1582.65	1826.65	1496.65	1492.65	1605.65	-701	153	597	-22	-12	232	-98	-102	11
12618	1337.35	993.35	2051.35	2429.35	1939.35	1929.35	2143.35	1868.35	1872.35	1967.35	-344	714	1092	602	592	806	531	535	630
12619	1404.9	749.9	1815.9	2175.9	1611.9	1581.9	1809.9	1572.9	1559.9	1663.9	-655	411	771	207	177	405	168	155	259
12622	1219.55	82.55	1294.55	1571.55	1347.55	1320.55	1490.55	1342.55	1330.55	1408.55	-1137	75	352	128	101	271	123	111	189
12632	1696.8	886.8	1860.8	2273.8	1638.8	1670.8	1892.8	1492.8	1528.8	1631.8	-810	164	577	-58	-26	196	-204	-168	-65
12653	1436.45	1085.45	2383.45	2766.45	1896.45	1993.45	2218.45	1700.45	1756.45	1845.45	-351	947	1330	460	557	782	264	320	409
12654	1277.45	926.45	2224.45	2607.45	1737.45	1834.45	2059.45	1541.45	1597.45	1686.45	-351	947	1330	460	557	782	264	320	409
12657	1248.95	897.95	2195.95	2578.95	1708.95	1805.95	2030.95	1512.95	1568.95	1657.95	-351	947	1330	460	557	782	264	320	409
12658	1136.7	861.7	2204.7	2542.7	1675.7	1798.7	1974.7	1469.7	1531.7	1602.7	-275	1068	1406	539	662	838	333	395	466
12660	1373.85	1308.85	2660.85	3040.85	1950.85	2130.85	2335.85	1676.85	1758.85	1851.85	-65	1287	1667	577	757	962	303	385	478
12663	2239.35	767.35	2074.35	2328.35	1924.35	1962.35	2073.35	1850.35	1867.35	1918.35	-1472	-165	89	-315	-277	-166	-389	-372	-321
12664	1091.05	955.05	1938.05	2383.05	1589.05	1630.05	1889.05	1452.05	1471.05	1589.05	-136	847	1292	498	539	798	361	380	498
12667	1018.3	1203.3	2167.3	2665.3	1659.3	1737.3	2022.3	1476.3	1507.3	1637.3	185	1149	1647	641	719	1004	458	489	619
12675	3668.5	1218.5	2631.5	2797.5	3020.5	2935.5	3028.5	3105.5	3083.5	3118.5	-2450	-1037	-871	-648	-733	-640	-563	-585	-550
12688	2912.4	1102.4	2662.4	2772.4	2695.4	2689.4	2727.4	2701.4	2698.4	2716.4	-1810	-250	-140	-217	-223	-185	-211	-214	-196
12689	1756.6	869.6	2300.6	2529.6	1908.6	2008.6	2153.6	1751.6	1796.6	1862.6	-887	544	773	152	252	397	-5	40	106
12690	2568.9	832.9	2166.9	2311.9	2224.9	2203.9	2252.9	2227.9	2216.9	2238.9	-1736	-402	-257	-344	-365	-316	-341	-352	-330
12691	2454.05	718.05	2052.05	2197.05	2110.05	2089.05	2138.05	2113.05	2102.05	2124.05	-1736	-402	-257	-344	-365	-316	-341	-352	-330
12694	1669.75	499.75	1959.75	2125.75	1714.75	1795.75	1865.75	1624.75	1644.75	1684.75	-1170	290	456	45	126	196	-45	-25	15
12775	1399.35	870.35	2358.35	2671.35	2054.35	2149.35	2297.35	1914.35	1969.35	2038.35	-529	959	1272	655	750	898	515	570	639
12804	1571	985	2467	2680	2331	2402	2498	2239	2276	2315	-586	896	1109	760	831	927	668	705	744
12805	1757.8	1171.8	2653.8	2866.8	2517.8	2588.8	2684.8	2425.8	2462.8	2501.8	-586	896	1109	760	831	927	668	705	744
12806	1874.85	1288.85	2770.85	2983.85	2634.85	2705.85	2801.85	2542.85	2579.85	2618.85	-586	896	1109	760	831	927	668	705	744
12807	1744.8	677.8	2213.8	2410.8	1909.8	1980.8	2105.8	1841.8	1863.8	1930.8	-1067	469	666	165	236	361	97	119	186
12808	1791.1	724.1	2260.1	2457.1	1956.1	2027.1	2152.1	1888.1	1910.1	1977.1	-1067	469	666	165	236	361	97	119	186
12809	1665	598	2134	2331	1830	1901	2026	1762	1784	1851	-1067	469	666	165	236	361	97	119	186
12810	1574.75	507.75	2043.75	2240.75	1739.75	1810.75	1935.75	1671.75	1693.75	1760.75	-1067	469	666	165	236	361	97	119	186
12811	1728.6	661.6	2197.6	2394.6	1893.6	1964.6	2089.6	1825.6	1847.6	1914.6	-1067	469	666	165	236	361	97	119	186
12812	1470.25	427.25	2011.25	2164.25	1810.25	1872.25	1968.25	1746.25	1772.25	1815.25	-1043	541	694	340	402	498	276	302	345
12821	2619.05	834.05	2508.05	2597.05	2555.05	2567.05	2620.05	2562.05	2561.05	2593.05	-1785	-111	-22	-64	-52	1	-57	-58	-26
12822	2358.65	1041.65	2728.65	2846.65	2752.65	2734.65	2835.65	2770.65	2769.65	2800.65	-1317	370	488	394	376	477	412	411	442
12823	2516.55	758.55	2391.55	2557.55	2469.55	2451.55	2538.55	2494.55	2486.55	2525.55	-1758	-125	41	-47	-65	22	-22	-30	9
12826	2450.15	1133.15	2820.15	2938.15	2844.15	2826.15	2927.15	2862.15	2861.15	2892.15	-1317	370	488	394	376	477	412	411	442
12827	2419.95	1102.95	2789.95	2907.95	2813.95	2795.95	2896.95	2831.95	2830.95	2861.95	-1317	370	488	394	376	477	412	411	442
12829	2386.65	628.65	2261.65	2427.65	2339.65	2321.65	2408.65	2364.65	2356.65	2395.65	-1758	-125	41	-47	-65	22	-22	-30	9
12844	2197.55	855.55	2171.55	2676.55	2001.55	2031.55	2311.55	1889.55	1913.55	2042.55	-1342	-26	479	-196	-166	114	-308	-284	-155
12847	2547.6	1144.6	2597.6	2798.6	2721.6	2677.6	2785.6	2739.6	2723.6	2785.6	-1403	50	251	174	130	238	192	176	238
12850	2987.8	1904.8	3175.8	3533.8	3137.8	3135.8	3369.8	3097.8	3096.8	3203.8	-1083	188	546	150	148	382	110	109	216
12852	2725.6	1522.6	2793.6	3175.6	2755.6	2753.6	2990.6	2715.6	2714.6	2821.6	-1203	68	450	30	28	265	-10	-11	96
12853	2369.4	1286.4	2557.4	2915.4	2519.4	2517.4	2751.4	2479.4	2478.4	2585.4	-1083	188	546	150	148	382	110	109	216
12855	2815.9	1512.9	2840.9	3094.9	2821.9	2810.9	2952.9	2803.9	2799.9	2855.9	-1303	25	279	6	-5	137	-12	-16	40
12866	445.05	963.05	1557.05	2030.05	905.05	1080.05	1332.05	677.05	735.05	859.05	518	1112	1585	460	635	887	232	290	414
12868	198	716	1310	1783	658	833	1085	430	488	612	518	1112	1585	460	635	887	232	290	414
12870	265.7	932.7	1526.7	2043.7	831.7	1049.7	1301.7	604.7	704.7	828.7	667	1261	1778	566	784	1036	339	439	563
12878	374.45	336.45	908.45	1355.45	663.45	733.45	994.45	595.45	628.45	748.45	-38	534	981	289	359	620	221	254	374
12923	763.8	974.8	1857.8	2298.8	1292.8	1454.8	1705.8	1104.8	1177.8	1291.8	211	1094	1535	529	691	942	341	414	528
12986	1764.35	1960.35	3029.35	3450.35	2551.35	2661.35	2914.35	2425.35	2473.35	2586.35	196	1265	1686	787	897	1150	661	709	822
12987	1553.5	1749.5	2818.5	3239.5	2340.5	2450.5	2703.5	2214.5	2262.5	2375.5	196	1265	1686	787	897	1150	661	709	822
13020	3980.25	2850.25	3850.25	4272.25	4039.25	4002.25	4255.25	4111.25	4094.25	4194.25	-1130	-130	292	59	22	275	131	114	214
13021	3834.9	2704.9	3704.9	4126.9	3893.9	3856.9	4109.9	3965.9	3948.9	4048.9	-1130	-130	292	59	22	275	131	114	214
13022	3409.65	2279.65	3279.65	3701.65	3468.65	3431.65	3684.65	3540.65	3523.65	3623.65	-1130	-130	292	59	22	275	131	114	214
13034	2262.6	1045.6	2214.6	2491.6	2387.6	2356.6	2508.6	2456.6	2442.6	2511.6	-1217	-48	229	125	94	246	194	180	249
13042	1895.7	1365.7	2652.7	3000.7	2315.7	2398.7	2585.7	2185.7	2222.7	2308.7	-530	757	1105	420	503	690	290	327	413
13044	1777.7	1247.7	2534.7	2882.7	2197.7	2280.7	2467.7	2067.7	2104.7	2190.7	-530	757	1105	420	503	690	290	327	413
13045	1770.8	1240.8	2527.8	2875.8	2190.8	2273.8	2460.8	2060.8	2097.8	2183.8	-530	757	1105	420	503	690	290	327	413
13046	1856	1326	2613	2961	2276	2359	2546	2146	2183	2269	-530	757	1105	420	503	690	290	327	413
13047	1885.25	1355.25	2642.25	2990.25	2305.25	2388.25	2575.25	2175.25	2212.25	2298.25	-530	757	1105	420	503	690	290	327	413
13049	1831.25	1301.25	2588.25	2936.25	2251.25	2334.25	2521.25	2121.25	2158.25	2244.25	-530	757	1105	420	503	690	290	327	413
13052	2041.95	1121.95	2398.95	2704.95	2295.95	2315.95	2468.95	2244.95	2253.95	2323.95	-920	357	663	254	274	427	203	212	282
13053	2045.05	1125.05	2402.05	2708.05	2299.05	2319.05	2472.05	2248.05	2257.05	2327.05	-920	357	663	254	274	427	203	212	282
13055	1814.55	1338.55	2632.55	2963.55	2288.55	2371.55	2558.55	2158.55	2195.55	2281.55	-476	818	1149	474	557	744	344	381	467
13068	2363.2	730.2	2035.2	2257.2	2353.2	2258.2	2378.2	2500.2	2468.2	2517.2	-1633	-328	-106	-10	-105	15	137	105	154
13158	3579.3	1847.3	3249.3	3419.3	3582.3	3510.3	3604.3	3709.3	3676.3	3719.3	-1732	-330	-160	3	-69	25	130	97	140
13202	2144.9	472.9	2013.9	2148.9	1752.9	1813.9	1921.9	1684.9	1712.9	1760.9	-1672	-131	4	-392	-331	-223	-460	-432	-384
13206	1835.8	1327.8	2672.8	2864.8	2309.8	2405.8	2508.8	2170.8	2214.8	2261.8	-508	837	1029	474	570	673	335	379	426
13211	1972.7	1158.7	2478.7	2639.7	2209.7	2299.7	2391.7	2085.7	2125.7	2170.7	-814	506	667	237	327	419	113	153	198
13212	1909.25	1095.25	2415.25	2576.25	2146.25	2236.25	2328.25	2022.25	2062.25	2107.25	-814	506	667	237	327	419	113	153	198
13213	2007.05	1193.05	2513.05	2674.05	2244.05	2334.05	2426.05	2120.05	2160.05	2205.05	-814	506	667	237	327	419	113	153	198
13221	2836.55	960.55	2166.55	2522.55	2682.55	2553.55	2712.55	2798.55	2764.55	2806.55	-1876	-670	-314	-154	-283	-124	-38	-72	-30
13222	2834.75	958.75	2164.75	2520.75	2680.75	2551.75	2710.75	2796.75	2762.75	2804.75	-1876	-670	-314	-154	-283	-124	-38	-72	-30
13229	1734.05	810.05	2083.05	2180.05	1968.05	2010.05	2053.05	1899.05	1918.05	1948.05	-924	349	446	234	276	319	165	184	214
13231	1827.45	1013.45	2333.45	2494.45	2064.45	2154.45	2246.45	1940.45	1980.45	2025.45	-814	506	667	237	327	419	113	153	198
13244	262.5	767.5	1293.5	1920.5	679.5	878.5	1225.5	506.5	598.5	764.5	505	1031	1658	417	616	963	244	336	502
13251	687.75	1194.75	1726.75	2425.75	1124.75	1313.75	1696.75	952.75	1036.75	1202.75	507	1039	1738	437	626	1009	265	349	515
13253	722.95	1229.95	1761.95	2460.95	1159.95	1348.95	1731.95	987.95	1071.95	1237.95	507	1039	1738	437	626	1009	265	349	515
13289	793.6	416.6	1357.6	1842.6	808.6	941.6	1208.6	633.6	707.6	813.6	-377	564	1049	15	148	415	-160	-86	20
13330	836.4	1506.4	2234.4	2989.4	1595.4	1791.4	2216.4	1394.4	1483.4	1677.4	670	1398	2153	759	955	1380	558	647	841
13462	789.4	421.4	1209.4	1739.4	1123.4	1131.4	1430.4	1110.4	1125.4	1253.4	-368	420	950	334	342	641	321	336	464
13471	1084.65	965.65	1599.65	2234.65	1393.65	1454.65	1809.65	1329.65	1359.65	1518.65	-119	515	1150	309	370	725	245	275	434
13477	981.95	707.95	1376.95	1968.95	1239.95	1269.95	1614.95	1213.95	1233.95	1381.95	-274	395	987	258	288	633	232	252	400
13498	1449.65	968.65	1627.65	2213.65	1643.65	1648.65	1968.65	1651.65	1653.65	1799.65	-481	178	764	194	199	519	202	204	350
13555	1026.95	923.95	1659.95	2234.95	1390.95	1470.95	1786.95	1300.95	1336.95	1480.95	-103	633	1208	364	444	760	274	310	454
13561	920.35	409.35	1138.35	1680.35	1084.35	1089.35	1409.35	1051.35	1068.35	1201.35	-511	218	760	164	169	489	131	148	281
13563	966.85	455.85	1184.85	1726.85	1130.85	1135.85	1455.85	1097.85	1114.85	1247.85	-511	218	760	164	169	489	131	148	281
13591	907.35	1010.35	1708.35	2328.35	1328.35	1440.35	1782.35	1203.35	1254.35	1409.35	103	801	1421	421	533	875	296	347	502
13625	1036.15	926.15	1795.15	2305.15	1462.15	1555.15	1843.15	1345.15	1387.15	1518.15	-110	759	1269	426	519	807	309	351	482
13626	1053.75	943.75	1812.75	2322.75	1479.75	1572.75	1860.75	1362.75	1404.75	1535.75	-110	759	1269	426	519	807	309	351	482
13627	1124.4	1014.4	1883.4	2393.4	1550.4	1643.4	1931.4	1433.4	1475.4	1606.4	-110	759	1269	426	519	807	309	351	482
13644	1724.45	1930.45	2812.45	3477.45	2305.45	2459.45	2825.45	2145.45	2215.45	2382.45	206	1088	1753	581	735	1101	421	491	658
13649	1823.5	1112.5	2318.5	2645.5	2345.5	2331.5	2502.5	2289.5	2296.5	2375.5	-711	495	822	522	508	679	466	473	552
13690	1540.8	1463.8	2391.8	2874.8	2007.8	2112.8	2388.8	1870.8	1918.8	2043.8	-77	851	1334	467	572	848	330	378	503
13723	1714.25	2266.25	3218.25	3894.25	2454.25	2683.25	3058.25	2213.25	2317.25	2487.25	552	1504	2180	740	969	1344	499	603	773
13735	889.85	1239.85	2328.85	2693.85	2005.85	2091.85	2281.85	1918.85	1954.85	2044.85	350	1439	1804	1116	1202	1392	1029	1065	1155
13738	1036.55	379.55	1513.55	1870.55	1151.55	1266.55	1467.55	1040.55	1070.55	1166.55	-657	477	834	115	230	431	4	34	130
13794	2046.85	2022.85	2974.85	3577.85	2574.85	2700.85	3030.85	2450.85	2507.85	2658.85	-24	928	1531	528	654	984	404	461	612
13800	1792.45	1552.45	2705.45	3073.45	2203.45	2367.45	2569.45	2061.45	2135.45	2239.45	-240	913	1281	411	575	777	269	343	447
13843	1069.6	374.6	1503.6	1856.6	1255.6	1331.6	1515.6	1178.6	1199.6	1294.6	-695	434	787	186	262	446	109	130	225
13854	1609.65	2145.65	3225.65	3776.65	2394.65	2644.65	2946.65	2137.65	2260.65	2387.65	536	1616	2167	785	1035	1337	528	651	778
13855	1615.65	2122.65	3245.65	3754.65	2365.65	2633.65	2939.65	2102.65	2225.65	2355.65	507	1630	2139	750	1018	1324	487	610	740
13868	1622	2181	3313	3794	2424	2692	2970	2163	2285	2414	559	1691	2172	802	1070	1348	541	663	792
13874	1816.4	1576.4	2729.4	3097.4	2227.4	2391.4	2593.4	2085.4	2159.4	2263.4	-240	913	1281	411	575	777	269	343	447
13929	1810.2	1535.2	2311.2	2437.2	2208.2	2161.2	2289.2	2143.2	2120.2	2181.2	-275	501	627	398	351	479	333	310	371
13955	1278.2	560.2	1172.2	1473.2	1223.2	1210.2	1363.2	1258.2	1252.2	1318.2	-718	-106	195	-55	-68	85	-20	-26	40
13957	1289.3	1017.3	1971.3	2146.3	1683.3	1764.3	1860.3	1582.3	1619.3	1663.3	-272	682	857	394	475	571	293	330	374
13959	1523.5	1288.5	2261.5	2523.5	1939.5	2031.5	2178.5	1825.5	1869.5	1939.5	-235	738	1000	416	508	655	302	346	416
13962	1500.45	1086.45	2024.45	2198.45	1841.45	1893.45	1986.45	1772.45	1796.45	1838.45	-414	524	698	341	393	486	272	296	338
13971	1408.1	1164.1	1808.1	2116.1	1586.1	1685.1	1852.1	1558.1	1607.1	1683.1	-244	400	708	178	277	444	150	199	275
13977	1389.95	718.95	1660.95	1901.95	1717.95	1695.95	1800.95	1727.95	1717.95	1761.95	-671	271	512	328	306	411	338	328	372
13994	1354.8	905.8	1915.8	2216.8	1704.8	1786.8	1962.8	1656.8	1690.8	1770.8	-449	561	862	350	432	608	302	336	416
14006	1882.1	454.1	1587.1	1822.1	1695.1	1696.1	1830.1	1721.1	1724.1	1773.1	-1428	-295	-60	-187	-186	-52	-161	-158	-109
14026	2332.25	1677.25	2968.25	3037.25	2718.25	2781.25	2834.25	2629.25	2658.25	2691.25	-655	636	705	386	449	502	297	326	359
14028	2155.4	879.4	2238.4	2356.4	2273.4	2248.4	2297.4	2258.4	2261.4	2270.4	-1276	83	201	118	93	142	103	106	115
14033	1267.9	1009.9	1690.9	2225.9	1219.9	1284.9	1594.9	1026.9	1053.9	1189.9	-258	423	958	-48	17	327	-241	-214	-78
14034	1291.7	1033.7	1714.7	2249.7	1243.7	1308.7	1618.7	1050.7	1077.7	1213.7	-258	423	958	-48	17	327	-241	-214	-78
14035	449.35	508.35	1200.35	1762.35	591.35	714.35	1043.35	324.35	379.35	529.35	59	751	1313	142	265	594	-125	-70	80
14037	1992.5	456.5	1943.5	1881.5	2096.5	2048.5	1973.5	2130.5	2108.5	2074.5	-1536	-49	-111	104	56	-19	138	116	82
14041	1905.7	888.7	2285.7	2287.7	2148.7	2204.7	2204.7	2100.7	2140.7	2140.7	-1017	380	382	243	299	299	195	235	235
14048	1499.45	1022.45	2087.45	2341.45	1820.45	1917.45	2051.45	1757.45	1802.45	1865.45	-477	588	842	321	418	552	258	303	366
14051	1663.4	794.4	1916.4	2117.4	1838.4	1876.4	1988.4	1828.4	1846.4	1897.4	-869	253	454	175	213	325	165	183	234
14053	1750.3	540.3	1757.3	2048.3	1720.3	1741.3	1889.3	1698.3	1708.3	1775.3	-1210	7	298	-30	-9	139	-52	-42	25
14056	1732.75	522.75	1739.75	2030.75	1702.75	1723.75	1871.75	1680.75	1690.75	1757.75	-1210	7	298	-30	-9	139	-52	-42	25

## Sheet: Cirque_attributes_defined
Cirque attribute	Definition
ID	Arbitrary cirque ID.
Lat	Cirque mid-point latitude in decimal degrees (°N).
Lon	Cirque mid-point longitude in decimal degrees (°E).
Gla_ice_pc	Percentage glacier cover within each cirque.
Min_alt_m	Altitude (in metres) of the single lowest REMA DSM grid cell within each cirque.
Max_alt_m	Altitude (in metres) of the single highest REMA DSM grid cell within each cirque.
ELA_m	Equilibrium line altitude (ELA) calculated (using THAR = 0.35) from the minimum and maximum altitude of each cirque.
Modified_ELA_m	ELA modified to the ‘median’ reconstructed topography at 34 Ma.
MSAT_modified_ELA	Present-day mean summertime air temperature (MSAT, °C) at each modified_ELA.
ΔMSAT_°C	Change in MSAT (°C), relative to present, required to allow temperate mountain glaciers at each modified_ELA (with a ± 2.5°C uncertainty).
Pa_MSAT_SL	Palaeo MSAT (°C) at sea-level when each cirque is experiencing conditions conducive to temperate (warm-based) mountain glaciation (with a ± 2.5°C uncertainty).
